# Supplementary material for: High-Throughput Chemical Screening for Antivirulence Developmental Phenotypes in Trypanosoma brucei
Source: Eukaryot Cell. 2014 Mar;13(3):412–26. doi: 10.1128/EC.00335-13 (PMC3957582; doi:10.1128/EC.00335-13)
Supplement: Supplemental material [file EC.00335-13_zek999094247sd2.xls]

## Sheet: Secondary Screen (198)
Compound ID	AVE UMB PA at 50uM	AVE UMB PA at 16.7uM	AVE UMB PA at 5.6uM	UMBELLIF. PA at 50uM (1)	UMBELLIF. PA at 16.7uM (1)	UMBELLIF. PA at 5.6uM (1)	UMBELLIF. PA at 50uM (2)	UMBELLIF. PA at 16.7uM (2)	UMBELLIF. PA at 5.6uM (2)	AVE AB PI at 50uM	AVE AB PI at 16.7uM	AVE AB PI at 5.6uM	ALAMAR BLUE PI at 50uM (1)	ALAMAR BLUE PI at 16.7uM (1)	ALAMAR BLUE PI at 5.6uM (1)	ALAMAR BLUE PI at 50uM (2)	ALAMAR BLUE PI at 16.7uM (2)	ALAMAR BLUE PI at 5.6uM (2)
DDD00050325	969.613	318.251	133.832	1135.75	365.323	153.446	803.479	271.179	114.218	104.19	12.8199	6.79652	109.599	19.7363	6.65323	98.7807	5.90361	6.93981
DDD00011430	943.431	306.935	156.484	1108.52	358.521	179.654	778.345	255.349	133.315	137.386	37.2671	19.2439	140.273	36.8011	27.009	134.499	37.733	11.4788
DDD00070425	917.478	275.78	118.668	985.155	353.974	152.046	849.801	197.587	85.2895	143.548	52.9721	40.9507	145.577	57.9834	54.4707	141.52	47.9607	27.4307
DDD00070894	852.975	314.944	141.925	906.964	332.949	148.424	798.986	296.939	135.425	131.598	38.0854	36.9619	139.016	53.0564	53.3876	124.18	23.1143	20.5361
DDD00070913	679.683	181.921	91.3354	752.888	219.451	115.589	606.479	144.391	67.0821	114.393	56.3327	44.2851	119.266	74.8476	63.005	109.52	37.8179	25.5653
DDD00092987	671.927	220.758	110.421	826.85	267.61	131.825	517.005	173.905	89.0168	27.096	-0.819904	5.51447	42.5874	1.11789	9.66235	11.6046	-2.7577	1.36659
DDD00056209	553.211	231.806	113.83	641.735	264.976	130.368	464.687	198.635	97.293	12.4436	11.4838	-8.90959	16.2149	8.28408	-23.7229	8.67224	14.6834	5.90371
DDD00077529	541.725	136.915	62.6715	608.686	148.438	69.4722	474.765	125.392	55.8709	130.948	22.5508	6.14595	135.006	31.6993	13.4929	126.89	13.4023	-1.20101
DDD00034193	464.779	148.338	64.0971	520.905	171.352	68.9685	408.652	125.324	59.2257	144.36	144.616	140.318	145.737	146.344	143.775	142.983	142.889	136.86
DDD00070850	433.804	136.117	64.5123	512.499	158.067	73.5318	355.11	114.167	55.4927	117.367	42.3068	21.0004	119.758	55.1451	33.0772	114.976	29.4685	8.92365
DDD00096964	423.598	271.616	123.441	576.624	315.531	140.015	270.571	227.701	106.868	-16.8987	-1.7469	4.1007	-25.5036	0.600621	12.5563	-8.29384	-4.09441	-4.35493
DDD00070850	399.772	130.374	51.5922	446.643	147.941	58.5166	352.901	112.806	44.6679	105.121	33.5891	14.7518	111.831	44.3042	23.2506	98.4109	22.874	6.25291
DDD00034383	396.194	119.938	45.6104	464.211	135.511	51.4504	328.176	104.365	39.7703	139.318	23.4153	17.2939	140.398	28.7552	24.8793	138.239	18.0754	9.70858
DDD00034548	353.802	122.547	47.9501	402.973	141.042	55.7766	304.631	104.052	40.1236	80.3266	31.7586	21.624	97.3053	37.6035	26.2278	63.3479	25.9137	17.0202
DDD00034668	349.837	125.012	74.0627	377.929	137.489	76.199	321.745	112.534	71.9265	145.73	145.273	130.483	152.763	152.825	138.067	138.697	137.721	122.899
DDD00032577	348.948	93.1924	40.136	421.641	114.964	47.9998	276.254	71.4204	32.2721	12.9782	8.2043	13.3612	13.1135	5.16519	11.1196	12.843	11.2434	15.6029
DDD00081212	346.423	265.714	105.839	391.534	304.938	119.778	301.313	226.489	91.8991	17.0973	20.8362	15.051	5.56485	31.6738	17.4874	28.6298	9.99858	12.6146
DDD00034341	307.603	101.479	47.1086	353.509	118.525	54.0904	261.697	84.4322	40.1267	22.7339	16.9602	23.8284	16.5929	11.5487	25.5149	28.875	22.3718	22.142
DDD00096955	292.577	176.178	78.4934	338.644	199.299	89.8131	246.509	153.058	67.1737	-10.785	-7.63385	2.23231	-21.7882	-11.9119	4.94503	0.218191	-3.35581	-0.480412
DDD00070650	283.8	106.378	41.9141	389.964	129.12	49.0611	177.637	83.6357	34.7671	10.3691	10.9165	19.3151	20.5656	15.6653	28.6699	0.172485	6.16776	9.96026
DDD00034509	277.588	62.0277	26.7331	341.354	88.4557	41.7288	213.822	35.5998	11.7374	131.788	75.1504	46.6424	132.592	69.1027	47.0244	130.985	81.1981	46.2603
DDD00055974	276.058	98.9177	49.9133	311.763	111.849	57.0699	240.354	85.986	42.7567	140.613	88.5142	56.1736	142.193	93.4583	67.1611	139.033	83.5701	45.1862
DDD00034222	259.489	71.2072	29.974	292.602	73.151	32.3296	226.377	69.2634	27.6183	145.355	36.1951	38.522	147.512	24.5584	43.3638	143.198	47.8319	33.6802
DDD00032871	255.366	72.9735	22.0063	280.48	77.8592	25.2554	230.252	68.0878	18.7571	25.6125	16.657	17.6346	38.2315	22.651	22.0381	12.9935	10.663	13.231
DDD00034561	246.993	77.4012	37.1976	324.007	96.922	44.9478	169.979	57.8804	29.4474	18.2119	14.8803	19.5156	20.0766	15.4989	22.5678	16.3473	14.2616	16.4635
DDD00034108	237.098	81.9161	37.8778	275.029	96.4104	48.2831	199.167	67.4218	27.4725	137.544	49.0068	23.8607	138.218	48.6469	33.1798	136.871	49.3667	14.5416
DDD00034520	233.398	73.6789	36.5433	270.388	88.9379	42.0981	196.409	58.4199	30.9884	-1.02676	-8.31885	3.35285	1.04494	-20.6134	0.260913	-3.09846	3.97571	6.44479
DDD00034758	232.905	53.6433	17.159	284.779	63.3506	18.6833	181.032	43.9361	15.6347	138.251	37.9766	8.58748	141.809	42.2562	17.7323	134.693	33.697	-0.557297
DDD00054387	228.363	72.733	30.7222	260.1	83.9501	35.4393	196.626	61.5159	26.0051	-19.0027	-1.46324	5.22824	-22.0216	-7.03722	1.51376	-15.9838	4.11075	8.94272
DDD00033106	218.593	62.7228	20.147	197.275	65.5532	22.6011	239.911	59.8924	17.6928	-5.77047	5.36293	20.9692	-8.86833	5.7694	27.8728	-2.67261	4.95647	14.0656
DDD00034248	214.988	73.5598	32.1334	235.144	76.4486	31.7647	194.832	70.671	32.5021	145.247	72.5105	23.89	147.126	69.5699	28.1907	143.369	75.451	19.5894
DDD00066504	213.252	63.5857	19.8493	237.529	61.9987	13.0524	188.974	65.1727	26.6463	115.796	35.3944	9.91615	115.657	31.0773	11.3349	115.935	39.7115	8.49744
DDD00033406	209.65	73.6941	30.3061	214.778	69.9616	29.8122	204.523	77.4267	30.7999	-0.367017	14.4976	12.6221	-0.305217	16.5776	8.02777	-0.428818	12.4176	17.2165
DDD00096983	209.143	72.2689	36.2235	258.26	85.4743	40.8594	160.025	59.0634	31.5875	7.92614	2.44779	6.26382	16.5146	5.0917	8.34954	-0.662342	-0.196117	4.17809
DDD00034636	208.592	74.2522	37.638	238.871	88.7407	48.0633	178.313	59.7637	27.2127	99.5957	26.1909	25.3205	101.542	31.0527	29.9865	97.6494	21.3292	20.6544
DDD00034722	206.887	77.4578	27.0999	239.746	88.9819	32.7556	174.029	65.9337	21.4443	116.103	29.9109	12.3382	119.172	36.6827	18.9376	113.033	23.1392	5.73886
DDD00032864	203.445	62.4732	25.9248	225.025	68.6752	28.9675	181.866	56.2713	22.882	7.44046	-3.76495	2.6671	8.92239	-15.081	-4.82269	5.95852	7.55109	10.1569
DDD00034295	202.909	65.942	30.5488	234.695	74.0338	34.5006	171.123	57.8503	26.597	134.224	44.9401	24.9609	134.416	52.4352	32.5158	134.032	37.445	17.406
DDD00096968	202.236	131.845	0.316932	223.848	144.813	0.449897	180.623	118.878	0.183966	141.608	35.9755	-14.5582	142.483	40.3934	-8.21884	140.733	31.5576	-20.8975
DDD00033401	198.816	68.3693	21.2641	206.868	71.7045	23.7793	190.764	65.0341	18.7489	7.68522	8.46548	15.784	12.5982	2.80653	12.9744	2.77228	14.1244	18.5936
DDD00070628	194.238	56.4122	21.9901	237.216	67.9976	24.8286	151.259	44.8267	19.1517	74.0186	26.8571	17.508	70.0643	29.551	23.1768	77.9728	24.1633	11.8391
DDD00032726	193.284	61.6949	22.1271	220.946	73.0724	27.0142	165.623	50.3174	17.24	19.3576	8.74871	0.548618	13.4525	1.38565	-10.9007	25.2628	16.1118	11.998
DDD00082509	191.264	63.3302	33.9576	218.894	68.9466	34.8399	163.634	57.7139	33.0752	143.232	92.5879	53.1159	146.763	97.2146	63.39	139.701	87.9613	42.8418
DDD00034180	190.312	75.7227	34.3041	223.041	82.4083	34.7446	157.583	69.0371	33.8637	137.138	64.3011	42.7816	140.145	79.8933	54.2034	134.131	48.7089	31.3597
DDD00066498	190.03	80.435	30.6433	200.546	81.6576	30.4369	179.513	79.2124	30.8497	-15.7039	1.28957	10.5697	-20.6091	9.93672	28.9466	-10.7987	-7.35758	-7.80725
DDD00045579	186.148	30.9928	34.4358	225.931	-0.319521	37.5907	146.365	62.3051	31.2808	130.169	18.874	30.1976	129.518	-3.29451	42.5586	130.819	41.0426	17.8365
DDD00041222	179.703	61.233	29.4652	212.005	74.9886	36.7919	147.401	47.4775	22.1385	30.9443	29.5155	29.7386	44.5563	42.4183	46.0221	17.3324	16.6128	13.4551
DDD00032885	178.771	52.5884	18.8546	183.889	54.1346	20.2163	173.653	51.0423	17.4929	24.2054	20.6127	31.3283	29.4143	17.9384	31.4091	18.9965	23.287	31.2476
DDD00033531	177.895	50.6999	16.3305	211.14	60.9593	19.6225	144.651	40.4406	13.0384	-13.3346	-6.86862	-7.01759	-23.4723	-21.4057	-23.8661	-3.19685	7.66846	9.83096
DDD00034763	177.018	71.5579	29.5769	189.287	78.2103	30.9515	164.75	64.9055	28.2023	76.3372	29.9784	17.8251	81.6227	29.124	18.8055	71.0516	30.8328	16.8448
DDD00034539	176.512	57.2715	28.0154	203.44	63.5657	30.1495	149.584	50.9772	25.8813	122.402	60.4291	43.811	129.908	59.0721	43.8757	114.897	61.7861	43.7463
DDD00034701	171.286	72.719	40.5835	187.269	83.291	45.4473	155.303	62.147	35.7198	34.2767	10.6326	21.1774	18.4741	-3.75436	10.5674	50.0793	25.0196	31.7874
DDD00033386	171.107	60.3946	25.7105	151.057	54.2399	21.27	191.157	66.5493	30.151	20.5738	27.1247	29.7008	25.5648	25.3947	34.3109	15.5828	28.8547	25.0906
DDD00033606	170.349	43.4211	19.7689	203.541	50.1998	22.851	137.156	36.6424	16.6867	136.287	21.5452	21.568	141.018	9.5681	12.7298	131.555	33.5222	30.4063
DDD00034721	170.012	62.5738	42.4696	224.874	80.0497	52.4279	115.15	45.098	32.5114	64.8226	25.3281	22.0997	53.7955	13.3499	17.7607	75.8497	37.3063	26.4386
DDD00034805	168.613	58.5209	28.0393	174.778	61.9327	26.9739	162.449	55.1091	29.1047	121.561	26.6986	18.7338	131.098	36.4903	24.7376	112.024	16.9069	12.7299
DDD00033380	165.078	47.2221	18.3394	181.273	50.1004	21.1683	148.883	44.3439	15.5105	0.939626	14.4093	19.392	2.21663	21.6405	26.897	-0.337379	7.17819	11.8871
DDD00034720	164.302	47.3978	17.9426	173.752	47.9935	17.1605	154.853	46.8022	18.7246	101.281	24.1524	-13.5326	109.021	33.9654	-26.0164	93.5408	14.3394	-1.04886
DDD00033133	162.253	43.2418	14.7961	160.353	43.2069	17.7042	164.152	43.2767	11.8879	35.6973	24.7846	24.5562	47.0355	30.3717	25.2582	24.3591	19.1976	23.8541
DDD00033375	159.674	48.6772	20.0201	171.06	52.6248	20.3269	148.288	44.7297	19.7134	9.65021	19.0823	37.1435	13.3885	20.5675	40.6223	5.91191	17.597	33.6647
DDD00033532	158.473	39.3206	16.911	195.078	45.6514	19.0441	121.867	32.9898	14.778	20.3396	15.144	21.6656	10.1613	10.9128	23.1584	30.518	19.3752	20.1728
DDD00041054	157.704	54.6575	34.2924	167.356	64.1562	36.3607	148.053	45.1588	32.224	127.036	59.3311	38.4752	125.566	78.3283	53.1592	128.506	40.3338	23.7912
DDD00034282	156.061	42.8665	18.6556	166.936	49.6292	19.2019	145.186	36.1038	18.1093	96.0856	58.0015	47.088	91.2089	57.7653	51.9665	100.962	58.2377	42.2094
DDD00034540	155.844	59.3163	23.9485	180.923	60.4861	25.8	130.766	58.1464	22.0971	128.095	22.2807	4.63278	127.519	17.6667	9.77585	128.67	26.8946	-0.510277
DDD00054549	154.974	43.0339	21.0663	175.917	49.7335	24.7445	134.031	36.3343	17.3881	12.3306	6.58674	4.45433	27.256	8.59855	4.35682	-2.59478	4.57494	4.55183
DDD00034619	154.401	66.9678	32.6374	164.64	77.1546	44.5053	144.162	56.7809	20.7696	59.706	47.992	39.8117	64.3525	56.0617	38.6091	55.0594	39.9223	41.0142
DDD00033819	154.343	36.86	10.9743	178.586	47.1425	15.205	130.099	26.5774	6.74369	112.559	26.9676	11.5898	143.146	23.8818	-2.19607	81.9724	30.0535	25.3757
DDD00084739	154.286	49.0858	25.8541	170.764	58.8626	26.1371	137.808	39.309	25.571	118.596	20.5053	18.0825	120.774	42.2183	36.5502	116.418	-1.20776	-0.385181
DDD00070868	153.094	50.9741	21.5229	196.863	61.9303	24.9006	109.325	40.0178	18.1452	57.1547	15.0035	17.7475	82.7754	34.6279	37.7398	31.534	-4.62091	-2.24472
DDD00096965	152.675	78.1698	43.9975	174.053	89.634	46.3596	131.296	66.7055	41.6354	-29.9039	-40.7349	-24.8529	-43.4434	-57.6547	-39.8381	-16.3643	-23.8151	-9.86757
DDD00033385	144.285	55.2904	16.7144	142.507	57.986	17.0249	146.062	52.5947	16.4038	10.2809	25.2328	31.3542	11.0727	29.3332	34.0623	9.48898	21.1324	28.6461
DDD00078341	142.809	56.5769	19.6424	161.323	60.9656	20.2046	124.294	52.1882	19.0802	98.1166	55.5458	34.4423	95.9735	63.2326	45.7165	100.26	47.8591	23.168
DDD00034581	139.334	39.2721	15.3195	160.5	42.1381	15.6261	118.168	36.406	15.0129	75.3639	44.3701	35.0924	85.1402	53.9019	41.0178	65.5875	34.8383	29.1671
DDD00034241	139.215	41.8503	23.1885	154.349	48.3729	33.3253	124.082	35.3277	13.0517	77.6778	8.61347	7.42877	91.1617	15.207	10.5103	64.1939	2.01994	4.34726
DDD00034331	138.285	36.3043	12.0586	154.407	43.0292	15.2687	122.163	29.5794	8.84845	88.8974	55.9064	30.066	79.8421	46.7731	26.8217	97.9527	65.0396	33.3103
DDD00033861	135.926	39.3195	17.3658	153.394	44.3386	20.7319	118.459	34.3005	13.9997	17.2031	9.38477	6.18078	11.5809	-0.887771	-3.69725	22.8254	19.6573	16.0588
DDD00033953	134.684	51.6498	28.1792	139.349	51.8844	30.3135	130.018	51.4153	26.0449	135.864	61.7979	37.3187	137.45	77.1285	42.7065	134.277	46.4673	31.9308
DDD00033411	133.39	37.9856	22.1308	150.68	49.9551	28.9268	116.101	26.016	15.3347	32.7874	20.3426	16.5247	42.4035	8.91557	4.75351	23.1712	31.7697	28.2958
DDD00065600	133.095	68.4633	38.7463	133.27	75.9011	45.1739	132.92	61.0255	32.3187	127.949	70.9313	26.2857	129.125	72.0361	15.2035	126.774	69.8264	37.3679
DDD00066005	133.055	40.702	14.4671	160.502	51.7791	21.3541	105.607	29.625	7.58008	45.0396	26.4428	22.493	55.6371	31.0461	31.0807	34.4421	21.8396	13.9054
DDD00033096	132.788	44.9749	32.0748	142.721	51.9793	15.6983	122.855	37.9705	48.4512	18.1019	1.10607	-19.8268	18.2269	-13.3041	-62.6571	17.9768	15.5162	23.0035
DDD00087376	132.578	31.2954	13.5368	139.967	35.204	16.4745	125.188	27.3869	10.5992	28.0057	6.05803	11.9713	27.2355	10.1213	20.2118	28.7758	1.99476	3.73088
DDD00032849	132.066	47.1568	24.922	126.86	49.8534	30.557	137.272	44.4601	19.2871	32.1637	25.1499	40.9169	42.9916	25.3611	47.3954	21.3358	24.9388	34.4384
DDD00032548	131.873	41.1985	26.9427	134.879	47.5848	25.0565	128.867	34.8122	28.8289	10.1127	8.65886	13.2067	3.10448	0.760129	5.99727	17.1208	16.5576	20.4162
DDD00034616	130.591	51.1597	31.3591	151.817	60.2681	36.1841	109.365	42.0513	26.5341	140.196	106.14	59.9945	140.762	107.702	65.6485	139.63	104.578	54.3406
DDD00096960	129.203	42.9942	23.6168	149.53	49.8415	26.2159	108.876	36.1468	21.0177	29.0469	10.1086	-23.4877	43.9226	27.1662	-41.8574	14.1711	-6.949	-5.11798
DDD00034752	129.096	22.4193	8.97765	187.424	25.2485	8.95227	70.7684	19.59	9.00303	34.7991	-17.8095	-26.1614	36.0268	-34.9361	-39.0365	33.5714	-0.682842	-13.2863
DDD00034185	128.346	42.756	20.2366	143.799	52.2778	23.4536	112.893	33.2342	17.0196	135.806	68.5077	36.6252	136.585	65.1238	31.1822	135.027	71.8917	42.0682
DDD00043933	127.664	46.335	23.8313	152.938	53.1625	28.7802	102.389	39.5074	18.8824	90.4862	36.4505	32.9441	89.018	45.4438	47.6128	91.9544	27.4572	18.2754
DDD00032443	126.789	45.0949	22.5141	173.002	65.08	37.4299	80.5762	25.1097	7.59837	7.08036	15.2786	19.7568	11.219	23.2077	25.3089	2.94171	7.34957	14.2047
DDD00033688	125.725	43.539	19.9389	144.48	52.061	23.6513	106.969	35.0169	16.2265	-6.12622	-16.1783	-4.2032	-10.6744	-37.703	-16.0412	-1.57806	5.34644	7.63476
DDD00032908	124.409	33.198	16.4742	135.15	37.8891	14.9505	113.669	28.5069	17.9979	1.57026	-0.330681	-22.0942	-0.703644	-21.6985	-62.773	3.84417	21.0372	18.5847
DDD00033973	123.923	27.7834	17.3746	120.532	27.7539	24.6116	127.314	27.8128	10.1377	101.489	18.5208	13.5092	122.915	34.3924	24.8224	80.0624	2.64921	2.19594
DDD00034206	123.502	36.563	16.0111	133.327	44.5103	20.6079	113.678	28.6156	11.4143	114.751	6.92988	8.54767	114.945	1.85505	9.75019	114.558	12.0047	7.34515
DDD00034788	121.74	51.2855	23.3446	120.875	56.1274	25.2097	122.605	46.4436	21.4795	142.406	-20.166	-23.8625	147.711	-25.6098	-30.0679	137.101	-14.7222	-17.6572
DDD00096963	121.337	43.314	18.3133	131.692	47.5984	19.9228	110.982	39.0295	16.7038	29.1306	-10.0192	-8.43656	48.3069	-9.39967	-5.15928	9.95431	-10.6387	-11.7138
DDD00034791	119.812	52.8779	21.6462	130.209	52.227	21.4544	109.415	53.5289	21.8381	145.177	39.4185	9.8961	150.095	30.7892	11.1682	140.259	48.0477	8.624
DDD00034582	119.238	39.9118	16.238	138.407	44.2529	15.8261	100.068	35.5708	16.65	144.563	38.5696	32.4153	148.444	45.0228	42.9128	140.682	32.1165	21.9177
DDD00066486	117.81	43.8498	18.9848	122.092	43.216	18.341	113.528	44.4837	19.6286	138.112	59.0482	18.0456	155.591	88.353	13.4154	120.633	29.7434	22.6758
DDD00034641	116.963	29.5421	21.0962	137.096	40.7192	30.9326	96.8308	18.3649	11.2598	141.81	141.199	64.0928	142.4	141.313	62.7818	141.221	141.086	65.4038
DDD00034688	115.815	43.9346	22.7106	145.474	55.5539	21.6018	86.1564	32.3153	23.8194	130.122	33.5155	1.93488	129.034	25.4351	6.04199	131.209	41.5959	-2.17222
DDD00034364	112.911	31.8811	13.9843	127.935	36.8766	15.7743	97.887	26.8856	12.1943	143.244	143.379	140.034	144.449	144.95	140.478	142.039	141.808	139.591
DDD00033124	112.849	49.6522	19.8808	108.495	53.1452	20.8157	117.203	46.1593	18.9459	-2.27765	-6.83685	-0.215232	-11.2757	-27.7622	-12.9225	6.72038	14.0885	12.492
DDD00096989	112.699	17.0853	10.6224	95.8501	17.0636	14.4506	129.549	17.107	6.79413	99.8154	11.3911	4.03853	103.145	17.4262	10.1777	96.4858	5.35603	-2.10061
DDD00033279	111.132	29.5161	10.2852	119.701	37.3253	18.06	102.562	21.7069	2.5103	85.0783	34.1288	25.997	85.5705	33.6754	22.94	84.5861	34.5821	29.054
DDD00033583	110.738	29.0334	8.97534	129.351	33.6676	10.158	92.1254	24.3993	7.79271	-0.926887	5.84922	15.1025	-3.89014	-0.382484	6.53428	2.03637	12.0809	23.6707
DDD00033207	110.369	25.1211	1.1465	118.022	32.9529	7.31504	102.717	17.2892	-5.02204	44.849	27.5882	20.3865	49.4166	30.9964	17.0872	40.2815	24.18	23.6858
DDD00071112	108.901	28.1453	12.2952	117.299	33.4934	12.4785	100.503	22.7972	12.1119	142.635	54.8103	50.0259	143.075	59.5581	62.3122	142.196	50.0624	37.7395
DDD00034322	108.322	35.8289	15.9395	114.158	41.0022	18.4233	102.487	30.6555	13.4557	56.9714	21.0009	23.2749	71.6321	29.4246	29.888	42.3106	12.5773	16.6618
DDD00034699	107.596	72.5058	30.5274	27.2892	75.7312	39.6576	187.903	69.2804	21.3972	43.9021	64.6059	26.5168	-49.3303	71.5817	27.8442	137.134	57.63	25.1893
DDD00033498	106.426	41.252	12.5239	111.373	37.825	13.7373	101.48	44.6789	11.3106	4.85418	-1.75419	4.66589	-2.67949	-10.3832	-1.51943	12.3879	6.87481	10.8512
DDD00034356	105.693	32.118	8.79403	106.021	37.1083	12.2267	105.365	27.1277	5.36139	80.3042	6.75113	-1.12261	86.5802	5.92256	2.9366	74.0282	7.5797	-5.18182
DDD00071109	104.662	40.6336	18.8426	131.741	55.6857	25.8477	77.5828	25.5816	11.8375	7.48576	6.58545	9.55675	10.6768	11.1205	20.3702	4.29472	2.05036	-1.25671
DDD00034768	104.593	67.2633	30.3652	113.89	66.0509	35.1014	95.2958	68.4758	25.629	146.728	70.0306	21.0019	151.707	73.4874	17.5884	141.749	66.5738	24.4154
DDD00033360	104.049	30.3607	13.9041	113.559	35.4597	19.0858	94.5386	25.2616	8.72249	25.1052	19.9116	21.7156	25.7358	12.8797	17.0531	24.4745	26.9436	26.3781
DDD00033408	103.617	28.9622	12.168	106.205	29.559	12.5276	101.03	28.3655	11.8083	6.74509	10.5413	23.6099	14.7343	9.76041	24.9827	-1.24409	11.3222	22.2371
DDD00093041	103.513	10.8865	9.36593	105.159	-0.853207	8.57183	101.867	22.6263	10.16	98.1575	-10.2306	12.9296	107.21	-25.7081	22.8124	89.1047	5.24696	3.04675
DDD00033751	103.338	30.9552	14.0243	85.0765	30.568	13.4876	121.599	31.3423	14.5609	100.797	23.7287	37.0974	120.541	27.0284	42.2979	81.0526	20.429	31.8969
DDD00033707	96.4087	31.8436	12.112	103.352	38.105	14.4167	89.4654	25.5821	9.80722	-5.03122	-5.2547	7.70064	-21.5257	-21.5076	1.09366	11.4632	10.9981	14.3076
DDD00033122	95.8407	10.3181	14.5913	96.6123	3.93782	20.298	95.069	16.6984	8.88456	-3.62539	-9.93468	-24.4761	-11.4232	-36.1605	-76.0068	4.17239	16.2912	27.0545
DDD00033534	95.2451	27.3167	10.7219	106.159	29.9081	9.35348	84.3309	24.7254	12.0904	7.25985	6.93494	-3.1871	8.96087	0.945164	-22.0298	5.55883	12.9247	15.6556
DDD00033558	94.7218	26.0621	5.77388	113.629	29.0185	4.84594	75.8146	23.1057	6.70183	-0.762754	6.4665	18.9668	-13.7369	-10.1605	6.5012	12.2114	23.0936	31.4324
DDD00032895	93.8479	25.497	5.29465	97.4093	27.73	5.20975	90.2865	23.2641	5.37955	108.867	65.7616	50.9132	108.596	66.137	51.6938	109.138	65.3863	50.1326
DDD00033373	93.064	30.0645	10.1911	96.7754	30.3475	10.7245	89.3527	29.7815	9.65764	17.7334	13.8274	13.4153	18.0075	8.57733	2.7523	17.4594	19.0775	24.0782
DDD00034777	92.5645	28.0907	10.4183	101.304	27.9082	10.5603	83.8246	28.2732	10.2762	109.925	-0.864697	6.05213	122.158	8.21409	16.5764	97.6929	-9.94348	-4.47219
DDD00066522	91.4921	35.6983	12.2384	120.673	50.557	18.7211	62.3112	20.8396	5.75571	43.409	18.8458	24.199	49.5371	25.2876	33.3755	37.2808	12.404	15.0226
DDD00034351	90.5109	27.7816	8.39184	96.4971	26.9398	6.85209	84.5247	28.6233	9.93159	28.0669	11.8923	14.4345	49.3657	24.0799	26.6758	6.76819	-0.295322	2.19313
DDD00071140	88.7457	24.7454	6.56158	112.335	29.6364	9.10539	65.1559	19.8545	4.01776	35.6702	31.2432	32.9224	53.0159	50.8447	53.6512	18.3245	11.6417	12.1936
DDD00065579	88.7441	67.0103	38.9147	96.4729	73.7691	43.1159	81.0153	60.2515	34.7135	30.2627	25.4551	24.7857	19.5545	9.84822	12.1782	40.9708	41.0621	37.3933
DDD00034014	88.0091	29.1294	14.7146	97.921	32.6841	16.618	78.0972	25.5747	12.8111	9.23066	8.22541	12.3534	8.62799	8.02853	10.1942	9.83333	8.42229	14.5127
DDD00070751	86.0733	24.9635	-4.10898	86.5434	27.6432	7.81172	85.6031	22.2838	-16.0297	27.1172	6.27064	18.643	33.9417	9.44375	24.3378	20.2928	3.09753	12.9481
DDD00095007	84.3674	49.3379	1.3941	71.1972	52.209	-0.440797	97.5375	46.4669	3.229	96.4697	42.931	29.3732	100.468	34.4587	24.1863	92.4718	51.4033	34.5602
DDD00034698	83.1889	48.515	41.0728	80.8146	53.8919	50.5629	85.5631	43.1381	31.5828	45.8586	18.7333	-8.14724	33.9281	13.0888	-36.3606	57.7891	24.3778	20.0661
DDD00096953	82.8728	11.8421	6.35512	74.1085	13.2926	7.6959	91.6371	10.3916	5.01435	91.0756	-2.87282	-24.1369	103.979	12.0255	-39.0278	78.1718	-17.7712	-9.24611
DDD00033384	82.2131	32.4801	9.84777	79.5539	38.8833	13.1522	84.8722	26.077	6.5433	15.6392	13.4808	19.3805	22.2582	21.1086	29.7182	9.02015	5.85294	9.04287
DDD00071089	80.3474	29.6432	12.514	104.424	40.3163	19.5689	56.2709	18.9701	5.45906	6.62125	11.9573	12.9751	6.1561	12.5367	18.8628	7.08639	11.3778	7.08736
DDD00034790	78.7005	28.2918	12.1824	88.3696	31.3959	11.6216	69.0314	25.1877	12.7431	111.211	8.0304	-13.8746	134.799	6.66632	-18.0642	87.6234	9.39448	-9.68501
DDD00070970	78.377	29.6247	10.8119	105.024	41.1808	15.0919	51.7296	18.0686	6.53185	5.1614	5.35587	10.659	-0.126754	2.71831	18.6914	10.4495	7.99342	2.62668
DDD00034743	77.6364	29.518	9.85372	107.898	42.0028	15.1873	47.3745	17.0332	4.52018	-12.9334	-11.5211	2.04777	-16.8045	-14.3613	2.67235	-9.06225	-8.68104	1.42318
DDD00070762	76.9137	11.6028	3.00665	62.3092	14.7827	4.76079	91.5182	8.42287	1.25251	119.231	13.9283	12.1495	120.686	32.1154	27.5061	117.776	-4.25892	-3.20716
DDD00034794	75.5223	29.384	14.4234	79.8613	29.9068	14.7577	71.1834	28.8612	14.089	133.71	-8.07703	-37.2601	139.294	-32.8132	-80.2236	128.126	16.6592	5.70327
DDD00032758	74.9525	25.3834	8.11309	79.6038	27.1287	10.322	70.3013	23.6381	5.90413	-4.65295	3.67007	7.1138	-18.3884	-8.18244	5.63984	9.08253	15.5226	8.58776
DDD00033146	72.9936	26.328	13.0792	75.9702	24.6858	11.9855	70.0171	27.9701	14.1729	34.5604	27.5716	9.49916	36.5859	15.0754	-17.6799	32.535	40.0678	36.6782
DDD00032739	72.0623	19.0979	2.15478	74.6557	19.4392	-1.58708	69.4689	18.7566	5.89663	2.40263	3.71829	0.410512	0.490773	-3.2679	-20.541	4.31449	10.7045	21.3621
DDD00065610	71.5813	31.2352	16.5127	98.0263	35.9976	19.5157	45.1363	26.4729	13.5096	143.97	99.8342	33.1612	148.036	107.571	35.4162	139.905	92.0979	30.9061
DDD00032724	70.6598	23.6627	5.50254	74.4452	27.7141	7.56796	66.8744	19.6114	3.43713	-6.20994	-5.73225	5.76577	-14.2696	-19.0229	-13.2792	1.84972	7.5584	24.8107
DDD00070968	70.3542	27.1989	19.7341	93.4859	35.1021	29.8516	47.2225	19.2957	9.61655	14.1852	3.68797	10.005	13.0493	-9.38123	8.93869	15.3212	16.7572	11.0713
DDD00033398	69.9198	15.6206	3.9749	81.5681	21.7015	11.9374	58.2714	9.53973	-3.98763	23.8584	20.9739	14.1404	24.4345	16.443	2.5662	23.2823	25.5048	25.7147
DDD00032754	69.6525	21.1311	6.60213	62.9824	24.7579	7.99749	76.3225	17.5043	5.20677	-6.05346	-11.6653	-2.01873	-13.7712	-28.4458	-7.9186	1.66432	5.11523	3.88114
DDD00033827	69.3867	22.6506	9.95164	85.2108	25.9623	11.5599	53.5627	19.3389	8.34335	125.095	2.15367	3.98194	129.992	-3.24438	0.468745	120.197	7.55172	7.49514
DDD00034677	68.9437	11.2307	1.52211	69.0369	5.78492	-0.118449	68.8506	16.6765	3.16268	31.538	-18.1332	-3.12788	23.291	-39.788	-3.23775	39.785	3.52159	-3.01801
DDD00015314	68.2119	17.0975	7.06533	58.2597	18.8776	6.26603	78.1641	15.3175	7.86463	30.5637	-19.8831	-10.4391	37.7549	-23.4706	-21.2554	23.3726	-16.2956	0.377231
DDD00033856	66.4654	20.5114	9.18391	74.7609	21.325	8.06583	58.17	19.6978	10.302	135.544	65.9349	18.0782	141.888	69.4519	10.52	129.199	62.4179	25.6363
DDD00057220	61.7241	17.4898	0.931776	35.2471	18.6881	1.06069	88.2012	16.2916	0.802863	128.706	15.6019	12.1424	130.98	22.0467	15.5788	126.431	9.15715	8.70606
DDD00033849	60.7747	10.3852	2.9177	71.8761	13.1937	0.182562	49.6733	7.57663	5.65285	136.638	132.419	86.0038	140.356	139.416	117.869	132.919	125.421	54.1382
DDD00033566	60.5098	16.6061	1.78305	70.3283	19.6023	0.911346	50.6912	13.6099	2.65476	3.72427	7.19861	17.6008	-9.11707	-6.30804	6.96522	16.5656	20.7053	28.2364
DDD00033556	59.0883	18.2493	6.85808	65.6018	18.6643	3.53789	52.5748	17.8342	10.1783	9.81734	11.793	20.8395	8.42063	2.48214	11.4736	11.214	21.1039	30.2054
DDD00070827	58.2036	13.3805	1.07599	47.0203	19.1746	0.080714	69.3869	7.58638	2.07127	122.613	31.8604	16.0288	121.337	49.5963	31.128	123.89	14.1245	0.929549
DDD00080202	57.9782	3.22096	-2.26371	31.784	0.262783	-4.6538	84.1724	6.17915	0.126376	120.759	39.1569	32.4501	129.971	49.3157	41.1733	111.547	28.9981	23.7269
DDD00033776	55.2338	15.4872	5.1	62.4495	11.6983	5.09178	48.0181	19.2761	5.10822	144.415	104.774	33.9206	146.411	144.7	33.9834	142.419	64.8467	33.8577
DDD00033745	54.2686	17.8021	8.84731	54.6843	20.0675	7.51936	53.8529	15.5366	10.1753	52.2584	11.2332	17.6496	54.3332	12.2391	18.3768	50.1837	10.2273	16.9225
DDD00070607	53.7842	52.1141	21.0817	5.42798	63.8845	23.8822	102.14	40.3436	18.2811	-5.62754	22.1087	19.9724	-17.8251	27.611	28.4953	6.57003	16.6063	11.4494
DDD00034016	52.6911	17.0027	10.5657	58.6277	21.2262	12.6101	46.7545	12.7792	8.52143	8.32258	8.92789	-7.76299	12.1262	6.9266	-26.085	4.51901	10.9292	10.559
DDD00096971	52.0918	10.284	4.48458	49.0461	10.7233	4.90672	55.1376	9.84473	4.06245	106.92	31.6585	-13.9598	107.062	38.4667	-32.6192	106.778	24.8503	4.69955
DDD00033714	52.0624	16.7206	4.9922	59.7486	19.0441	4.11283	44.3762	14.397	5.87157	14.385	6.03878	10.5453	4.21052	-5.53392	-4.59683	24.5596	17.6115	25.6874
DDD00032741	49.4911	29.2046	19.6428	7.1675	33.7726	22.1974	91.8146	24.6366	17.0883	17.2419	25.6999	26.0477	-31.4738	14.2566	21.1448	65.9576	37.1432	30.9506
DDD00033965	49.213	13.2969	9.48062	52.8568	18.4754	14.6693	45.5693	8.11835	4.29192	43.6544	36.5958	43.1905	50.6485	43.7119	49.1435	36.6604	29.4798	37.2375
DDD00032882	48.7984	33.1381	11.8958	-3.2645	33.684	15.7961	100.861	32.5922	7.99554	6.35432	20.3037	16.5901	-14.9466	11.4642	3.40533	27.6552	29.1432	29.7748
DDD00034700	48.6756	-6.82676	0.613695	62.9616	-15.2379	-3.04148	34.3896	1.58442	4.26887	120.458	27.7587	100.353	117.234	-44.5417	98.2586	123.681	100.059	102.447
DDD00066435	47.3123	23.5523	5.2806	45.931	24.0887	5.1616	48.6935	23.0158	5.3996	47.2277	32.5424	2.97241	50.6512	52.2207	-1.57033	43.8043	12.8641	7.51515
DDD00058548	46.7874	15.0747	8.39787	48.7362	16.5027	12.548	44.8385	13.6468	4.24773	-11.8396	-6.85504	0.946461	-11.7974	-2.50575	6.45263	-11.8817	-11.2043	-4.55971
DDD00034781	45.7607	20.3962	10.4339	47.1641	20.8228	9.73511	44.3573	19.9696	11.1326	61.0224	-8.78018	-13.763	64.9534	-22.8544	-20.983	57.0915	5.29408	-6.54299
DDD00061598	41.9355	23.5253	23.2928	10.1827	8.6555	6.60615	73.6883	38.3951	39.9795	117.333	83.6312	100.989	132.122	95.9732	127.023	102.545	71.2892	74.9542
DDD00033975	40.1401	12.48	10.8912	42.0411	10.9461	12.0934	38.2391	14.0139	9.68903	4.01947	5.00865	8.31703	13.8673	2.25655	12.0848	-5.82835	7.76075	4.54924
DDD00082001	35.9661	3.99924	1.39481	32.2378	6.29215	2.27148	39.6945	1.70633	0.518143	48.2399	-10.8759	1.0514	66.1946	-9.3269	10.1517	30.2852	-12.4249	-8.04894
DDD00097013	35.4195	47.8259	13.9483	4.09306	31.5927	9.74472	66.746	64.0591	18.1519	135.694	85.6918	26.2659	141.39	110.039	49.8119	129.997	61.3448	2.71984
DDD00034017	32.7364	16.4953	8.23229	50.4863	18.5479	8.96679	14.9864	14.4426	7.49779	-2.69318	10.7299	5.68128	-4.47743	15.6021	-0.406833	-0.908933	5.85767	11.7694
DDD00061598	31.6105	22.9396	23.6152	2.39205	2.71339	4.41309	60.8289	43.1659	42.8173	105.062	76.7655	108.109	118.595	93.1861	125.364	91.5286	60.3449	90.8535
DDD00033090	28.6946	50.9101	32.2371	17.9931	49.9279	29.7675	39.3961	51.8923	34.7067	-14.5944	15.5204	18.9455	-33.2035	10.7325	8.69134	4.01478	20.3083	29.1996
DDD00098020	22.0444	14.2533	11.5171	18.6618	25.1224	15.1187	25.4271	3.38428	7.91559	17.245	6.23634	11.0963	17.118	26.8407	28.718	17.372	-14.368	-6.5253
DDD00033084	21.195	36.5021	19.8006	0.297899	26.2896	17.1366	42.092	46.7146	22.4646	-14.0866	20.239	21.1358	-26.0425	15.471	18.6412	-2.13066	25.007	23.6304
DDD00066510	20.9795	5.24035	6.03745	2.91921	0.328602	2.65556	39.0398	10.1521	9.41934	-6.96668	25.2917	9.65105	-47.5852	33.2254	16.7813	33.6519	17.358	2.52074
DDD00033269	12.8153	35.6293	14.6241	11.7144	38.4329	15.7831	13.9162	32.8257	13.465	-9.55653	22.605	24.4956	-24.1479	24.911	17.1458	5.03483	20.2991	31.8454
DDD00070596	7.21006	4.9917	-0.468722	13.0808	9.55925	-1.35131	1.33927	0.424146	0.413864	5.84625	7.2704	13.7101	18.0346	18.9605	27.563	-6.34206	-4.4197	-0.14275
DDD00032874	7.00434	44.3175	16.672	1.71121	45.2227	19.5862	12.2975	43.4124	13.7578	-3.80547	19.0065	18.8542	-13.5981	11.6825	9.72201	5.98711	26.3305	27.9864
DDD00070455	6.10276	67.8579	33.2396	7.17821	79.0924	39.0476	5.02731	56.6234	27.4316	-21.7515	-11.0944	-4.36009	-43.5422	-9.63839	-9.57657	0.0393102	-12.5504	0.856392
DDD00033206	5.90997	9.21068	2.35221	3.90752	6.74522	1.99627	7.91243	11.6761	2.70815	-24.9812	9.35802	17.0057	-33.3569	12.2422	26.1964	-16.6054	6.4738	7.81486
DDD00034765	5.20738	66.7725	41.2061	1.85246	72.556	52.6053	8.56231	60.9889	29.807	-38.7849	55.3598	9.0257	-66.8868	63.7579	-10.8678	-10.683	46.9618	28.9192
DDD00034753	4.82352	25.7519	11.2825	7.29939	27.3368	9.94806	2.34764	24.167	12.617	-38.6289	-5.07939	-2.8388	-53.4338	2.8676	5.503	-23.824	-13.0264	-11.1806
DDD00033268	2.62618	31.8661	5.73639	-3.27745	31.3776	3.1171	8.52982	32.3547	8.35568	-7.40693	27.1753	35.6157	-13.4151	24.6988	34.6043	-1.39879	29.6519	36.627
DDD00070432	2.52673	8.40766	5.99632	3.5174	12.0184	8.54968	1.53606	4.79693	3.44296	-18.0412	22.4176	13.388	-33.3446	19.2972	15.9398	-2.73782	25.538	10.8362
DDD00033248	1.7333	17.5929	-1.58759	-3.66618	14.2606	-2.30564	7.13278	20.9251	-0.869547	-15.0556	58.3385	20.9429	-26.8127	54.4078	16.1294	-3.29854	62.2693	25.7564
DDD00033267	1.19225	31.052	16.1113	-5.97911	25.4236	9.16829	8.3636	36.6804	23.0543	-8.03955	119.341	91.9855	-12.7431	123.084	95.6753	-3.33598	115.598	88.2956
DDD00033249	-3.74425	43.6453	7.27099	3.91717	51.3591	13.9633	-11.4057	35.9315	0.578642	-33.088	15.2594	15.9701	-38.5514	16.0957	22.4727	-27.6246	14.423	9.46753
DDD00033250	-8.19114	25.926	7.78408	0.852673	34.357	10.8347	-17.2349	17.495	4.73343	-16.9492	38.6536	41.1779	-23.6929	44.9884	41.5322	-10.2055	32.3189	40.8236
DDD00033265	-8.85467	30.0944	11.4432	-2.73753	38.8191	16.0213	-14.9718	21.3697	6.86512	-10.3958	20.7849	30.8318	-9.16546	16.2953	31.3939	-11.6261	25.2745	30.2697
DDD00065825	-9.09289	-1.29335	-4.85165	-17.6061	-1.5181	-2.87242	-0.579645	-1.0686	-6.83088	-3.56088	0.350541	10.8282	-21.4288	-2.84223	15.3967	14.307	3.54331	6.25972
DDD00032847	-13.8547	40.4747	17.166	-1.92589	47.5384	20.3906	-25.7836	33.411	13.9413	-22.1828	14.0293	15.9173	-33.1867	6.26569	-3.40525	-11.179	21.7929	35.2398

## Sheet: Mass Spectrometry (162)
Compound ID	Mass Spec Pass or Fail	AVE UMB PA at 50uM
DDD00050325	Fail	969.613
DDD00011430	Pass	943.431
DDD00070425	Pass	917.478
DDD00070894	Pass	852.975
DDD00070913	Pass	679.683
DDD00092987	Fail	671.927
DDD00056209	Pass	553.211
DDD00077529	Pass	541.725
DDD00034193	Pass	464.779
DDD00070850	Pass	433.804
DDD00096964	Pass	423.598
DDD00070850	Pass	399.772
DDD00034383	Pass	396.194
DDD00034548	Pass	353.802
DDD00034668	Pass	349.837
DDD00032577	Pass	348.948
DDD00081212	Pass	346.423
DDD00034341	Pass	307.603
DDD00096955	Pass	292.577
DDD00070650	Pass	283.8
DDD00034509	Fail	277.588
DDD00055974	Pass	276.058
DDD00034222	Pass	259.489
DDD00032871	Pass	255.366
DDD00034561	Fail	246.993
DDD00034108	Fail	237.098
DDD00034520	Pass	233.398
DDD00034758	Pass	232.905
DDD00054387	Pass	228.363
DDD00033106	Fail	218.593
DDD00034248	Pass	214.988
DDD00066504	Fail	213.252
DDD00033406	Fail	209.65
DDD00096983	Fail	209.143
DDD00034636	Pass	208.592
DDD00034722	Pass	206.887
DDD00032864	Fail	203.445
DDD00034295	Pass	202.909
DDD00096968	Pass	202.236
DDD00033401	Pass	198.816
DDD00070628	Fail	194.238
DDD00032726	Fail	193.284
DDD00082509	Pass	191.264
DDD00034180	Fail	190.312
DDD00066498	Pass	190.03
DDD00045579	Pass	186.148
DDD00041222	Pass	179.703
DDD00032885	Pass	178.771
DDD00033531	Fail	177.895
DDD00034763	Pass	177.018
DDD00034539	Fail	176.512
DDD00034701	Pass	171.286
DDD00033386	Pass	171.107
DDD00033606	Fail	170.349
DDD00034721	Pass	170.012
DDD00034805	Pass	168.613
DDD00033380	Fail	165.078
DDD00034720	Pass	164.302
DDD00033133	Pass	162.253
DDD00033375	Pass	159.674
DDD00033532	Fail	158.473
DDD00041054	Pass	157.704
DDD00034282	Pass	156.061
DDD00034540	Pass	155.844
DDD00054549	Fail	154.974
DDD00034619	Pass	154.401
DDD00033819	Pass	154.343
DDD00084739	Pass	154.286
DDD00070868	Fail	153.094
DDD00096965	Pass	152.675
DDD00033385	Fail	144.285
DDD00078341	Fail	142.809
DDD00034581	Fail	139.334
DDD00034241	Pass	139.215
DDD00034331	Pass	138.285
DDD00033861	Pass	135.926
DDD00033953	Pass	134.684
DDD00033411	Fail	133.39
DDD00065600	Fail	133.095
DDD00066005	Pass	133.055
DDD00033096	Pass	132.788
DDD00087376	Pass	132.578
DDD00032849	Pass	132.066
DDD00032548	Fail	131.873
DDD00034616	Pass	130.591
DDD00096960	Pass	129.203
DDD00034752	Pass	129.096
DDD00034185	Pass	128.346
DDD00043933	Pass	127.664
DDD00032443	Fail	126.789
DDD00033688	Pass	125.725
DDD00032908	Fail	124.409
DDD00033973	Pass	123.923
DDD00034206	Pass	123.502
DDD00034788	Pass	121.74
DDD00096963	Fail	121.337
DDD00034791	Pass	119.812
DDD00034582	Pass	119.238
DDD00066486	Pass	117.81
DDD00034641	Fail	116.963
DDD00034688	Pass	115.815
DDD00034364	Pass	112.911
DDD00033124	Fail	112.849
DDD00096989	Pass	112.699
DDD00033279	Pass	111.132
DDD00033583	Pass	110.738
DDD00033207	Pass	110.369
DDD00071112	Pass	108.901
DDD00034322	Pass	108.322
DDD00034699	Pass	107.596
DDD00033498	Fail	106.426
DDD00034356	Pass	105.693
DDD00071109	Pass	104.662
DDD00034768	Pass	104.593
DDD00033360	Pass	104.049
DDD00033408	Pass	103.617
DDD00093041	Pass	103.513
DDD00033751	Pass	103.338
DDD00033707	Pass	96.4087
DDD00033122	Pass	95.8407
DDD00033534	Fail	95.2451
DDD00033558	Pass	94.7218
DDD00032895	Pass	93.8479
DDD00033373	Pass	93.064
DDD00034777	Pass	92.5645
DDD00066522	Fail	91.4921
DDD00034351	Pass	90.5109
DDD00071140	Pass	88.7457
DDD00065579	Pass	88.7441
DDD00034014	Pass	88.0091
DDD00070751	Pass	86.0733
DDD00095007	Fail	84.3674
DDD00034698	Pass	83.1889
DDD00096953	Pass	82.8728
DDD00033384	Fail	82.2131
DDD00071089	Pass	80.3474
DDD00034790	Fail	78.7005
DDD00070970	Pass	78.377
DDD00034743	Fail	77.6364
DDD00070762	Pass	76.9137
DDD00034794	Pass	75.5223
DDD00032758	Fail	74.9525
DDD00033146	Pass	72.9936
DDD00032739	Fail	72.0623
DDD00065610	Fail	71.5813
DDD00032724	Fail	70.6598
DDD00070968	Pass	70.3542
DDD00033398	Fail	69.9198
DDD00032754	Fail	69.6525
DDD00033827	Pass	69.3867
DDD00034677	Pass	68.9437
DDD00015314	Pass	68.2119
DDD00033856	Pass	66.4654
DDD00057220	Pass	61.7241
DDD00033849	Fail	60.7747
DDD00033566	Fail	60.5098
DDD00033556	Fail	59.0883
DDD00070827	Pass	58.2036
DDD00080202	Pass	57.9782
DDD00033776	Pass	55.2338
DDD00033745	Pass	54.2686
DDD00070607	Pass	53.7842

## Sheet: Fluorescence (115)
Compound ID	AVE UMB PA at 50uM	Fold increase in RFU relative to negative control
DDD00070762	76.9137	2
DDD00070827	58.2036	2.21429
DDD00015314	68.2119	2.89286
DDD00057220	61.7241	10.1429
DDD00096953	82.8728	20.5357
DDD00082509	191.264	87.8929
DDD00096989	112.699	90.4286
DDD00080202	57.9782	91.7143
DDD00077529	541.725	190.607
DDD00033861	135.926	356.179
DDD00034752	129.096	528.071
DDD00033386	171.107	536.214
DDD00066486	117.81	644.071
DDD00033819	154.343	729.25
DDD00034698	83.1889	760.929
DDD00034364	112.911	852.25
DDD00081212	346.423	923.714
DDD00034331	138.285	943.536
DDD00096960	129.203	953.571
DDD00034185	128.346	968.964
DDD00034688	115.815	1145.07
DDD00033558	94.7218	1230.86
DDD00034295	202.909	1279.14
DDD00033827	69.3867	1369.14
DDD00034241	139.215	1369.46
DDD00034668	349.837	1487.04
DDD00034282	156.061	1507.21
DDD00034791	119.812	1550.71
DDD00043933	127.664	1553.89
DDD00034248	214.988	1590.18
DDD00034768	104.593	1614.54
DDD00033207	110.369	1676.21
DDD00034356	105.693	1686.71
DDD00034206	123.502	1687.39
DDD00034616	130.591	1754.04
DDD00034794	75.5223	1808.5
DDD00070850	399.772	1894.82
DDD00070850	433.804	1894.82
DDD00032885	178.771	2020.61
DDD00034677	68.9437	2026.68
DDD00087376	132.578	2177.07
DDD00066005	133.055	2200.21
DDD00033751	103.338	2214.21
DDD00034619	154.401	2244.36
DDD00032895	93.8479	2258
DDD00034014	88.0091	2328
DDD00034582	119.238	2334.5
DDD00034777	92.5645	2355.43
DDD00034520	233.398	2366.32
DDD00045579	186.148	2366.93
DDD00034788	121.74	2388.43
DDD00032871	255.366	2432.07
DDD00034720	164.302	2460.86
DDD00034548	353.802	2620.61
DDD00033133	162.253	2636.79
DDD00034763	177.018	2650.64
DDD00034540	155.844	2660.11
DDD00033707	96.4087	2829.82
DDD00034351	90.5109	2850.93
DDD00033856	66.4654	2943.71
DDD00055974	276.058	2947.04
DDD00033401	198.816	2975.57
DDD00033279	111.132	2980.96
DDD00034341	307.603	2993.71
DDD00065579	88.7441	3019.68
DDD00066498	190.03	3041.86
DDD00034758	232.905	3044.89
DDD00033096	132.788	3047.39
DDD00033146	72.9936	3096.75
DDD00033408	103.617	3102.57
DDD00056209	553.211	3139.93
DDD00070751	86.0733	3179.5
DDD00034701	171.286	3272.54
DDD00034721	170.012	3363.43
DDD00033360	104.049	3434.39
DDD00033953	134.684	3672.89
DDD00033688	125.725	3679.14
DDD00033745	54.2686	3692.29
DDD00033375	159.674	3696.18
DDD00070913	679.683	3697.61
DDD00093041	103.513	3728.82
DDD00041054	157.704	3737.11
DDD00033973	123.923	3741.25
DDD00033776	55.2338	3753.43
DDD00034322	108.322	3848.36
DDD00034193	464.779	3848.36
DDD00084739	154.286	3896.04
DDD00034722	206.887	3945.5
DDD00033122	95.8407	3957.04
DDD00034636	208.592	3980.11
DDD00034222	259.489	4020.39
DDD00034805	168.613	4065.93
DDD00054387	228.363	4092.75
DDD00041222	179.703	4140.71
DDD00034699	107.596	4156.39
DDD00033373	93.064	4186.79
DDD00032849	132.066	4212.39
DDD00033583	110.738	4231.04
DDD00032577	348.948	4289.54
DDD00071112	108.901	4348.54
DDD00070425	917.478	4355.61
DDD00070650	283.8	4904
DDD00070970	78.377	4912.89
DDD00071089	80.3474	4946.5
DDD00070894	852.975	4986.61
DDD00071109	104.662	5027.04
DDD00070968	70.3542	5081.5
DDD00034383	396.194	5267.32
DDD00070607	53.7842	5305.61
DDD00096965	152.675	5343.36
DDD00096964	423.598	5437.64
DDD00071140	88.7457	5466
DDD00096955	292.577	5645.11
DDD00096968	202.236	5819.79
DDD00011430	943.431	6833.68

## Sheet: Legend
Legend
Table Headings	Description
Compound ID	Compound ID, as given by Dundee Drug Discovery Unit
AVE UMB PA at 50uM	Average percentage GUS activation at 50µM of test compound
AVE UMB PA at 16.7uM	Average percentage GUS activation at 16.7µM of test compound
AVE UMB PA at 5.6uM	Average percentage GUS activation at 5.6µM of test compound
UMBELLIF. PA at 50uM (1)	Percentage GUS activation in replicate 1 at 50µM of test compound
UMBELLIF. PA at 16.7uM (1)	Percentage GUS activation in replicate 1 at 16.7µM of test compound
UMBELLIF. PA at 5.6uM (1)	Percentage GUS activation in replicate 1 at 5.6µM of test compound
UMBELLIF. PA at 50uM (2)	Percentage GUS activation in replicate 2 at 50µM of test compound
UMBELLIF. PA at 16.7uM (2)	Percentage GUS activation in replicate 2 at 16.7µM of test compound
UMBELLIF. PA at 5.6uM (2)	Percentage GUS activation in replicate 2 at 5.6µM of test compound
AVE AB PI at 50uM	Average percentage growth inhibiton (as measured by alamar blue) at 50µM of test compound
AVE AB PI at 16.7uM	Average percentage growth inhibiton (as measured by alamar blue) at 16.7µM of test compound
AVE AB PI at 5.6uM	Average percentage growth inhibiton (as measured by alamar blue) at 5.6µM of test compound
ALAMAR BLUE PI at 50uM (1)	Percentage growth inhibiton (as measured by alamar blue) in replicate 1 at 50µM of test compound
ALAMAR BLUE PI at 16.7uM (1)	Percentage growth inhibiton (as measured by alamar blue) in replicate 1 at 16.7µM of test compound
ALAMAR BLUE PI at 5.6uM (1)	Percentage growth inhibiton (as measured by alamar blue) in replicate 1 at 5.6µM of test compound
ALAMAR BLUE PI at 50uM (2)	Percentage growth inhibiton (as measured by alamar blue) in replicate 2 at 50µM of test compound
ALAMAR BLUE PI at 16.7uM (2)	Percentage growth inhibiton (as measured by alamar blue) in replicate 2 at 16.7µM of test compound
ALAMAR BLUE PI at 5.6uM (2)	Percentage growth inhibiton (as measured by alamar blue) in replicate 2 at 5.6µM of test compound
Mass Spec Pass or Fail	Pass or Fail score given to each compound following mass spectrometry
Fold increase in RFU relative to negative control	Fold increase in relative fluorescent units at λex 340nm, λem 460nm of each compound relative to the negative control (DMSO)
Note
Percentage GUS activation induced by 100µM 8pCPT-cAMP was set at 100%
Percentage growth inhibiton (as measured by alamar blue) induced by 100µM 8pCPT-cAMP was set at 100%
