# Supplementary material for: High-Throughput Chemical Screening for Antivirulence Developmental Phenotypes in Trypanosoma brucei
Source: Eukaryot Cell. 2014 Mar;13(3):412–26. doi: 10.1128/EC.00335-13 (PMC3957582; doi:10.1128/EC.00335-13)
Supplement: Supplemental material [file EC.00335-13_zek999094247sd3.xlsx]

## Sheet: Full dataset
Chr	Start	End	Gene	Description	Control_DMSO1	Control_DMSO2	DDD00015314-1	DDD00015314-2	Control_DMSO1_RPKM	Control_DMSO2_RPKM	DDD00015314-1_RPKM	DDD00015314-2_RPKM	Log2_Control_DMSO1_RPKM	Log2_Control_DMSO2_RPKM	Log2_DDD00015314-1_RPKM	Log2_DDD00015314-2_RPKM	Control	DDD00015314	logFC	AveExpr	t	P.Value	adj.P.Val	B	logFC Capewell et al 2013 SL vs ST	logFC Jensen et al 2009 SL vs ST
Tb927_01_v4_28_08_2012	57401	59283	Tb927.1.100	RNA polymerase (pseudogene), putative	8501	8422	8659	8818	4514.6	4472.65	4598.51	4682.95	12.1407	12.1272	12.1673	12.1935	12.0907	12.2356	0.14492	12.1631	1.93027	0.151385	0.493757	-5.15894	0.69506	NA
Tb927_01_v4_28_08_2012	289893	291155	Tb927.1.1000	developmentally regulated phosphoprotein	1153	1192	1214	1250	912.906	943.785	961.203	989.707	9.8359	9.88384	9.9102	9.95231	9.87773	9.91154	0.0338114	9.89463	0.657043	0.559121	0.803082	-6.47087	2.32139	0.23
Tb927_01_v4_28_08_2012	291585	293744	Tb927.1.1010	hypothetical protein, conserved	1424	1530	1386	1485	659.259	708.333	641.667	687.5	9.36689	9.47032	9.32793	9.42731	9.44042	9.35559	-0.0848322	9.39801	-1.14319	0.337758	0.641129	-6.02426	0.898341	0
Tb927_01_v4_28_08_2012	294228	295508	Tb927.1.1020	hypothetical protein, conserved	895	977	890	905	698.673	762.685	694.77	706.479	9.45054	9.57683	9.44247	9.46654	9.534	9.43261	-0.101391	9.48331	-1.82367	0.167973	0.509637	-5.27712	0.501155	-0.33
Tb927_01_v4_28_08_2012	296968	298341	Tb927.1.1030	leucine-rich repeat protein (LRRP), putative	1508	1477	1668	1577	1097.53	1074.96	1213.97	1147.74	10.1014	10.0714	10.2467	10.1658	10.1025	10.1911	0.0885635	10.1468	2.84854	0.0670811	0.384148	-4.20366	0.817895	0.07
Tb927_01_v4_28_08_2012	298771	299280	Tb927.1.1040	hypothetical protein, conserved	347	358	356	316	680.392	701.961	698.039	619.608	9.41234	9.4573	9.44923	9.27754	9.45719	9.33985	-0.117343	9.39852	-2.09818	0.129015	0.46302	-4.97493	1.05316	0.17
Tb927_01_v4_28_08_2012	300097	303453	Tb927.1.1050	hypothetical protein, conserved	2526	2708	2496	2407	752.458	806.673	743.521	717.009	9.55738	9.65763	9.54017	9.48786	9.62892	9.49264	-0.136279	9.56078	-3.46235	0.0421271	0.345221	-3.6473	0.310288	-0.55
Tb927_01_v4_28_08_2012	303934	304851	Tb927.1.1060	hypothetical protein, conserved	537	546	568	570	584.967	594.771	618.736	620.915	9.19468	9.21861	9.27551	9.28057	9.22819	9.25639	0.0281944	9.24229	0.905271	0.433544	0.713519	-6.2599	1.82283	-0.25
Tb927_01_v4_28_08_2012	305147	305380	Tb927.1.1070	hypothetical protein, unlikely	193	198	195	200	824.786	846.154	833.333	854.701	9.68962	9.72648	9.70448	9.74096	9.72906	9.70317	-0.0258875	9.71612	-0.566943	0.611299	0.834437	-6.5354	-1.22575	NA
Tb927_01_v4_28_08_2012	305843	307300	Tb927.1.1080	TFIIH basal transcription factor subunit	771	713	786	777	528.807	489.026	539.095	532.922	9.04932	8.93671	9.07707	9.06048	9.0099	9.05271	0.0428063	9.0313	0.661175	0.55681	0.801787	-6.46774	0.411203	-0.01
Tb927_01_v4_28_08_2012	307648	308220	Tb927.1.1090	hypothetical protein, unlikely	840	754	874	871	1465.97	1315.88	1525.31	1520.07	10.5186	10.3629	10.5758	10.5709	10.449	10.5659	0.116908	10.5075	1.48384	0.236654	0.579691	-5.65596	0.357226	NA
Tb927_01_v4_28_08_2012	59858	60184	Tb927.1.110	hypothetical protein, conserved	2880	2863	3013	2916	8807.34	8755.35	9214.07	8917.43	13.1047	13.0961	13.1698	13.1226	13.0509	13.1752	0.124356	13.113	2.15014	0.122908	0.455575	-4.91866	-0.0487138	NA
Tb927_01_v4_28_08_2012	308704	311616	Tb927.1.1100	hypothetical protein, conserved	1676	1648	1717	1574	575.352	565.74	589.427	540.336	9.17081	9.14654	9.20561	9.08038	9.18122	9.1239	-0.0573191	9.15256	-1.33903	0.275025	0.613876	-5.81531	-0.0721743	-0.31
Tb927_01_v4_28_08_2012	311739	311906	Tb927.1.1110	hypothetical protein, unlikely	215	189	248	235	1279.76	1125	1476.19	1398.81	10.3228	10.137	10.5286	10.451	10.2452	10.4805	0.235295	10.3628	2.66523	0.0779916	0.397856	-4.38316	-0.412069	NA
Tb927_01_v4_28_08_2012	312457	313566	Tb927.1.1120	hypothetical protein, conserved	1037	922	1027	865	934.234	830.631	925.225	779.279	9.86918	9.6998	9.85522	9.60785	9.79894	9.70776	-0.0911725	9.75335	-0.797535	0.484739	0.752535	-6.35679	1.20553	0.59
Tb927_01_v4_28_08_2012	313980	315833	Tb927.1.1130	glycerol-3-phosphate dehydrogenase (FAD-dependent), putative	1261	1335	1452	1344	680.151	720.065	783.172	724.919	9.41183	9.49398	9.61503	9.50366	9.47456	9.53824	0.0636733	9.5064	1.50388	0.23182	0.57618	-5.63372	0.714975	0.42
Tb927_01_v4_28_08_2012	316190	317263	Tb927.1.1140	hypothetical protein, conserved	847	912	873	810	788.641	849.162	812.849	754.19	9.62505	9.73159	9.66862	9.5607	9.69813	9.59277	-0.105357	9.64545	-2.23672	0.113488	0.443774	-4.82572	0.411092	0.1
Tb927_01_v4_28_08_2012	317829	319271	Tb927.1.1150	zeta tubulin	890	896	882	872	616.771	620.929	611.227	604.297	9.27093	9.28061	9.25792	9.2415	9.29868	9.22783	-0.0708529	9.26325	-2.61721	0.0812094	0.402819	-4.43119	-0.219395	0.08
Tb927_01_v4_28_08_2012	319653	321248	Tb927.1.1160	hypothetical protein, conserved	957	932	964	1019	599.624	583.96	604.01	638.471	9.23032	9.19219	9.24082	9.32074	9.23308	9.25891	0.0258261	9.246	0.402106	0.715154	0.88967	-6.63293	1.45934	0.43
Tb927_01_v4_28_08_2012	321625	321873	Tb927.1.1170	DNA-directed RNA polymerase 2, RPB12 subunit	426	417	488	422	1710.84	1674.7	1959.84	1694.78	10.7413	10.7105	10.9373	10.7277	10.7251	10.8324	0.107313	10.7788	1.69952	0.190026	0.539072	-5.41554	0.553772	-0.18
Tb927_01_v4_28_08_2012	322693	323139	Tb927.1.1180	hypothetical protein, unlikely	210	186	214	246	469.799	416.107	478.747	550.336	8.87897	8.70428	8.90613	9.10679	8.80992	8.98968	0.179761	8.8998	1.37475	0.264971	0.606003	-5.77628	NA	NA
Tb927_01_v4_28_08_2012	60266	62836	Tb927.1.120	retrotransposon hot spot protein 4 (RHS4), putative	23752	24166	24282	24316	9238.43	9399.46	9444.57	9457.8	13.1736	13.1985	13.2054	13.2074	13.1458	13.2456	0.0997553	13.1957	1.39308	0.259968	0.602339	-5.75617	1.17324	-0.02
Tb927_01_v4_28_08_2012	323197	324486	Tb927.1.1200	hypothetical protein, conserved	875	957	1077	1077	678.295	741.86	834.884	834.884	9.40789	9.53695	9.70716	9.70716	9.49391	9.68782	0.193913	9.59086	3.63305	0.0373847	0.340046	-3.50455	0.464164	0.33
Tb927_01_v4_28_08_2012	325554	325988	Tb927.1.1210	hypothetical protein, conserved	407	399	467	413	935.632	917.241	1073.56	949.425	9.87134	9.84273	10.0695	9.89243	9.87461	9.96379	0.0891795	9.9192	1.62767	0.204299	0.554086	-5.49578	0.139116	0.26
Tb927_01_v4_28_08_2012	326712	327395	Tb927.1.1220	hypothetical protein, conserved	753	727	754	648	1100.88	1062.87	1102.34	947.368	10.1057	10.0551	10.1077	9.8893	10.0963	9.98242	-0.113889	10.0394	-1.53064	0.225537	0.572576	-5.60397	-0.249664	0.08
Tb927_01_v4_28_08_2012	327663	329105	Tb927.1.1230	chaperone protein DNAj, putative	629	670	636	634	435.897	464.31	440.748	439.362	8.77115	8.86205	8.78708	8.78255	8.83262	8.76862	-0.0639946	8.80062	-1.51808	0.228462	0.575383	-5.61794	0.600753	0.29
Tb927_01_v4_28_08_2012	330289	332058	Tb927.1.1240	cytidine triphosphate synthase, putative	2644	2610	2532	2747	1493.79	1474.58	1430.51	1551.98	10.5457	10.5271	10.4833	10.6008	10.5423	10.5331	-0.00919625	10.5377	-0.109867	0.919611	0.992085	-6.72903	-0.0890882	0.25
Tb927_01_v4_28_08_2012	332202	332513	Tb927.1.1250	hypothetical protein, unlikely	479	433	553	464	1535.26	1387.82	1772.44	1487.18	10.5852	10.4396	10.7923	10.5393	10.5192	10.6617	0.142489	10.5904	1.40155	0.257688	0.600319	-5.74686	-1.45191	NA
Tb927_01_v4_28_08_2012	333686	334180	Tb927.1.1260	hypothetical protein, unlikely	371	357	419	350	749.495	721.212	846.465	707.071	9.5517	9.49628	9.72701	9.46775	9.54459	9.57475	0.030162	9.55967	0.320057	0.7704	0.917481	-6.67041	1.59181	NA
Tb927_01_v4_28_08_2012	334687	335988	Tb927.1.1270	homocysteine S-methyltransferase, putative	585	615	563	605	449.309	472.35	432.412	464.67	8.81477	8.88676	8.75959	8.86316	8.86462	8.79445	-0.0701636	8.82954	-1.02546	0.382284	0.677112	-6.14404	-0.235613	-0.05
Tb927_01_v4_28_08_2012	336062	336493	Tb927.1.1280	hypothetical protein, unlikely	285	217	247	207	659.722	502.315	571.759	479.167	9.3679	8.97532	9.16179	8.90739	9.191	9.01714	-0.173863	9.10407	-0.883556	0.443457	0.721793	-6.28	-0.623125	NA
Tb927_01_v4_28_08_2012	337453	337776	Tb927.1.1290	hypothetical protein, unlikely	91	106	108	117	280.864	327.16	333.333	361.111	8.13886	8.35826	8.38514	8.50029	8.27488	8.43099	0.156107	8.35294	1.47429	0.238995	0.581649	-5.66655	0.470292	NA
Tb927_01_v4_28_08_2012	338098	339021	Tb927.1.1300	hypothetical protein, conserved	495	483	493	452	535.714	522.727	533.55	489.177	9.06801	9.03267	9.06218	8.93716	9.06704	8.98097	-0.0860724	9.02401	-1.83457	0.166183	0.507677	-5.265	-0.0591089	0.45
Tb927_01_v4_28_08_2012	339557	340849	Tb927.1.1310	hypothetical protein, conserved	908	910	1005	1027	702.243	703.79	777.262	794.277	9.45788	9.46105	9.60411	9.63531	9.4815	9.59984	0.118332	9.54067	2.75456	0.0724179	0.391888	-4.29493	2.018	0.07
Tb927_01_v4_28_08_2012	340881	341111	Tb927.1.1320	hypothetical protein, unlikely	159	147	181	120	688.312	636.364	783.55	519.481	9.42901	9.31597	9.61572	9.0237	9.39263	9.30478	-0.0878466	9.34871	-0.382664	0.728052	0.896496	-6.64251	#NAME?	NA
Tb927_01_v4_28_08_2012	341299	342519	Tb927.1.1330	Mitochondrial Editosome-like Complex TUTase	1293	1221	1318	1465	1058.97	1000	1079.44	1199.84	10.0498	9.96723	10.0774	10.2298	10.0229	10.1429	0.120014	10.0829	1.15246	0.33448	0.637841	-6.01462	0.82649	0.23
Tb927_01_v4_28_08_2012	342978	345206	Tb927.1.1340	FG-GAP repeat protein, putative	1446	1513	1437	1398	648.721	678.78	644.684	627.187	9.34368	9.40892	9.33468	9.29505	9.39647	9.29247	-0.103998	9.34447	-3.82436	0.0328546	0.33216	-3.35046	-0.392637	0.01
Tb927_01_v4_28_08_2012	345785	348445	Tb927.1.1350	kinesin heavy chain, putative	1126	1206	1085	1183	423.149	453.213	407.741	444.57	8.72843	8.82723	8.67504	8.79951	8.79133	8.72037	-0.0709646	8.75585	-0.844586	0.46176	0.737177	-6.31538	-0.736817	-0.38
Tb927_01_v4_28_08_2012	348721	349077	Tb927.1.1360	hypothetical protein, unlikely	229	191	150	151	641.457	535.014	420.168	422.969	9.32746	9.06613	8.71825	8.72782	9.21443	8.70959	-0.504841	8.96201	-4.077	0.0279004	0.329293	-3.15612	Inf	NA
Tb927_01_v4_28_08_2012	350095	352134	Tb927.1.1370	rRNA biogenesis protein, putative	1152	1133	1259	1174	564.706	555.392	617.157	575.49	9.14391	9.11996	9.27183	9.17115	9.15169	9.20164	0.0499432	9.17667	1.36825	0.266771	0.607057	-5.7834	2.05932	0.3
Tb927_01_v4_28_08_2012	353241	354962	Tb927.1.1380	serine/threonine protein phosphatase 2A regulatory subunit, putative	243	264	221	259	141.115	153.31	128.339	150.407	7.15091	7.26969	7.01502	7.24228	7.21329	7.10426	-0.109037	7.15877	-0.777096	0.495023	0.758764	-6.3743	-1.09028	-0.02
Tb927_01_v4_28_08_2012	356937	357674	Tb927.1.1390	hypothetical protein, conserved	450	447	433	504	609.756	605.691	586.721	682.927	9.25445	9.24482	9.19899	9.4177	9.27131	9.28951	0.0182003	9.28041	0.158013	0.884713	0.978096	-6.72055	-0.161408	0.32
Tb927_01_v4_28_08_2012	358355	358936	Tb927.1.1400	hypothetical protein, conserved	329	309	340	323	565.292	530.928	584.192	554.983	9.1454	9.05509	9.19277	9.1189	9.11719	9.13642	0.0192299	9.1268	0.347987	0.75136	0.90805	-6.65853	-0.0116345	0.44
Tb927_01_v4_28_08_2012	359665	360099	Tb927.1.1410	hypothetical protein, unlikely	562	437	474	392	1291.95	1004.6	1089.66	901.149	10.3365	9.97384	10.091	9.81722	10.172	9.94009	-0.231954	10.0561	-1.26824	0.296169	0.624683	-5.89194	-0.352737	NA
Tb927_01_v4_28_08_2012	360261	362252	Tb927.1.1420	hypothetical protein, conserved	1421	1454	1425	1397	713.353	729.92	715.361	701.305	9.48049	9.51357	9.48454	9.45595	9.5193	9.44882	-0.0704726	9.48406	-2.95214	0.0617575	0.37603	-4.10493	0.156852	-0.03
Tb927_01_v4_28_08_2012	362667	363119	Tb927.1.1430	hypothetical protein, unlikely	231	251	210	206	509.934	554.084	463.576	454.746	8.99699	9.11656	8.85977	8.83209	9.07307	8.8324	-0.240675	8.95274	-5.09774	0.0154823	0.325047	-2.4662	0.158904	NA
Tb927_01_v4_28_08_2012	363327	363521	Tb927.1.1440	hypothetical protein, unlikely	170	194	151	163	871.795	994.872	774.359	835.897	9.7695	9.95982	9.59872	9.70891	9.88482	9.63476	-0.250057	9.75979	-2.52095	0.0881716	0.409973	-4.52871	NA	NA
Tb927_01_v4_28_08_2012	364207	364428	Tb927.1.1450	hypothetical protein, unlikely	106	120	143	112	477.477	540.541	644.144	504.505	8.90231	9.08093	9.33348	8.98158	9.00697	9.13904	0.132065	9.07301	0.959626	0.409612	0.695472	-6.20841	-0.922608	NA
Tb927_01_v4_28_08_2012	366324	366866	Tb927.1.1460	hypothetical protein, unlikely	34	52	51	30	62.6151	95.7643	93.9227	55.2486	5.9913	6.5964	6.56868	5.81375	6.32089	6.17298	-0.147913	6.24693	-0.424892	0.700201	0.881559	-6.62116	-2.24167	NA
Tb927_01_v4_28_08_2012	367865	369622	Tb927.1.1470	hypothetical protein, conserved	340	418	391	446	193.402	237.77	222.412	253.697	7.6029	7.89948	7.80356	7.99264	7.78471	7.87271	0.087998	7.82871	0.546555	0.623575	0.841578	-6.54896	0.713699	0.11
Tb927_01_v4_28_08_2012	369800	370105	Tb927.1.1480	hypothetical protein, unlikely	60	63	71	71	196.078	205.882	232.026	232.026	7.62263	7.69267	7.86435	7.86435	7.67876	7.83765	0.158887	7.75821	4.63356	0.0199747	0.325047	-2.76222	NA	NA
Tb927_01_v4_28_08_2012	373646	374032	Tb927.1.1490	hypothetical protein, unlikely	113	134	142	153	291.99	346.253	366.925	395.349	8.19471	8.43984	8.52327	8.63063	8.34376	8.5611	0.217343	8.45243	1.86303	0.161612	0.50552	-5.23339	0.418604	NA
Tb927_01_v4_28_08_2012	374878	376872	Tb927.1.1500	hypothetical protein, conserved	191	330	220	294	95.7393	165.414	110.276	147.368	6.59603	7.37863	6.79799	7.21304	6.99187	6.98764	-0.00423124	6.98976	-0.0112748	0.991728	1	-6.73691	-1.34112	0.08
Tb927_01_v4_28_08_2012	378094	378501	Tb927.1.1510	hypothetical protein, unlikely	39	27	35	33	95.5882	66.1765	85.7843	80.8824	6.59378	6.06988	6.43936	6.35548	6.33101	6.35842	0.0274057	6.34472	0.117968	0.913718	0.989283	-6.72781	-0.0854246	NA
Tb927_01_v4_28_08_2012	379597	379935	Tb927.1.1520	hypothetical protein, unlikely	26	23	27	21	76.6962	67.8466	79.646	61.9469	6.27977	6.10531	6.33353	5.97606	6.21641	6.14168	-0.0747233	6.17905	-0.502872	0.650437	0.855547	-6.57664	#NAME?	NA
Tb927_01_v4_28_08_2012	385710	390938	Tb927.1.1530	protein kinase, putative	2228	2545	2657	2625	426.085	486.709	508.128	502.008	8.73838	8.92988	8.99188	8.97444	8.8466	8.9709	0.124301	8.90875	1.66346	0.197042	0.546701	-5.45581	0.016476	0.54
Tb927_01_v4_28_08_2012	394806	396761	Tb927.1.1540	hypothetical protein, conserved	1168	1239	1351	1393	597.137	633.436	690.695	712.168	9.22433	9.30933	9.43399	9.4781	9.2869	9.43464	0.147731	9.36077	2.92073	0.0633133	0.3788	-4.13465	1.11788	0.46
Tb927_01_v4_28_08_2012	397190	399262	Tb927.1.1550	tubulin-tyrosine ligase, putative	1801	1889	1955	1914	868.789	911.24	943.078	923.3	9.76452	9.83327	9.88276	9.85222	9.81799	9.84771	0.029727	9.83285	0.90364	0.434281	0.713942	-6.26142	-0.172927	0.23
Tb927_01_v4_28_08_2012	399676	401853	Tb927.1.1560	vesicular-fusion protein nsf, putative	3103	3289	3016	2966	1424.7	1510.1	1384.76	1361.8	10.4775	10.5614	10.4365	10.4124	10.5278	10.4145	-0.113309	10.4711	-2.7051	0.0754403	0.394715	-4.34361	-0.488487	-0.27
Tb927_01_v4_28_08_2012	403250	403615	Tb927.1.1570	hypothetical protein, unlikely	218	164	177	163	595.628	448.087	483.607	445.355	9.22069	8.81085	8.92067	8.80205	9.03319	8.84772	-0.185471	8.94045	-0.996294	0.39417	0.686736	-6.17281	0.435512	NA
Tb927_01_v4_28_08_2012	403775	404680	Tb927.1.1580	cytochrome c oxidase assembly factor, putative	286	301	342	316	315.673	332.23	377.483	348.786	8.30685	8.38037	8.56409	8.45033	8.35839	8.49154	0.133145	8.42496	3.17703	0.0519193	0.360051	-3.8974	0.332206	0.55
Tb927_01_v4_28_08_2012	404939	405205	Tb927.1.1590	hypothetical protein, unlikely	148	113	148	137	554.307	423.221	554.307	513.109	9.11714	8.72867	9.11714	9.00593	8.94308	9.04838	0.105303	8.99573	0.610675	0.585546	0.819985	-6.50499	0.356849	NA
Tb927_01_v4_28_08_2012	405678	410249	Tb927.1.1600	hypothetical protein, conserved	1994	2011	1893	1933	436.133	439.851	414.042	422.791	8.77193	8.78415	8.69711	8.72721	8.79101	8.69932	-0.0916905	8.74517	-2.4059	0.0974881	0.420326	-4.64735	-0.737603	0.09
Tb927_01_v4_28_08_2012	411411	412223	Tb927.1.1610	hypothetical protein, conserved	596	607	674	579	733.087	746.617	829.028	712.177	9.51981	9.54616	9.69702	9.47812	9.55425	9.56539	0.0111464	9.55982	0.152697	0.888551	0.978761	-6.72164	0.402868	0.46
Tb927_01_v4_28_08_2012	412960	415179	Tb927.1.1620	ATP-dependent DEAD/H RNA helicase, putative	1875	1866	1935	1926	844.595	840.541	871.622	867.568	9.72382	9.71689	9.76921	9.76249	9.74051	9.74644	0.00592544	9.74347	0.168546	0.877121	0.973778	-6.7183	1.20548	0.63
Tb927_01_v4_28_08_2012	415685	416167	Tb927.1.1630	hypothetical protein, conserved	479	446	497	449	991.718	923.395	1028.99	929.607	9.95524	9.85237	10.0084	9.86203	9.92062	9.9189	-0.0017231	9.91976	-0.0267649	0.980367	1	-6.73652	0.919007	0.27
Tb927_01_v4_28_08_2012	416752	417804	Tb927.1.1640	hypothetical protein, conserved	964	885	959	907	915.48	840.456	910.731	861.349	9.83996	9.71674	9.83246	9.75213	9.79501	9.77072	-0.0242881	9.78287	-0.377904	0.731229	0.897999	-6.64479	0.39593	0.42
Tb927_01_v4_28_08_2012	418001	418510	Tb927.1.1650	hypothetical protein, conserved	483	525	537	508	947.059	1029.41	1052.94	996.078	9.88883	10.009	10.0416	9.96156	9.96669	9.98486	0.018169	9.97578	0.387949	0.724534	0.894301	-6.63994	-0.223262	0.07
Tb927_01_v4_28_08_2012	418829	419716	Tb927.1.1660	hypothetical protein, conserved	551	647	728	660	620.495	728.604	819.82	743.243	9.2796	9.51097	9.68092	9.53963	9.41723	9.59058	0.173349	9.5039	1.85472	0.162931	0.506441	-5.24261	-0.434867	0.15
Tb927_01_v4_28_08_2012	420035	423280	Tb927.1.1670	hypothetical protein, conserved	4776	4989	4736	4508	1471.35	1536.97	1459.03	1388.79	10.5239	10.5868	10.5118	10.4406	10.5612	10.4679	-0.093264	10.5146	-3.04584	0.0573938	0.36828	-4.01733	-0.743951	-0.16
Tb927_01_v4_28_08_2012	424666	425379	Tb927.1.1680	hypothetical protein, conserved	575	595	667	622	805.322	833.333	934.174	871.148	9.65521	9.70448	9.86909	9.76843	9.69874	9.79807	0.0993228	9.7484	3.56252	0.0392564	0.342273	-3.56292	-0.997694	0.53
Tb927_01_v4_28_08_2012	425787	428240	Tb927.1.1690	RNA editing endoribonuclease	1551	1659	1673	1715	632.029	676.039	681.744	698.859	9.30613	9.4031	9.4152	9.45092	9.37466	9.41163	0.0369646	9.39314	0.744803	0.511645	0.771628	-6.40137	0.791382	0.38
Tb927_01_v4_28_08_2012	428876	430357	Tb927.1.1700	hypothetical protein, conserved	719	704	768	713	485.155	475.034	518.219	481.107	8.92527	8.89492	9.0202	8.91321	8.92597	8.95244	0.0264771	8.9392	0.659959	0.557489	0.802121	-6.46866	0.0500589	0.22
Tb927_01_v4_28_08_2012	430943	436303	Tb927.1.1710	hypothetical protein, conserved	5177	5438	5237	5545	965.678	1014.36	976.87	1034.32	9.91689	9.98778	9.9335	10.0159	9.96987	9.958	-0.0118722	9.96394	-0.169837	0.876192	0.973569	-6.71801	0.253129	0.19
Tb927_01_v4_28_08_2012	436940	438166	Tb927.1.1720	hypothetical protein, conserved	966	915	1012	960	787.286	745.721	824.776	782.396	9.62258	9.54443	9.68961	9.6136	9.60283	9.63065	0.027815	9.61674	0.56406	0.613025	0.835378	-6.53734	0.459337	0.09
Tb927_01_v4_28_08_2012	438709	440790	Tb927.1.1730	hypothetical protein, conserved	2372	2346	2804	2516	1139.29	1126.8	1346.78	1208.45	10.1552	10.1393	10.3964	10.2401	10.1622	10.304	0.14174	10.2331	3.41502	0.0435773	0.347798	-3.68779	0.151961	0.17
Tb927_01_v4_28_08_2012	441389	462853	Tb927.1.1740	hypothetical protein	5083	5942	5257	5086	236.804	276.823	244.91	236.944	7.89363	8.11802	7.94199	7.89448	8.02171	7.89112	-0.130591	7.95641	-1.2703	0.29553	0.624683	-5.88972	-1.95998	-0.11
Tb927_01_v4_28_08_2012	463474	464886	Tb927.1.1750	hypothetical protein, conserved	649	662	577	631	459.306	468.507	408.351	446.568	8.84645	8.875	8.67719	8.80596	8.87547	8.72562	-0.149843	8.80055	-1.92915	0.151549	0.493757	-5.16018	0.551861	0.11
Tb927_01_v4_28_08_2012	465361	465801	Tb927.1.1760	hypothetical protein, conserved	253	199	227	162	573.696	451.247	514.739	367.347	9.16666	8.82097	9.0105	8.52492	9.01336	8.75506	-0.258296	8.88421	-1.07674	0.362221	0.658943	-6.09254	0.831675	0.19
Tb927_01_v4_28_08_2012	466913	467236	Tb927.1.1770	glutaredoxin, putative	338	351	390	377	1043.21	1083.33	1203.7	1163.58	10.0282	10.0826	10.2345	10.1856	10.0678	10.1966	0.128771	10.1322	4.40114	0.0228725	0.326951	-2.92124	-0.352217	0.3
Tb927_01_v4_28_08_2012	467566	467982	Tb927.1.1780	hypothetical protein, unlikely	204	256	172	260	489.209	613.909	412.47	623.501	8.93725	9.26423	8.69164	9.28656	9.12031	8.97185	-0.148456	9.04608	-0.506189	0.648371	0.855487	-6.57461	-0.110625	NA
Tb927_01_v4_28_08_2012	468196	468879	Tb927.1.1790	hypothetical protein	693	748	701	681	1013.16	1093.57	1024.85	995.614	9.98607	10.0961	10.0026	9.96089	10.057	9.96436	-0.0926112	10.0107	-2.08149	0.131054	0.466472	-4.99308	1.23389	0.02
Tb927_01_v4_28_08_2012	69904	72405	Tb927.1.180	retrotransposon hot spot protein 1 (RHS1), putative	9610	9489	9630	9743	3840.93	3792.57	3848.92	3894.08	11.9076	11.8893	11.9106	11.9274	11.8714	11.9682	0.0967985	11.9198	1.4274	0.250868	0.594094	-5.71839	0.374352	NA
Tb927_01_v4_28_08_2012	468994	469428	Tb927.1.1800	hypothetical protein, unlikely	406	408	431	382	933.333	937.931	990.805	878.161	9.86779	9.87488	9.95391	9.77998	9.88919	9.84871	-0.0404863	9.86895	-0.788015	0.489506	0.755211	-6.36498	0.206701	NA
Tb927_01_v4_28_08_2012	469672	470007	Tb927.1.1810	hypothetical protein, unlikely	194	206	203	209	577.381	613.095	604.167	622.024	9.17588	9.26232	9.24119	9.28314	9.24232	9.24016	-0.00216547	9.24124	-0.043045	0.968432	1	-6.73577	1.65045	NA
Tb927_01_v4_28_08_2012	470272	471417	Tb927.1.1820	hypothetical protein, conserved	1250	1225	1328	1391	1090.75	1068.94	1158.81	1213.79	10.0924	10.0633	10.1797	10.2465	10.0933	10.2008	0.107465	10.147	1.60918	0.208167	0.556285	-5.51643	0.791003	0.16
Tb927_01_v4_28_08_2012	471622	471843	Tb927.1.1830	hypothetical protein, unlikely	242	214	251	278	1090.09	963.964	1130.63	1252.25	10.0916	9.91433	10.1442	10.2915	10.0186	10.2052	0.186592	10.1119	1.4827	0.236931	0.579691	-5.65722	0.774253	NA
Tb927_01_v4_28_08_2012	474175	475821	Tb927.1.1840	hypothetical protein, conserved	772	797	1016	900	468.731	483.91	616.879	546.448	8.87569	8.92157	9.27118	9.09658	8.91263	9.16364	0.251004	9.03813	4.39484	0.0229585	0.326951	-2.92566	-0.0739212	0.3
Tb927_01_v4_28_08_2012	479794	481677	Tb927.1.1850	hypothetical protein, conserved	819	806	818	849	434.713	427.813	434.183	450.637	8.76724	8.74421	8.76548	8.81902	8.77227	8.77465	0.00237651	8.77346	0.0464696	0.965923	1	-6.73557	-0.951048	0.37
Tb927_01_v4_28_08_2012	481791	482222	Tb927.1.1860	hypothetical protein, unlikely	194	174	200	270	449.074	402.778	462.963	625	8.81402	8.65742	8.85787	9.29002	8.75539	9.05778	0.302395	8.90659	1.45785	0.243086	0.585802	-5.68475	1.30001	NA
Tb927_01_v4_28_08_2012	483761	483922	Tb927.1.1870	hypothetical protein, unlikely	19	21	27	39	117.284	129.63	166.667	240.741	6.88611	7.02934	7.38945	7.91732	6.99394	7.63774	0.643798	7.31584	2.81738	0.0687938	0.38731	-4.23374	NA	NA
Tb927_01_v4_28_08_2012	484190	488521	Tb927.1.1880	hypothetical protein, conserved	3524	3704	3729	3809	813.481	855.032	860.803	879.271	9.66974	9.74152	9.75121	9.7818	9.7272	9.74893	0.0217326	9.73806	0.458813	0.678278	0.871685	-6.60259	-0.681672	-0.22
Tb927_01_v4_28_08_2012	489019	492543	Tb927.1.1890	hypothetical protein, conserved	2173	2244	2383	2285	616.454	636.596	676.028	648.227	9.27019	9.3165	9.40307	9.34258	9.31363	9.3535	0.0398688	9.33356	1.65346	0.19904	0.549274	-5.46698	0.233943	0.28
Tb927_01_v4_28_08_2012	75424	77915	Tb927.1.190	retrotransposon hot spot protein (RHS, pseudogene), putative	6043	6489	6350	6251	2424.96	2603.93	2548.15	2508.43	11.2443	11.347	11.3158	11.2931	11.2807	11.3211	0.040425	11.3009	0.778299	0.494413	0.758549	-6.37328	0.240295	NA
Tb927_01_v4_28_08_2012	493441	493743	Tb927.1.1900	hypothetical protein, unlikely	128	140	153	133	422.442	462.046	504.95	438.944	8.72602	8.85501	8.98285	8.78118	8.80501	8.86765	0.0626387	8.83633	0.74815	0.509901	0.770224	-6.3986	NA	NA
Tb927_01_v4_28_08_2012	493801	497577	Tb927.1.1910	hypothetical protein, conserved	2309	2544	2579	2560	611.332	673.55	682.817	677.787	9.25817	9.39778	9.41747	9.40681	9.34845	9.39272	0.0442691	9.37059	0.824288	0.471554	0.74387	-6.33342	-0.042153	-0.24
Tb927_01_v4_28_08_2012	498194	499519	Tb927.1.1920	hypothetical protein, conserved	843	804	926	850	635.747	606.335	698.341	641.026	9.31458	9.24635	9.44985	9.32649	9.30201	9.36626	0.0642569	9.33413	1.19735	0.319054	0.625847	-5.9675	-2.30207	-0.16
Tb927_01_v4_28_08_2012	501553	510264	Tb927.1.1930	phosphatidylinositol 3-kinase, putative	4530	5061	5259	5152	519.972	580.923	603.65	591.368	9.02506	9.18468	9.23996	9.21035	9.12328	9.2034	0.0801217	9.16334	1.30339	0.285462	0.622238	-5.85401	0.707659	0.06
Tb927_01_v4_28_08_2012	511620	511964	Tb927.1.1940	hypothetical protein, unlikely	425	388	519	415	1231.88	1124.64	1504.35	1202.9	10.2678	10.1365	10.5559	10.2335	10.215	10.3841	0.169074	10.2996	1.38499	0.262163	0.604572	-5.76505	#NAME?	NA
Tb927_01_v4_28_08_2012	511996	512232	Tb927.1.1950	hypothetical protein, unlikely	372	322	391	384	1569.62	1358.65	1649.79	1620.25	10.6171	10.409	10.6889	10.6629	10.521	10.6713	0.150298	10.5962	1.56252	0.218298	0.565246	-5.56847	NA	NA
Tb927_01_v4_28_08_2012	514039	516015	Tb927.1.1960	chaperone protein DNAj, putative	2015	1960	2422	2213	1019.22	991.401	1225.09	1119.37	9.99467	9.95478	10.2598	10.1298	9.99152	10.1782	0.1867	10.0849	4.67799	0.0194762	0.325047	-2.73266	0.744281	0.55
Tb927_01_v4_28_08_2012	516161	516532	Tb927.1.1970	hypothetical protein, unlikely	131	121	156	154	352.151	325.269	419.355	413.978	8.46414	8.34992	8.71546	8.69689	8.41778	8.69143	0.273653	8.5546	5.12294	0.0152782	0.325047	-2.4509	0.170505	NA
Tb927_01_v4_28_08_2012	516570	517472	Tb927.1.1980	hypothetical protein, conserved	988	1081	1046	941	1094.13	1197.12	1158.36	1042.08	10.0969	10.2266	10.1791	10.0266	10.1773	10.0864	-0.0909536	10.1319	-1.48681	0.235929	0.579412	-5.65266	0.0686335	0.07
Tb927_01_v4_28_08_2012	517835	518431	Tb927.1.1990	hypothetical protein, conserved	393	416	430	333	658.291	696.817	720.268	557.789	9.36477	9.44671	9.49439	9.12616	9.42938	9.29127	-0.138106	9.36033	-1.02424	0.382772	0.677501	-6.14525	-0.136454	0.41
Tb927_01_v4_28_08_2012	7554	8555	Tb927.1.20	expression site-associated gene (ESAG, pseudogene), putative	8972	8315	8293	7926	8954.09	8298.4	8276.45	7910.18	13.1285	13.0188	13.015	12.9497	13.0289	13.0287	-0.000158837	13.0288	-0.00195467	0.998566	1	-6.737	-2.03854	NA
Tb927_01_v4_28_08_2012	80183	80518	Tb927.1.200	hypothetical protein, unlikely	151	102	122	106	449.405	303.571	363.095	315.476	8.81508	8.25064	8.50817	8.30595	8.55218	8.3861	-0.16608	8.46914	-0.66381	0.555341	0.80051	-6.46573	0.606416	NA
Tb927_01_v4_28_08_2012	518951	519181	Tb927.1.2000	hypothetical protein, unlikely	43	36	47	20	186.147	155.844	203.463	86.5801	7.54803	7.29319	7.6757	6.45253	7.40695	7.05837	-0.348585	7.23266	-0.700018	0.535453	0.786241	-6.43761	NA	NA
Tb927_01_v4_28_08_2012	520148	520453	Tb927.1.2020	hypothetical protein	11	17	28	14	35.9477	55.5556	91.5033	45.7516	5.20741	5.8216	6.53143	5.54694	5.52625	6.01362	0.487369	5.76993	1.1442	0.3374	0.641129	-6.02321	3.68114	0
Tb927_01_v4_28_08_2012	520814	520933	Tb927.1.2030	hypothetical protein, unlikely	43	47	46	53	358.333	391.667	383.333	441.667	8.48918	8.61716	8.58621	8.79008	8.56287	8.6659	0.10303	8.61439	0.819724	0.473781	0.74436	-6.33744	-1.1115	NA
Tb927_01_v4_28_08_2012	521080	522462	Tb927.1.2040	expression site-associated gene 2 (ESAG2) protein, putative	1313	1275	1510	1394	949.385	921.909	1091.83	1007.95	9.89237	9.85004	10.0939	9.97864	9.89019	10.0218	0.131647	9.95602	3.21994	0.0502737	0.356951	-3.85885	-0.150165	-1.15
Tb927_01_v4_28_08_2012	522530	522889	Tb927.1.2050	hypothetical protein, unlikely	85	88	86	99	236.111	244.444	238.889	275	7.88942	7.93925	7.90622	8.10852	7.93924	7.97417	0.0349293	7.9567	0.338588	0.757742	0.911828	-6.66263	0.116133	NA
Tb927_01_v4_28_08_2012	524736	524873	Tb927.1.2060	expression site-associated gene (ESAG, pseudogene), putative	81	92	111	84	586.957	666.667	804.348	608.696	9.19957	9.38298	9.65347	9.25195	9.31032	9.43079	0.120465	9.37056	0.749404	0.509249	0.769398	-6.39756	-0.660555	NA
Tb927_01_v4_28_08_2012	524998	525252	Tb927.1.2070	expression site-associated gene (ESAG, pseudogene), putative	49	28	36	59	192.157	109.804	141.176	231.373	7.59363	6.79187	7.15154	7.8603	7.217	7.46074	0.243742	7.33887	0.531195	0.632934	0.846536	-6.55891	1.18389	NA
Tb927_01_v4_28_08_2012	526047	526454	Tb927.1.2080	hypothetical protein, unlikely	22	20	32	38	53.9216	49.0196	78.4314	93.1373	5.7793	5.64442	6.31164	6.55669	5.70304	6.41657	0.713528	6.05981	4.88154	0.0173895	0.325047	-2.60063	NA	NA
Tb927_01_v4_28_08_2012	530093	530299	Tb927.1.2090	hypothetical protein, unlikely	118	112	94	108	570.048	541.063	454.106	521.739	9.15747	9.08232	8.83006	9.02995	9.13875	8.91884	-0.219902	9.0288	-1.95402	0.147957	0.488923	-5.13274	-0.504	NA
Tb927_01_v4_28_08_2012	531583	535023	Tb927.1.2100	calpain-like cysteine peptidase, putative	15230	16393	15041	14991	4426.04	4764.02	4371.11	4356.58	12.1121	12.2183	12.0941	12.0893	12.1146	12.1508	0.0362047	12.1327	0.485044	0.661614	0.862763	-6.58738	0.784814	-0.16
Tb927_01_v4_28_08_2012	536277	538325	Tb927.1.2110	calpain-like cysteine peptidase, putative	1056	1093	1275	1214	515.373	533.431	622.255	592.484	9.01227	9.06186	9.28368	9.21307	9.05331	9.22695	0.173635	9.14013	6.43645	0.00818331	0.325047	-1.74915	-0.962712	-0.31
Tb927_01_v4_28_08_2012	540718	542916	Tb927.1.2120	calpain, putative	2246	2387	2300	2231	1021.37	1085.49	1045.93	1014.55	9.99771	10.0855	10.0319	9.98805	10.0565	9.99637	-0.060096	10.0264	-1.6342	0.202952	0.552354	-5.48849	-0.65402	-0.54
Tb927_01_v4_28_08_2012	543136	543306	Tb927.1.2130	hypothetical protein, unlikely	249	199	205	230	1456.14	1163.74	1198.83	1345.03	10.5089	10.1858	10.2286	10.3945	10.3554	10.3002	-0.0552438	10.3278	-0.320613	0.770019	0.917481	-6.67018	0.360288	NA
Tb927_01_v4_28_08_2012	545000	545302	Tb927.1.2140	hypothetical protein, unlikely	229	166	209	177	755.776	547.855	689.769	584.158	9.56372	9.10028	9.43206	9.19268	9.35021	9.2914	-0.0588047	9.3208	-0.268117	0.806385	0.936494	-6.69003	NA	NA
Tb927_01_v4_28_08_2012	546235	546657	Tb927.1.2150	calpain-like protein fragment, putative	242	231	216	195	572.104	546.099	510.638	460.993	9.16265	9.09566	8.99898	8.85173	9.14858	8.91081	-0.237772	9.02969	-3.75844	0.0343313	0.333258	-3.40286	-0.34138	0.04
Tb927_01_v4_28_08_2012	548865	549257	Tb927.1.2160	calpain-like protein fragment, putative	193	195	155	180	491.094	496.183	394.402	458.015	8.94279	8.95763	8.62718	8.8424	8.96389	8.71276	-0.251128	8.83832	-2.17438	0.120179	0.452648	-4.89254	-1.79799	-0.01
Tb927_01_v4_28_08_2012	550035	550412	Tb927.1.2170	hypothetical protein, unlikely	108	100	129	110	285.714	264.55	341.27	291.005	8.16347	8.05284	8.41899	8.18985	8.14752	8.27432	0.126802	8.21092	1.17394	0.327006	0.632089	-5.99215	-0.835828	NA
Tb927_01_v4_28_08_2012	552469	552918	Tb927.1.2180	hypothetical protein, unlikely	363	330	299	348	806.667	733.333	664.444	773.333	9.65762	9.52029	9.37817	9.59681	9.61025	9.46765	-0.142601	9.53895	-1.09026	0.357102	0.653809	-6.07877	NA	NA
Tb927_01_v4_28_08_2012	553230	558473	Tb927.1.2190	hypothetical protein, conserved	3781	4019	3808	3695	721.014	766.4	726.163	704.615	9.49588	9.58383	9.50614	9.46274	9.56131	9.46247	-0.0988356	9.51189	-2.9586	0.0614434	0.37603	-4.09883	0.113156	0.05
Tb927_01_v4_28_08_2012	85854	88355	Tb927.1.220	retrotransposon hot spot protein 1 (RHS1), putative	9315	9480	9528	9675	3723.02	3788.97	3808.15	3866.91	11.8626	11.888	11.8953	11.9173	11.8488	11.9529	0.104086	11.9009	1.57004	0.216628	0.565098	-5.56009	0.339874	-0.19
Tb927_01_v4_28_08_2012	559615	559872	Tb927.1.2200	hypothetical protein	194	177	211	135	751.938	686.047	817.829	523.256	9.55639	9.42426	9.67742	9.03413	9.5083	9.33832	-0.169981	9.42331	-0.673517	0.549953	0.796059	-6.4583	0.0988096	0.74
Tb927_01_v4_28_08_2012	560164	561120	Tb927.1.2210	hypothetical protein, conserved	1975	1862	1995	1948	2063.74	1945.66	2084.64	2035.53	11.0117	10.9268	11.0263	10.9919	10.965	11.0103	0.0452963	10.9877	0.80007	0.483476	0.751839	-6.35459	-0.102233	0.06
Tb927_01_v4_28_08_2012	561478	561906	Tb927.1.2220	hypothetical protein, unlikely	647	673	708	633	1508.16	1568.76	1650.35	1475.52	10.5595	10.6163	10.6894	10.528	10.5933	10.6065	0.0131832	10.5999	0.293247	0.788885	0.927232	-6.68094	-0.0921676	NA
Tb927_01_v4_28_08_2012	562244	562615	Tb927.1.2230	calpain-like protein fragment, putative	1590	1637	1581	1553	4274.19	4400.54	4250	4174.73	12.0618	12.1038	12.0536	12.0278	12.0329	12.094	0.061155	12.0635	1.039	0.376884	0.672974	-6.13055	0.15239	-0.24
Tb927_01_v4_28_08_2012	563641	563940	Tb927.1.2240	hypothetical protein, unlikely	1193	1063	1107	1076	3976.67	3543.33	3690	3586.67	11.9577	11.7913	11.8498	11.8088	11.85	11.8504	0.00033981	11.8502	0.00457251	0.996645	1	-6.73698	0.788273	NA
Tb927_01_v4_28_08_2012	564132	564425	Tb927.1.2250	hypothetical protein, unlikely	136	97	120	112	462.585	329.932	408.163	380.952	8.85669	8.37039	8.67653	8.57725	8.6323	8.61088	-0.0214237	8.62159	-0.102313	0.925111	0.995133	-6.73009	0.742901	NA
Tb927_01_v4_28_08_2012	564977	565366	Tb927.1.2260	calpain-like protein fragment, putative	1256	1153	1214	1052	3220.51	2956.41	3112.82	2697.44	11.6535	11.5301	11.6045	11.3979	11.5718	11.5202	-0.0515933	11.546	-0.701572	0.534612	0.785697	-6.43638	-1.23636	-0.5
Tb927_01_v4_28_08_2012	565576	565704	Tb927.1.2270	hypothetical protein, unlikely	434	335	367	365	3364.34	2596.9	2844.96	2829.46	11.7165	11.3431	11.4747	11.4668	11.5066	11.4838	-0.0227787	11.4952	-0.14386	0.89494	0.981489	-6.72336	-1.5212	NA
Tb927_01_v4_28_08_2012	565990	566436	Tb927.1.2280	hypothetical protein, unlikely	821	517	798	525	1836.69	1156.6	1785.23	1174.5	10.8437	10.1769	10.8027	10.1991	10.5155	10.4941	-0.0214171	10.5048	-0.0602904	0.955803	1	-6.7346	-1.97616	NA
Tb927_01_v4_28_08_2012	566778	567119	Tb927.1.2290	hypothetical protein, unlikely	578	521	578	557	1690.06	1523.39	1690.06	1628.65	10.7237	10.574	10.7237	10.6704	10.6522	10.6943	0.0421157	10.6733	0.593727	0.595432	0.824758	-6.51699	-1.22575	NA
Tb927_01_v4_28_08_2012	90305	90700	Tb927.1.230	hypothetical protein, unlikely	779	588	729	684	1967.17	1484.85	1840.91	1727.27	10.9426	10.5371	10.847	10.7551	10.7473	10.8029	0.0556187	10.7751	0.322041	0.76904	0.917481	-6.6696	-0.0187216	NA
Tb927_01_v4_28_08_2012	567208	567531	Tb927.1.2300	hypothetical protein, unlikely	844	718	775	656	2604.94	2216.05	2391.98	2024.69	11.3476	11.1144	11.2246	10.9842	11.2219	11.1096	-0.112348	11.1657	-0.947582	0.414806	0.699209	-6.21996	0.129472	NA
Tb927_01_v4_28_08_2012	567609	567878	Tb927.1.2310	hypothetical protein	925	738	870	812	3425.93	2733.33	3222.22	3007.41	11.7427	11.417	11.6543	11.5548	11.5611	11.6293	0.0682016	11.5952	0.502019	0.650969	0.85564	-6.57716	-0.446296	-0.3
Tb927_01_v4_28_08_2012	568650	569507	Tb927.1.2320	hypothetical protein, conserved	823	760	857	695	959.207	885.781	998.834	810.023	9.9072	9.79243	9.96555	9.6636	9.86733	9.79308	-0.0742451	9.83021	-0.63305	0.57268	0.812661	-6.48876	-2.26899	0.1
Tb927_01_v4_28_08_2012	570482	571810	Tb927.1.2330	beta tubulin	68691	72468	60610	52914	51686.2	54528.2	45605.7	39814.9	15.6575	15.7347	15.477	15.2811	15.5995	15.4948	-0.104704	15.5471	-4.63231	0.019989	0.325047	-2.76305	-2.13033	NA
Tb927_01_v4_28_08_2012	572442	573797	Tb927.1.2340	alpha tubulin	85016	89666	80590	66497	62696.2	66125.4	59432.2	49039.1	15.9361	16.0129	15.859	15.5817	15.8531	15.8106	-0.0424065	15.8318	-1.01682	0.385766	0.679055	-6.1526	-2.35205	NA
Tb927_01_v4_28_08_2012	574124	575452	Tb927.1.2350	beta tubulin	48809	51452	44274	38404	36726.1	38714.8	33313.8	28896.9	15.1646	15.2406	15.0239	14.8187	15.115	15.036	-0.0790701	15.0755	-2.78909	0.0703969	0.39007	-4.2612	-2.10033	-0.31
Tb927_01_v4_28_08_2012	576084	577439	Tb927.1.2360	alpha tubulin	78480	81732	73169	60493	57876.1	60274.3	53959.4	44611.4	15.8207	15.8793	15.7196	15.4452	15.7682	15.6379	-0.130295	15.7031	-4.25037	0.0250504	0.326951	-3.02854	-2.32701	NA
Tb927_01_v4_28_08_2012	577766	579094	Tb927.1.2370	beta tubulin	95806	104102	85251	76467	72088.8	78331.1	64146.7	57537.2	16.1375	16.2573	15.9691	15.8122	16.0109	16.0705	0.0595482	16.0407	0.729279	0.519799	0.776217	-6.41411	-2.10751	NA
Tb927_01_v4_28_08_2012	579726	581081	Tb927.1.2380	alpha tubulin	87900	91201	82184	67542	64823	67257.4	60607.7	49809.7	15.9842	16.0374	15.8872	15.6042	15.8904	15.8717	-0.0186641	15.881	-0.68204	0.545257	0.793125	-6.45171	-2.33829	-0.15
Tb927_01_v4_28_08_2012	581408	582736	Tb927.1.2390	beta tubulin	69615	72772	62344	55427	52381.5	54757	46910.5	41705.8	15.6768	15.7408	15.5177	15.348	15.6129	15.5275	-0.0854228	15.5702	-3.77927	0.0338554	0.332699	-3.38622	-2.17786	NA
Tb927_01_v4_28_08_2012	91365	99081	Tb927.1.240	retrotransposon hot spot protein (RHS, pseudogene), putative	8181	8265	8400	8162	1060.13	1071.01	1088.51	1057.66	10.0514	10.0661	10.0895	10.048	10.0729	10.058	-0.0149836	10.0655	-0.596275	0.593938	0.823906	-6.5152	-2.23662	NA
Tb927_01_v4_28_08_2012	583368	584723	Tb927.1.2400	alpha tubulin	60957	64224	57373	47241	44953.5	47362.8	42310.5	34838.5	15.4562	15.5315	15.3688	15.0884	15.3404	15.3829	0.0425274	15.3616	1.01767	0.385423	0.678924	-6.15176	-2.41598	NA
Tb927_01_v4_28_08_2012	585050	585950	Tb927.1.2410	beta tubulin, pseudogene	31138	33058	29171	25142	34559.4	36690.3	32376.2	27904.6	15.0768	15.1632	14.9827	14.7683	15.0153	14.9522	-0.0630356	14.9837	-2.78882	0.0704125	0.39007	-4.26147	-1.48876	NA
Tb927_01_v4_28_08_2012	591274	591804	Tb927.1.2420	hypothetical protein	215	279	292	237	404.896	525.424	549.906	446.328	8.66497	9.04008	9.10566	8.80519	8.8617	8.93862	0.0769232	8.90016	0.427794	0.698309	0.880649	-6.61962	0.609924	-0.25
Tb927_01_v4_28_08_2012	592496	592897	Tb927.1.2430	histone H3, putative	11702	12128	10637	9395	29109.5	30169.2	26460.2	23370.6	14.8292	14.8808	14.6916	14.5125	14.7679	14.7188	-0.0491338	14.7433	-1.55452	0.220089	0.566796	-5.57738	-2.29831	NA
Tb927_01_v4_28_08_2012	593321	593605	Tb927.1.2440	hypothetical protein, unlikely	4632	4801	4322	3809	16252.6	16845.6	15164.9	13364.9	13.9885	14.0402	13.8885	13.7063	13.9947	13.8327	-0.162015	13.9137	-6.95206	0.00660328	0.325047	-1.51779	-0.310038	NA
Tb927_01_v4_28_08_2012	594079	594480	Tb927.1.2450	histone H3, putative	13088	13757	12187	10827	32557.2	34221.4	30315.9	26932.8	14.9907	15.0627	14.8878	14.7171	14.9388	14.8415	-0.0972574	14.8902	-3.26126	0.0487511	0.355496	-3.82204	-1.67315	NA
Tb927_01_v4_28_08_2012	594904	595188	Tb927.1.2460	hypothetical protein, unlikely	7947	8026	7013	6321	27884.2	28161.4	24607	22178.9	14.7672	14.7815	14.5868	14.437	14.6609	14.63	-0.0308808	14.6455	-1.21195	0.314195	0.624683	-5.95205	-1.14186	NA
Tb927_01_v4_28_08_2012	595663	596064	Tb927.1.2470	histone H3, putative	9600	10069	9179	7749	23880.6	25047.3	22833.3	19276.1	14.5436	14.6124	14.4789	14.2346	14.5087	14.4136	-0.0950715	14.4611	-3.5297	0.0401685	0.344551	-3.59037	-2.32791	NA
Tb927_01_v4_28_08_2012	596496	596780	Tb927.1.2480	hypothetical protein, unlikely	3749	3807	3509	3205	13154.4	13357.9	12312.3	11245.6	13.6834	13.7055	13.5879	13.4572	13.6596	13.5644	-0.0952132	13.612	-3.69077	0.0359373	0.337521	-3.45741	NA	NA
Tb927_01_v4_28_08_2012	597255	597656	Tb927.1.2490	histone H3, putative	5256	5671	5169	4479	13074.6	14107	12858.2	11141.8	13.6746	13.7842	13.6505	13.4438	13.6994	13.5841	-0.115314	13.6417	-2.41478	0.0967272	0.420207	-4.63811	-2.29304	NA
Tb927_01_v4_28_08_2012	103266	103589	Tb927.1.250	hypothetical protein, unlikely	187	178	215	203	577.16	549.383	663.58	626.543	9.17533	9.10429	9.3763	9.29357	9.1604	9.31457	0.154172	9.23748	3.08682	0.0556084	0.363143	-3.97953	NA	NA
Tb927_01_v4_28_08_2012	598085	598366	Tb927.1.2500	hypothetical protein, unlikely	4522	4357	4194	3607	16035.5	15450.4	14872.3	12790.8	13.9691	13.9154	13.8604	13.6429	13.9163	13.785	-0.131297	13.8506	-2.4821	0.0911897	0.414445	-4.56852	-1.22143	NA
Tb927_01_v4_28_08_2012	598841	599242	Tb927.1.2510	histone H3, putative	11357	12120	10535	9242	28251.2	30149.3	26206.5	22990	14.7861	14.8799	14.6777	14.4888	14.7243	14.6982	-0.0261767	14.7112	-0.54223	0.626201	0.842889	-6.55179	-2.35032	NA
Tb927_01_v4_28_08_2012	599671	599952	Tb927.1.2520	hypothetical protein, unlikely	7405	7638	6651	6128	26258.9	27085.1	23585.1	21730.5	14.6806	14.7253	14.5256	14.4075	14.5928	14.5525	-0.040234	14.5726	-0.851792	0.458326	0.73452	-6.30891	0.689962	NA
Tb927_01_v4_28_08_2012	600427	600828	Tb927.1.2530	histone H3, putative	8152	8482	7597	6384	20278.6	21099.5	18898	15880.6	14.3077	14.365	14.206	13.9551	14.3046	14.1076	-0.196989	14.2061	-4.33235	0.0238343	0.326951	-2.96979	0.0648206	-0.23
Tb927_01_v4_28_08_2012	601252	601536	Tb927.1.2540	hypothetical protein, unlikely	4136	4104	3808	3476	14512.3	14400	13361.4	12196.5	13.8251	13.8139	13.7059	13.5743	13.7927	13.6798	-0.112866	13.7363	-4.12077	0.0271427	0.326951	-3.12348	-1.11842	NA
Tb927_01_v4_28_08_2012	602011	602412	Tb927.1.2550	histone H3, putative	11579	11648	10579	9618	28803.5	28975.1	26315.9	23925.4	14.814	14.8226	14.6837	14.5463	14.6982	14.7245	0.0263515	14.7113	0.9487	0.414322	0.698816	-6.21889	-2.33517	NA
Tb927_01_v4_28_08_2012	602836	603120	Tb927.1.2560	hypothetical protein, unlikely	4195	4444	4146	3681	14719.3	15593	14547.4	12915.8	13.8455	13.9287	13.8286	13.657	13.8605	13.7788	-0.0817112	13.8197	-2.45468	0.0933967	0.417499	-4.59677	NA	-0.09
Tb927_01_v4_28_08_2012	603482	606430	Tb927.1.2570	coatomer beta subunit	6238	6505	6421	5975	2115.29	2205.83	2177.35	2026.11	11.0473	11.1078	11.089	10.9852	11.0773	11.0359	-0.0414384	11.0566	-1.53631	0.224229	0.570926	-5.59765	-0.839	-0.26
Tb927_01_v4_28_08_2012	607402	608595	Tb927.1.2580	RNasePH-like protein	1489	1578	1704	1566	1247.07	1321.61	1427.14	1311.56	10.2855	10.3692	10.4799	10.3582	10.3379	10.4087	0.0708075	10.3733	1.76484	0.178032	0.522761	-5.34264	0.720246	-0.02
Tb927_01_v4_28_08_2012	609245	609673	Tb927.1.2590	hypothetical protein, unlikely	98	113	116	90	228.438	263.403	270.396	209.79	7.84196	8.0466	8.08426	7.71966	7.96859	7.86842	-0.100162	7.9185	-0.602364	0.590379	0.821404	-6.51091	NA	NA
Tb927_01_v4_28_08_2012	106271	106573	Tb927.1.260	hypothetical protein, unlikely	431	440	404	375	1422.44	1452.15	1333.33	1237.62	10.4752	10.505	10.3819	10.2745	10.4979	10.3154	-0.182552	10.4066	-7.2576	0.00585419	0.325047	-1.39056	-0.384036	NA
Tb927_01_v4_28_08_2012	610030	612033	Tb927.1.2600	pumilio/PUF RNA binding protein 9	808	927	880	813	403.194	462.575	439.122	405.689	8.6589	8.85666	8.78176	8.66778	8.76666	8.70948	-0.0571769	8.73807	-0.64561	0.565551	0.807127	-6.47946	-0.525051	-1.26
Tb927_01_v4_28_08_2012	614209	614334	Tb927.1.2610	hypothetical protein, unlikely	33	23	33	24	261.905	182.54	261.905	190.476	8.0384	7.51995	8.0384	7.58102	7.8052	7.78152	-0.0236743	7.79336	-0.0836295	0.938739	1	-6.73238	NA	NA
Tb927_01_v4_28_08_2012	614629	614937	Tb927.1.2620	hypothetical protein, unlikely	97	54	97	49	313.916	174.757	313.916	158.576	8.29882	7.45744	8.29882	7.3181	7.88983	7.80234	-0.0874881	7.84608	-0.169879	0.876162	0.973569	-6.718	-0.961987	NA
Tb927_01_v4_28_08_2012	615297	615632	Tb927.1.2630	hypothetical protein, unlikely	137	122	148	122	407.738	363.095	440.476	363.095	8.67503	8.50817	8.78619	8.50817	8.61605	8.63203	0.0159847	8.62404	0.135654	0.900882	0.983698	-6.72486	-1.64078	NA
Tb927_01_v4_28_08_2012	616596	617552	Tb927.1.2640	hypothetical protein, conserved	761	660	699	700	795.193	689.655	730.408	731.452	9.63697	9.43182	9.51453	9.51659	9.5535	9.49489	-0.0586105	9.5242	-0.583402	0.601514	0.828527	-6.52417	-0.215702	0.25
Tb927_01_v4_28_08_2012	617733	617984	Tb927.1.2650	hypothetical protein, unlikely	188	181	225	183	746.032	718.254	892.857	726.19	9.54503	9.49036	9.8039	9.50619	9.53917	9.63122	0.0920441	9.5852	0.845306	0.461415	0.737177	-6.31473	-0.474404	NA
Tb927_01_v4_28_08_2012	618929	620470	Tb927.1.2670	flagellar protein PF16	3948	3841	3698	3055	2560.31	2490.92	2398.18	1981.19	11.3227	11.283	11.2283	10.9529	11.288	11.0969	-0.191157	11.1925	-2.22425	0.11479	0.446161	-4.83905	-2.1115	-0.93
Tb927_01_v4_28_08_2012	621017	621307	Tb927.1.2680	hypothetical protein, unlikely	713	472	653	522	2450.17	1621.99	2243.99	1793.81	11.2593	10.6644	11.1325	10.8096	10.9564	10.9684	0.0120542	10.9624	0.045604	0.966557	1	-6.73562	-2.73338	NA
Tb927_01_v4_28_08_2012	621728	622138	Tb927.1.2690	hypothetical protein, unlikely	246	202	220	181	598.54	491.484	535.28	440.389	9.22771	8.94393	9.06684	8.78591	9.10437	8.90927	-0.195097	9.00682	-1.1988	0.318569	0.625847	-5.96597	-2.32714	NA
Tb927_01_v4_28_08_2012	106654	107025	Tb927.1.270	hypothetical protein	302	304	323	323	811.828	817.204	868.28	868.28	9.66681	9.67632	9.76368	9.76368	9.69278	9.74513	0.0523446	9.71896	1.49338	0.234339	0.577523	-5.64538	0.00848795	-0.11
Tb927_01_v4_28_08_2012	622544	623776	Tb927.1.2700	hypothetical protein, conserved	904	1045	1092	1049	733.171	847.526	885.645	850.77	9.51997	9.72882	9.79221	9.73432	9.64583	9.74206	0.0962277	9.69394	1.22858	0.308756	0.624683	-5.93438	0.183178	0.09
Tb927_01_v4_28_08_2012	624700	626841	Tb927.1.2710	hypothetical protein, conserved	809	897	938	900	377.684	418.768	437.908	420.168	8.56485	8.71345	8.77778	8.71825	8.65365	8.7335	0.0798503	8.69357	1.35793	0.269657	0.610037	-5.79469	-0.492259	-0.26
Tb927_01_v4_28_08_2012	626895	627206	Tb927.1.2720	hypothetical protein, unlikely	148	112	130	109	474.359	358.974	416.667	349.359	8.89287	8.49175	8.70621	8.45269	8.71896	8.57038	-0.148579	8.64467	-0.792158	0.487426	0.754071	-6.36142	0.929955	NA
Tb927_01_v4_28_08_2012	628874	629938	Tb927.1.2730	hypothetical protein, conserved	1043	933	982	953	979.343	876.056	922.066	894.836	9.93714	9.77653	9.85029	9.80709	9.87363	9.80949	-0.0641379	9.84156	-0.821317	0.473003	0.744185	-6.33604	-0.252425	-0.03
Tb927_01_v4_28_08_2012	631269	632888	Tb927.1.2740	lipase-like protein, putative	1345	1365	1510	1312	830.247	842.593	932.099	809.877	9.69913	9.7204	9.86589	9.66334	9.73089	9.74182	0.0109338	9.73635	0.173968	0.873221	0.9725	-6.71708	-0.503574	-0.11
Tb927_01_v4_28_08_2012	108058	110934	Tb927.1.275	expression site-associated gene (ESAG, pseudogene), putative	823	755	899	893	286.062	262.426	312.478	310.393	8.16522	8.04125	8.29222	8.28259	8.14577	8.26602	0.120246	8.2059	1.89144	0.157195	0.500109	-5.20189	0.98909	NA
Tb927_01_v4_28_08_2012	633365	633871	Tb927.1.2750	hypothetical protein, conserved	1640	1726	1939	1572	3234.71	3404.34	3824.46	3100.59	11.6599	11.7336	11.9014	11.5988	11.6734	11.7812	0.107746	11.7273	1.18637	0.32276	0.628759	-5.97909	0.153474	-0.1
Tb927_01_v4_28_08_2012	634113	634226	Tb927.1.2760	hypothetical protein	211	181	177	183	1850.88	1587.72	1552.63	1605.26	10.8548	10.6336	10.6014	10.6495	10.7457	10.6167	-0.128999	10.6812	-1.15983	0.331895	0.635691	-6.00692	0.594925	-0.47
Tb927_01_v4_28_08_2012	634816	636027	Tb927.1.2770	hypothetical protein, conserved	568	692	679	614	468.647	570.957	560.231	506.601	8.87543	9.15976	9.13245	8.98755	9.03364	9.04546	0.0118192	9.03955	0.0998813	0.926883	0.995634	-6.73041	0.389978	-0.01
Tb927_01_v4_28_08_2012	637282	637506	Tb927.1.2780	hypothetical protein	24	18	21	17	106.667	80	93.3333	75.5556	6.75043	6.33985	6.5597	6.25844	6.57764	6.35998	-0.217655	6.46881	-1.07739	0.361971	0.658735	-6.09187	Inf	-0.1
Tb927_01_v4_28_08_2012	112381	112743	Tb927.1.280	hypothetical protein, conserved	242	261	249	280	666.667	719.008	685.95	771.35	9.38298	9.49187	9.42406	9.59311	9.45863	9.48676	0.0281257	9.4727	0.281722	0.796891	0.932227	-6.6852	-0.0061169	NA
Tb927_01_v4_28_08_2012	639869	640147	Tb927.1.2810	hypothetical protein, unlikely	59	62	65	52	211.47	222.222	232.975	186.38	7.73111	7.80234	7.87021	7.54982	7.79769	7.69018	-0.10751	7.74393	-0.906599	0.432944	0.712833	-6.25866	NA	NA
Tb927_01_v4_28_08_2012	641279	643237	Tb927.1.2820	pteridine transporter, putative	1211	1214	1281	1252	618.173	619.704	653.905	639.102	9.2742	9.27776	9.35514	9.32216	9.29892	9.31705	0.0181366	9.30799	0.725317	0.521896	0.777782	-6.41733	0.904476	-0.22
Tb927_01_v4_28_08_2012	643319	643576	Tb927.1.2830	hypothetical protein, unlikely	47	48	49	39	182.171	186.047	189.922	151.163	7.51704	7.54725	7.57684	7.24947	7.5358	7.41685	-0.118944	7.47632	-1.00089	0.392272	0.685782	-6.1683	0.607143	NA
Tb927_01_v4_28_08_2012	643864	644142	Tb927.1.2840	hypothetical protein, unlikely	62	47	65	72	222.222	168.459	232.975	258.065	7.80234	7.40479	7.87021	8.01717	7.61747	7.90869	0.291216	7.76308	1.57327	0.215914	0.565082	-5.55648	NA	NA
Tb927_01_v4_28_08_2012	645277	647235	Tb927.1.2850	pteridine transporter, putative	583	632	640	607	297.601	322.614	326.697	309.852	8.22207	8.33813	8.35622	8.28008	8.30374	8.29891	-0.00482646	8.30133	-0.103499	0.924247	0.994979	-6.72993	0.946323	NA
Tb927_01_v4_28_08_2012	647317	647574	Tb927.1.2860	hypothetical protein, unlikely	25	34	44	33	96.8992	131.783	170.543	127.907	6.61323	7.05293	7.42242	7.01019	6.86354	7.20145	0.337902	7.03249	1.31369	0.282403	0.619833	-5.84285	0.681144	NA
Tb927_01_v4_28_08_2012	647862	648140	Tb927.1.2870	hypothetical protein, unlikely	74	61	59	64	265.233	218.638	211.47	229.391	8.05655	7.77898	7.73111	7.84794	7.94514	7.77194	-0.173205	7.85854	-1.32832	0.278118	0.615791	-5.82696	NA	NA
Tb927_01_v4_28_08_2012	649280	651238	Tb927.1.2880	pteridine transporter, putative	1038	1039	1104	1020	529.862	530.373	563.553	520.674	9.05219	9.05358	9.14096	9.027	9.07019	9.06938	-0.000814048	9.06978	-0.0229186	0.983187	1	-6.73665	0.747791	NA
Tb927_01_v4_28_08_2012	113137	117318	Tb927.1.290	leucine-rich repeat protein (LRRP), putative	4203	4146	4427	4583	1005.02	991.392	1058.58	1095.89	9.97445	9.95477	10.0493	10.0992	9.98088	10.0605	0.0796431	10.0207	1.41192	0.254929	0.597676	-5.73545	0.176964	-0.37
Tb927_01_v4_28_08_2012	652247	652600	Tb927.1.2900	hypothetical protein, unlikely	68	63	57	76	192.09	177.966	161.017	214.689	7.59313	7.48354	7.34	7.75281	7.54722	7.53083	-0.0163916	7.53903	-0.0881003	0.935475	0.99948	-6.73187	1.35922	NA
Tb927_01_v4_28_08_2012	652719	652937	Tb927.1.2910	hypothetical protein, unlikely	39	45	38	60	178.082	205.479	173.516	273.973	7.48448	7.68985	7.44722	8.10314	7.59064	7.75764	0.166999	7.67414	0.603309	0.589828	0.821346	-6.51024	#NAME?	NA
Tb927_01_v4_28_08_2012	653941	654249	Tb927.1.2920	hypothetical protein, unlikely	36	18	31	17	116.505	58.2524	100.324	55.0162	6.87658	5.8888	6.66283	5.80777	6.39431	6.23446	-0.159854	6.31439	-0.304216	0.781298	0.923097	-6.67674	Inf	NA
Tb927_01_v4_28_08_2012	654595	655062	Tb927.1.2930	hypothetical protein, unlikely	53	57	78	62	113.248	121.795	166.667	132.479	6.83602	6.94011	7.38945	7.06047	6.9237	7.22221	0.298514	7.07296	2.24436	0.1127	0.441944	-4.81758	NA	NA
Tb927_01_v4_28_08_2012	655066	655449	Tb927.1.2940	hypothetical protein, unlikely	32	29	43	44	83.3333	75.5208	111.979	114.583	6.39803	6.25778	6.81991	6.85279	6.36137	6.80253	0.441168	6.58195	5.40156	0.0132404	0.325047	-2.28679	-0.640784	NA
Tb927_01_v4_28_08_2012	655620	655889	Tb927.1.2950	hypothetical protein, unlikely	92	68	101	90	340.741	251.852	374.074	333.333	8.41676	7.98215	8.55103	8.38514	8.22443	8.44974	0.225309	8.33709	1.27043	0.295489	0.624683	-5.88958	Inf	NA
Tb927_01_v4_28_08_2012	656007	656174	Tb927.1.2960	hypothetical protein, unlikely	114	129	106	134	678.571	767.857	630.952	797.619	9.40848	9.58657	9.30367	9.64136	9.51865	9.45331	-0.0653451	9.48598	-0.375003	0.733169	0.89852	-6.64617	Inf	NA
Tb927_01_v4_28_08_2012	656593	657333	Tb927.1.2970	hypothetical protein, conserved	1042	1123	1065	946	1406.21	1515.52	1437.25	1276.65	10.4586	10.5665	10.4901	10.3193	10.5209	10.3953	-0.125509	10.4581	-2.13945	0.124136	0.456275	-4.93021	-0.429897	-0.41
Tb927_01_v4_28_08_2012	658938	662354	Tb927.1.2980	hypothetical protein, conserved	2326	2372	2428	2587	680.714	694.176	710.565	757.097	9.41302	9.44123	9.47485	9.56624	9.44864	9.49996	0.0513155	9.4743	0.832411	0.467613	0.741483	-6.32623	0.241348	-0.09
Tb927_01_v4_28_08_2012	662973	663269	Tb927.1.2985	hypothetical protein, conserved	554	613	705	582	1865.32	2063.97	2373.74	1959.6	10.866	11.0119	11.2136	10.9371	10.9388	11.0778	0.139007	11.0083	1.46138	0.242201	0.58508	-5.68085	-0.716756	-0.04
Tb927_01_v4_28_08_2012	663658	666732	Tb927.1.2990	hypothetical protein, conserved	3252	3272	3452	3413	1057.56	1064.07	1122.6	1109.92	10.0479	10.0567	10.1339	10.1175	10.0661	10.1094	0.0433027	10.0878	1.38208	0.262959	0.604902	-5.76825	1.58273	0.14
Tb927_01_v4_28_08_2012	122050	128711	Tb927.1.300	retrotransposon hot spot protein (RHS, pseudogene), putative	1493	1517	1606	1623	224.107	227.709	241.069	243.621	7.81447	7.83737	7.91927	7.9344	7.85403	7.89653	0.0424936	7.87528	1.30177	0.285947	0.622727	-5.85577	0.181986	NA
Tb927_01_v4_28_08_2012	667007	668215	Tb927.1.3000	aminoacylase, putative	1682	1779	1885	1944	1391.23	1471.46	1559.14	1607.94	10.4432	10.524	10.6075	10.6519	10.4912	10.6223	0.131095	10.5568	2.14647	0.123328	0.455768	-4.92263	0.339251	-0.49
Tb927_01_v4_28_08_2012	668792	669910	Tb927.1.3010	mRNA processing protein, putative	792	751	934	823	707.775	671.135	834.674	735.478	9.46918	9.39261	9.7068	9.5245	9.45238	9.59323	0.140849	9.5228	1.93054	0.151347	0.493757	-5.15865	0.558961	-0.18
Tb927_01_v4_28_08_2012	670006	670218	Tb927.1.3020	hypothetical protein, unlikely	77	69	60	63	361.502	323.944	281.69	295.775	8.50185	8.34405	8.14308	8.21322	8.42993	8.15126	-0.27867	8.29059	-3.63709	0.0372811	0.340016	-3.50123	1.07911	NA
Tb927_01_v4_28_08_2012	670282	671532	Tb927.1.3030	KREL2	2233	2183	2516	2317	1784.97	1745	2011.19	1852.12	10.8025	10.7698	10.9746	10.8557	10.7875	10.9145	0.126998	10.851	3.73539	0.0348676	0.334506	-3.42135	0.53929	0.12
Tb927_01_v4_28_08_2012	671848	672660	Tb927.1.3040	hypothetical protein, conserved	850	977	897	979	1045.51	1201.72	1103.32	1204.18	10.0314	10.2321	10.1089	10.235	10.1462	10.1607	0.0144651	10.1535	0.125852	0.907992	0.98696	-6.72655	1.68948	0.14
Tb927_01_v4_28_08_2012	673048	674727	Tb927.1.3050	hypothetical protein, conserved	2059	2045	2228	2072	1225.6	1217.26	1326.19	1233.33	10.2604	10.2506	10.3742	10.2695	10.2695	10.3091	0.0395238	10.2893	1.47187	0.239593	0.582458	-5.66923	0.749977	0.26
Tb927_01_v4_28_08_2012	675081	675194	Tb927.1.3060	hypothetical protein, unlikely	138	123	150	144	1210.53	1078.95	1315.79	1263.16	10.2426	10.0767	10.3628	10.304	10.1738	10.3205	0.146626	10.2472	1.84319	0.164782	0.506844	-5.25542	NA	NA
Tb927_01_v4_28_08_2012	675213	676454	Tb927.1.3070	hypothetical protein, conserved	2265	2198	2728	2475	1823.67	1769.73	2196.46	1992.75	10.8334	10.7901	11.1016	10.9613	10.809	11.0317	0.222728	10.9204	5.98669	0.00999604	0.325047	-1.96985	1.40683	0.17
Tb927_01_v4_28_08_2012	676583	676891	Tb927.1.3080	hypothetical protein, unlikely	449	404	512	434	1453.07	1307.44	1656.96	1404.53	10.5059	10.3536	10.6952	10.4569	10.4351	10.5738	0.138707	10.5044	1.41672	0.253663	0.597005	-5.73017	NA	NA
Tb927_01_v4_28_08_2012	677018	677170	Tb927.1.3090	hypothetical protein, unlikely	144	95	108	119	941.176	620.915	705.882	777.778	9.87985	9.28057	9.46533	9.60507	9.59935	9.51347	-0.0858764	9.55641	-0.320555	0.770058	0.917481	-6.6702	2.16753	NA
Tb927_01_v4_28_08_2012	129633	129884	Tb927.1.310	hypothetical protein, unlikely	93	66	98	107	369.048	261.905	388.889	424.603	8.53157	8.0384	8.60692	8.73337	8.30734	8.65063	0.343295	8.47898	1.61274	0.207414	0.555837	-5.51244	-0.608796	NA
Tb927_01_v4_28_08_2012	677216	677485	Tb927.1.3100	hypothetical protein, unlikely	220	154	167	201	814.815	570.37	618.519	744.444	9.6721	9.15828	9.275	9.54196	9.43708	9.38937	-0.0477099	9.41323	-0.182835	0.866852	0.969238	-6.71501	1.61209	NA
Tb927_01_v4_28_08_2012	677766	678611	Tb927.1.3110	soluble N-ethylmaleimide sensitive factor (NSF) attachment protein, putative	1622	1546	1797	1606	1917.26	1827.42	2124.11	1898.35	10.9056	10.8364	11.0533	10.8913	10.874	10.9687	0.0946797	10.9214	1.75829	0.179195	0.523943	-5.34995	0.668896	-0.07
Tb927_01_v4_28_08_2012	679153	682632	Tb927.1.3120	separase, putative	2244	2292	2380	2263	644.828	658.621	683.908	650.287	9.33501	9.36549	9.41977	9.34715	9.36914	9.36287	-0.00626829	9.366	-0.260615	0.81164	0.938813	-6.69259	0.870697	-0.43
Tb927_01_v4_28_08_2012	683132	684631	Tb927.1.3130	protein kinase, putative	1582	1663	1652	1478	1054.67	1108.67	1101.33	985.333	10.0439	10.1159	10.1063	9.94593	10.0939	10.0094	-0.0844439	10.0516	-1.61246	0.207473	0.555837	-5.51275	-0.824038	-0.73
Tb927_01_v4_28_08_2012	684930	685094	Tb927.1.3140	hypothetical protein, unlikely	204	179	165	155	1236.36	1084.85	1000	939.394	10.2731	10.0846	9.96723	9.87712	10.1912	9.90525	-0.285969	10.0482	-3.24891	0.0492	0.355496	-3.83301	#NAME?	NA
Tb927_01_v4_28_08_2012	685542	686459	Tb927.1.3150	hypothetical protein, conserved	1049	1101	1159	1148	1142.7	1199.35	1262.53	1250.54	10.1595	10.2292	10.3032	10.2895	10.2107	10.2832	0.0725807	10.247	1.74419	0.181726	0.52736	-5.36567	0.260992	-0.02
Tb927_01_v4_28_08_2012	687105	687290	Tb927.1.3160	hypothetical protein, unlikely	93	105	96	85	500	564.516	516.129	456.989	8.96867	9.14342	9.01438	8.83917	9.07249	8.91141	-0.16108	8.99195	-1.83745	0.165714	0.507073	-5.2618	0.359216	NA
Tb927_01_v4_28_08_2012	687336	688253	Tb927.1.3170	hypothetical protein, conserved	1075	1116	1132	1090	1171.02	1215.69	1233.12	1187.36	10.1948	10.2487	10.2693	10.2148	10.2352	10.2283	-0.00682048	10.2318	-0.241038	0.825415	0.945569	-6.69895	0.108085	0.33
Tb927_01_v4_28_08_2012	688963	689487	Tb927.1.3180	40S ribosomal protein S11, putative	8464	8566	8995	8054	16121.9	16316.2	17133.3	15341	13.9768	13.9941	14.0646	13.9052	13.97	14.0126	0.0425168	13.9913	1.51274	0.229717	0.57618	-5.62387	0.759262	0.22
Tb927_01_v4_28_08_2012	689689	689991	Tb927.1.3190	hypothetical protein, unlikely	871	796	855	766	2874.59	2627.06	2821.78	2528.05	11.4896	11.3598	11.4629	11.3044	11.4056	11.4018	-0.00382257	11.4037	-0.0559956	0.958946	1	-6.73493	0.0203929	NA
Tb927_01_v4_28_08_2012	130249	131017	Tb927.1.320	retrotransposon hot spot protein (RHS, pseudogene), putative	70	91	92	102	91.0273	118.336	119.636	132.64	6.52399	6.89888	6.91452	7.06221	6.74188	6.95342	0.211541	6.84765	1.10545	0.351441	0.650831	-6.06323	-2.32258	NA
Tb927_01_v4_28_08_2012	690155	690820	Tb927.1.3200	SGT1-like protein, putative	2281	2397	2574	2278	3424.92	3599.1	3864.86	3420.42	11.7423	11.8138	11.9166	11.7404	11.7529	11.8652	0.112314	11.8091	2.41542	0.096673	0.420207	-4.63745	-2.2504	-0.44
Tb927_01_v4_28_08_2012	691036	691386	Tb927.1.3210	hypothetical protein, unlikely	511	562	583	486	1455.84	1601.14	1660.97	1384.62	10.5086	10.6458	10.6987	10.4363	10.5824	10.5652	-0.0172813	10.5738	-0.178616	0.869881	0.971064	-6.71601	-2.43523	NA
Tb927_01_v4_28_08_2012	691797	693398	Tb927.1.3220	GTPase activating protein of Rab-like GTPase, putative	1452	1546	1540	1458	906.367	965.044	961.298	910.112	9.82554	9.91594	9.91034	9.83149	9.88795	9.8526	-0.0353527	9.87027	-0.978219	0.401712	0.689442	-6.19045	-0.019875	-0.1
Tb927_01_v4_28_08_2012	694318	696465	Tb927.1.3230	cell division cycle protein, putative	1549	1696	1841	1692	721.136	789.572	857.076	787.709	9.49613	9.62675	9.74496	9.62335	9.58272	9.6626	0.0798744	9.62266	1.46137	0.242203	0.58508	-5.68085	0.164506	0.18
Tb927_01_v4_28_08_2012	696621	696731	Tb927.1.3240	hypothetical protein, unlikely	21	35	41	31	189.189	315.315	369.369	279.279	7.57129	8.30522	8.53282	8.13072	7.94872	8.29617	0.347449	8.12244	0.989419	0.397022	0.688352	-6.17954	NA	NA
Tb927_01_v4_28_08_2012	697025	702331	Tb927.1.3250	hypothetical protein, conserved	3293	3186	3124	3050	620.501	600.339	588.656	574.713	9.27961	9.23204	9.20373	9.16921	9.27886	9.16621	-0.11265	9.22253	-2.88298	0.0652492	0.380371	-4.17062	-0.796592	-0.38
Tb927_01_v4_28_08_2012	703126	708786	Tb927.1.3260	hypothetical protein, conserved	5242	5248	5858	5447	925.985	927.045	1034.8	962.197	9.8564	9.85805	10.0165	9.91169	9.87508	9.94817	0.0730867	9.91162	2.5154	0.0885949	0.411233	-4.53437	1.04668	-0.12
Tb927_01_v4_28_08_2012	709573	712308	Tb927.1.3270	hypothetical protein, conserved	2037	2066	2083	2016	744.518	755.117	761.33	736.842	9.5421	9.56247	9.57427	9.52717	9.57242	9.52901	-0.0434158	9.55072	-1.89383	0.156831	0.499607	-5.19924	1.16657	-0.37
Tb927_01_v4_28_08_2012	712980	713735	Tb927.1.3280	septum formation protein MAF homologue, putative	686	696	693	658	907.407	920.635	916.667	870.37	9.8272	9.84805	9.84183	9.76714	9.8564	9.78466	-0.0717398	9.82053	-3.1345	0.0536184	0.361176	-3.93593	-0.0591509	-0.58
Tb927_01_v4_28_08_2012	714237	717203	Tb927.1.3290	hypothetical protein, conserved	2209	2344	2618	2534	744.523	790.024	882.373	854.061	9.54211	9.62758	9.78688	9.73988	9.60545	9.74229	0.136836	9.67387	4.03157	0.0287161	0.330483	-3.19032	1.19981	0.09
Tb927_01_v4_28_08_2012	131092	131944	Tb927.1.330	retrotransposon hot spot protein (RHS, pseudogene), putative	203	164	204	241	237.984	192.263	239.156	282.532	7.90077	7.59442	7.90783	8.14737	7.76463	7.99108	0.226452	7.87785	1.40494	0.256784	0.599257	-5.74314	-0.0818599	NA
Tb927_01_v4_28_08_2012	717984	720602	Tb927.1.3300	myotubularin, putative	1860	2086	2160	2056	710.195	796.487	824.742	785.032	9.4741	9.63932	9.68955	9.61845	9.58016	9.63338	0.05322	9.60677	0.869813	0.449837	0.727405	-6.29259	-0.047416	-0.6
Tb927_01_v4_28_08_2012	722222	722980	Tb927.1.3310	hypothetical protein, conserved	1585	1605	1477	1279	2088.27	2114.62	1945.98	1685.11	11.0288	11.0469	10.927	10.7195	11.0401	10.823	-0.217095	10.9315	-3.66237	0.0366402	0.339064	-3.48053	-1.26207	-0.69
Tb927_01_v4_28_08_2012	724456	725505	Tb927.1.3320	leucine-rich repeat protein (LRRP), putative	383	423	393	371	364.762	402.857	374.286	353.333	8.51476	8.6577	8.55185	8.46896	8.59971	8.49518	-0.104523	8.54745	-1.579	0.214657	0.564067	-5.55009	-0.225623	0.08
Tb927_01_v4_28_08_2012	727719	728189	Tb927.1.3350	hypothetical protein	31	22	36	50	65.8174	46.7091	76.4331	106.157	6.06215	5.57619	6.27488	6.74358	5.85295	6.48366	0.630704	6.16831	2.0103	0.140192	0.481127	-5.07086	1.59893	0.36
Tb927_01_v4_28_08_2012	728538	728726	Tb927.1.3360	hypothetical protein, unlikely	11	13	18	19	58.2011	68.7831	95.2381	100.529	5.88755	6.12481	6.58854	6.66575	6.03677	6.59914	0.562369	6.31796	6.39089	0.00834605	0.325047	-1.77067	NA	NA
Tb927_01_v4_28_08_2012	729441	729884	Tb927.1.3370	hypothetical protein, unlikely	149	165	202	187	335.586	371.622	454.955	421.171	8.39483	8.54157	8.83275	8.72168	8.4862	8.76492	0.278715	8.62556	3.80877	0.0331962	0.33252	-3.36278	0.22074	NA
Tb927_01_v4_28_08_2012	730441	730833	Tb927.1.3380	hypothetical protein, unlikely	183	133	190	140	465.649	338.422	483.461	356.234	8.86619	8.40694	8.92024	8.48073	8.65534	8.68923	0.0338901	8.67229	0.13346	0.902472	0.984412	-6.72525	NA	NA
Tb927_01_v4_28_08_2012	731723	732211	Tb927.1.3390	hypothetical protein, conserved	1233	1261	1169	970	2521.47	2578.73	2390.59	1983.64	11.3006	11.333	11.2238	10.9547	11.3044	11.0916	-0.212787	11.198	-2.73486	0.0736028	0.392683	-4.31426	-1.43561	-1.05
Tb927_01_v4_28_08_2012	132309	132683	Tb927.1.340	hypothetical protein, unlikely	203	152	191	159	541.333	405.333	509.333	424	9.08304	8.66652	8.9953	8.73132	8.89702	8.85196	-0.0450611	8.87449	-0.2233	0.837971	0.952435	-6.70429	-0.435526	NA
Tb927_01_v4_28_08_2012	732771	733820	Tb927.1.3400	hypothetical protein, conserved	1051	1017	1210	1172	1000.95	968.571	1152.38	1116.19	9.9686	9.9212	10.1717	10.1257	9.96113	10.1315	0.17033	10.0463	4.6794	0.0194607	0.325047	-2.73173	-0.817002	-0.15
Tb927_01_v4_28_08_2012	734457	735770	Tb927.1.3410	hypothetical protein, conserved	803	732	858	776	611.111	557.078	652.968	590.563	9.25765	9.12432	9.35308	9.20839	9.21282	9.25895	0.0461301	9.23588	0.575175	0.606391	0.831372	-6.52981	1.23167	-0.13
Tb927_01_v4_28_08_2012	736607	736789	Tb927.1.3420	hypothetical protein, unlikely	79	56	96	66	431.694	306.011	524.59	360.656	8.7572	8.26215	9.03779	8.49847	8.52954	8.7548	0.225264	8.64217	0.777173	0.494984	0.758764	-6.37424	#NAME?	NA
Tb927_01_v4_28_08_2012	737240	737368	Tb927.1.3430	hypothetical protein, unlikely	235	152	218	167	1821.71	1178.29	1689.92	1294.57	10.8319	10.2037	10.7236	10.3394	10.5227	10.5247	0.0019124	10.5237	0.00654798	0.995196	1	-6.73697	NA	NA
Tb927_01_v4_28_08_2012	737433	737678	Tb927.1.3440	hypothetical protein, unlikely	301	223	245	216	1223.58	906.504	995.935	878.049	10.2581	9.82576	9.96136	9.7798	10.0559	9.85156	-0.204337	9.95373	-1.05752	0.369617	0.665641	-6.11197	-0.631612	NA
Tb927_01_v4_28_08_2012	737757	740132	Tb927.1.3450	hypothetical protein, conserved	2413	2469	2537	2496	1015.57	1039.14	1067.76	1050.51	9.9895	10.0226	10.0617	10.0382	10.0219	10.0349	0.0129489	10.0284	0.420826	0.702856	0.88317	-6.6233	-0.369852	-0.63
Tb927_01_v4_28_08_2012	740185	740595	Tb927.1.3460	hypothetical protein, unlikely	32	24	24	42	77.8589	58.3942	58.3942	102.19	6.3012	5.89225	5.89225	6.68916	6.11908	6.24508	0.125995	6.18208	0.310124	0.777225	0.921022	-6.67441	-0.802706	NA
Tb927_01_v4_28_08_2012	753867	754265	Tb927.1.3490	hypothetical protein, unlikely	333	248	233	199	834.586	621.554	583.96	498.747	9.70665	9.28205	9.19219	8.96505	9.51652	9.06107	-0.455444	9.2888	-2.27155	0.109947	0.436809	-4.78864	-1.2674	NA
Tb927_01_v4_28_08_2012	133484	135438	Tb927.1.350	retrotransposon hot spot protein (RHS, pseudogene), putative	721	711	800	730	368.798	363.683	409.207	373.402	8.53059	8.5105	8.68021	8.54844	8.54014	8.59836	0.0582219	8.56925	1.40318	0.257253	0.599714	-5.74507	0.103969	NA
Tb927_01_v4_28_08_2012	754577	754687	Tb927.1.3500	hypothetical protein, unlikely	58	46	53	72	522.523	414.414	477.477	648.649	9.03211	8.69841	8.90231	9.34352	8.88399	9.10739	0.223401	8.99569	0.89703	0.437282	0.715956	-6.26756	-3.78128	NA
Tb927_01_v4_28_08_2012	754952	755146	Tb927.1.3510	hypothetical protein, unlikely	93	83	99	77	476.923	425.641	507.692	394.872	8.90063	8.73688	8.99065	8.62889	8.83659	8.79853	-0.0380593	8.81756	-0.247875	0.820594	0.943869	-6.69678	-1.97771	NA
Tb927_01_v4_28_08_2012	755215	755586	Tb927.1.3520	hypothetical protein, unlikely	151	184	145	128	405.914	494.624	389.785	344.086	8.66858	8.9531	8.61023	8.43081	8.82218	8.50378	-0.318401	8.66298	-2.66403	0.0780705	0.397856	-4.38437	#NAME?	NA
Tb927_01_v4_28_08_2012	755593	755892	Tb927.1.3530	hypothetical protein, unlikely	177	147	159	153	590	490	530	510	9.20701	8.93958	9.05257	8.99718	9.0912	9.01045	-0.0807455	9.05083	-0.644988	0.565903	0.807312	-6.47992	NA	NA
Tb927_01_v4_28_08_2012	756133	756471	Tb927.1.3540	hypothetical protein, unlikely	234	231	183	219	690.265	681.416	539.823	646.018	9.4331	9.41451	9.07901	9.33766	9.44313	9.19068	-0.252445	9.3169	-1.96639	0.146208	0.487407	-5.11912	#NAME?	NA
Tb927_01_v4_28_08_2012	756777	757868	Tb927.1.3550	hypothetical protein	529	565	460	507	484.432	517.399	421.245	464.286	8.92313	9.01792	8.72194	8.86197	8.98536	8.77607	-0.209299	8.88072	-2.49337	0.0903009	0.412816	-4.55694	-0.505635	-1.1
Tb927_01_v4_28_08_2012	758687	761284	Tb927.1.3560	hypothetical protein, conserved	1909	1933	1979	1951	734.796	744.034	761.74	750.962	9.52316	9.54116	9.57505	9.55452	9.55332	9.5422	-0.0111172	9.54776	-0.418626	0.704295	0.883922	-6.62445	0.794199	-0.49
Tb927_01_v4_28_08_2012	763568	763894	Tb927.1.3570	hypothetical protein, unlikely	85	72	127	89	259.939	220.183	388.379	272.171	8.02757	7.7891	8.60503	8.09366	7.94462	8.30853	0.363907	8.12657	1.58326	0.213728	0.563008	-5.54535	1.66119	NA
Tb927_01_v4_28_08_2012	764150	764542	Tb927.1.3580	hypothetical protein, unlikely	70	88	79	60	178.117	223.919	201.018	152.672	7.48476	7.81326	7.65834	7.26371	7.66762	7.45504	-0.21258	7.56133	-1.03453	0.378658	0.674115	-6.13501	NA	NA
Tb927_01_v4_28_08_2012	765114	765398	Tb927.1.3590	hypothetical protein, unlikely	27	18	29	19	94.7368	63.1579	101.754	66.6667	6.581	6.00355	6.68306	6.08037	6.29135	6.3722	0.0808529	6.33178	0.24665	0.821457	0.944318	-6.69717	NA	NA
Tb927_01_v4_28_08_2012	136080	136397	Tb927.1.360	hypothetical protein, unlikely	429	410	401	351	1349.06	1289.31	1261.01	1103.77	10.3988	10.3335	10.3015	10.1095	10.3746	10.1886	-0.186007	10.2816	-2.90832	0.0639415	0.379774	-4.14644	0.0372878	NA
Tb927_01_v4_28_08_2012	765947	766087	Tb927.1.3600	hypothetical protein, unlikely	34	35	33	24	241.135	248.227	234.043	170.213	7.91967	7.96132	7.87678	7.41965	7.97409	7.62456	-0.349531	7.79933	-1.96764	0.146032	0.487343	-5.11773	NA	NA
Tb927_01_v4_28_08_2012	766154	766747	Tb927.1.3610	hypothetical protein	133	102	117	61	223.906	171.717	196.97	102.694	7.81318	7.43227	7.62914	6.69618	7.6348	7.14289	-0.491902	7.38885	-1.20148	0.317673	0.625395	-5.96314	0.400181	-0.25
Tb927_01_v4_28_08_2012	766853	767080	Tb927.1.3620	hypothetical protein, unlikely	59	48	45	56	258.772	210.526	197.368	245.614	8.0211	7.72469	7.63204	7.94611	7.90085	7.7633	-0.137545	7.83207	-0.72436	0.522404	0.778214	-6.41811	NA	NA
Tb927_01_v4_28_08_2012	767747	767968	Tb927.1.3630	hypothetical protein, unlikely	68	77	112	73	306.306	346.847	504.505	328.829	8.26353	8.44231	8.98158	8.36557	8.3753	8.66096	0.285662	8.51813	1.16345	0.330633	0.634894	-6.00313	1.26611	NA
Tb927_01_v4_28_08_2012	768476	768652	Tb927.1.3640	hypothetical protein, unlikely	159	179	131	105	898.305	1011.3	740.113	593.22	9.81267	9.98342	9.53355	9.21485	9.91606	9.35237	-0.563693	9.63422	-4.34902	0.0235964	0.326951	-2.95796	2.35333	NA
Tb927_01_v4_28_08_2012	769457	769720	Tb927.1.3650	hypothetical protein, unlikely	15	21	13	20	56.8182	79.5455	49.2424	75.7576	5.85345	6.33173	5.65083	6.26224	6.13897	5.92917	-0.2098	6.03407	-0.641938	0.567628	0.809031	-6.48219	NA	NA
Tb927_01_v4_28_08_2012	776625	778766	Tb927.1.3670	expression site-associated gene (ESAG) protein, putative	1205	1189	1210	1150	562.558	555.089	564.893	536.881	9.13842	9.11917	9.14438	9.07114	9.14831	9.09023	-0.0580825	9.11927	-1.89461	0.156711	0.499556	-5.19838	-0.470699	-0.53
Tb927_01_v4_28_08_2012	140214	144560	Tb927.1.370	leucine-rich repeat protein (LRRP), putative	3245	3309	3365	3541	746.492	761.215	774.097	814.585	9.54591	9.57405	9.59823	9.67169	9.5797	9.61583	0.0361294	9.59776	0.618332	0.581119	0.817856	-6.49949	0.0180114	-0.44
Tb927_01_v4_28_08_2012	793172	793345	Tb927.1.3730	hypothetical protein	7	19	23	20	40.2299	109.195	132.184	114.943	5.36562	6.78392	7.05728	6.85727	6.08049	6.92591	0.845421	6.5032	1.40407	0.257015	0.599371	-5.74409	-1.64078	NA
Tb927_01_v4_28_08_2012	801841	802191	Tb927.1.3740	hypothetical protein, unlikely	34	30	23	15	96.8661	85.4701	65.5271	42.735	6.61274	6.43413	6.05587	5.45072	6.55169	5.73299	-0.818698	6.14234	-3.88345	0.0315998	0.33103	-3.30408	-0.251806	NA
Tb927_01_v4_28_08_2012	805538	806224	Tb927.1.3760	hypothetical protein, conserved	143	128	169	175	208.151	186.317	245.997	254.731	7.7084	7.54934	7.94835	7.99848	7.65193	7.93976	0.287828	7.79585	3.77635	0.0339216	0.332699	-3.38855	0.190658	0.14
Tb927_01_v4_28_08_2012	144726	145151	Tb927.1.380	hypothetical protein, conserved	451	427	468	427	1058.69	1002.35	1098.59	1002.35	10.0494	9.97061	10.1028	9.97061	10.025	10.0213	-0.00372089	10.0231	-0.068824	0.949559	1	-6.73387	0.72737	0.09
Tb927_01_v4_28_08_2012	814305	814850	Tb927.1.3800	hypothetical protein, conserved	333	414	398	350	609.89	758.242	728.938	641.026	9.25477	9.56842	9.51163	9.32649	9.43189	9.39794	-0.033957	9.41491	-0.256732	0.814365	0.939695	-6.69389	0.55732	0.08
Tb927_01_v4_28_08_2012	815129	815491	Tb927.1.3810	hypothetical protein, conserved	494	442	510	468	1360.88	1217.63	1404.96	1289.26	10.4114	10.251	10.4573	10.3334	10.3421	10.3858	0.0437126	10.364	0.567333	0.611067	0.834236	-6.53514	0.412176	-0.02
Tb927_01_v4_28_08_2012	815748	816149	Tb927.1.3820	ATP synthase subunit, putative	1090	1164	1063	1062	2711.44	2895.52	2644.28	2641.79	11.4054	11.5001	11.3692	11.3678	11.4301	11.3901	-0.0400232	11.4101	-0.691538	0.54006	0.789596	-6.44429	-2.98339	-0.05
Tb927_01_v4_28_08_2012	816419	818242	Tb927.1.3830	glucose-6-phosphate isomerase, glycosomal	16481	17502	13364	11344	9035.64	9595.39	7326.75	6219.3	13.1416	13.2283	12.8392	12.6028	13.1464	12.7884	-0.357967	12.9674	-7.79497	0.00478867	0.325047	-1.18286	-2.27944	-0.45
Tb927_01_v4_28_08_2012	818596	820566	Tb927.1.3840	hypothetical protein, conserved	998	1091	1001	966	506.342	553.526	507.864	490.107	8.98681	9.11511	8.99114	8.93989	9.06771	8.95245	-0.115263	9.01008	-2.35091	0.102367	0.427359	-4.70483	0.458938	0.29
Tb927_01_v4_28_08_2012	821129	821290	Tb927.1.3850	hypothetical protein, conserved	2487	2501	2303	2135	15351.9	15438.3	14216	13179	13.9062	13.9143	13.7953	13.6861	13.8898	13.7729	-0.116853	13.8314	-3.57832	0.038827	0.342273	-3.54977	-1.15314	-0.55
Tb927_01_v4_28_08_2012	822570	826118	Tb927.1.3860	hypothetical protein, conserved	2247	2286	2270	2175	633.136	644.125	639.617	612.849	9.30865	9.33344	9.32332	9.26174	9.34044	9.26903	-0.0714044	9.30473	-3.09082	0.055438	0.362275	-3.97586	0.479354	-0.24
Tb927_01_v4_28_08_2012	826237	826380	Tb927.1.3870	hypothetical protein, unlikely	47	29	45	51	326.389	201.389	312.5	354.167	8.35486	7.66099	8.29232	8.47235	8.02019	8.36921	0.349019	8.1947	1.14027	0.338799	0.641588	-6.0273	Inf	NA
Tb927_01_v4_28_08_2012	827008	832221	Tb927.1.3880	hypothetical protein, conserved	3329	3494	3637	3345	638.473	670.119	697.545	641.542	9.32074	9.39042	9.44821	9.32765	9.37488	9.36654	-0.00833738	9.37071	-0.208409	0.848562	0.958383	-6.70848	0.51279	-0.2
Tb927_01_v4_28_08_2012	832456	832941	Tb927.1.3890	hypothetical protein	427	472	404	384	878.601	971.193	831.276	790.123	9.78071	9.9251	9.70092	9.62776	9.87246	9.64396	-0.228506	9.75821	-4.24046	0.0252029	0.326951	-3.03571	-1.91387	0.12
Tb927_01_v4_28_08_2012	147175	147459	Tb927.1.390	hypothetical protein, unlikely	103	135	134	97	361.404	473.684	470.175	340.351	8.50145	8.89082	8.88012	8.41511	8.69839	8.63246	-0.0659304	8.66542	-0.278089	0.799422	0.932556	-6.68651	3.9582	NA
Tb927_01_v4_28_08_2012	833504	833656	Tb927.1.3900	hypothetical protein, unlikely	73	35	80	44	477.124	228.758	522.876	287.582	8.90124	7.84397	9.03308	8.17284	8.41029	8.56786	0.157568	8.48908	0.283958	0.795335	0.93187	-6.68439	NA	NA
Tb927_01_v4_28_08_2012	833797	836520	Tb927.1.3910	hypothetical protein, conserved	2293	2488	2564	2592	841.777	913.363	941.263	951.542	9.71901	9.83662	9.87999	9.89564	9.79811	9.86845	0.0703402	9.83328	1.25822	0.299298	0.624683	-5.9027	0.347063	-0.16
Tb927_01_v4_28_08_2012	836710	836967	Tb927.1.3920	hypothetical protein, unlikely	213	223	199	171	825.581	864.341	771.318	662.791	9.69101	9.75713	9.59305	9.37458	9.74553	9.46385	-0.281682	9.60469	-3.86779	0.0319263	0.33103	-3.31632	-0.200845	NA
Tb927_01_v4_28_08_2012	837049	837288	Tb927.1.3930	hypothetical protein, unlikely	45	48	49	38	187.5	200	204.167	158.333	7.55842	7.65105	7.68065	7.3159	7.60975	7.49571	-0.114049	7.55273	-0.864095	0.452515	0.729723	-6.29779	1.31185	NA
Tb927_01_v4_28_08_2012	837683	840421	Tb927.1.3940	hypothetical protein, conserved	2486	2691	2592	2573	907.631	982.475	946.331	939.394	9.82755	9.94175	9.88772	9.87712	9.90261	9.86393	-0.0386771	9.88327	-0.763622	0.501903	0.764887	-6.38569	0.242258	0.07
Tb927_01_v4_28_08_2012	840877	842391	Tb927.1.3950	D-alanine aminotransferase	6465	7141	6331	5530	4267.33	4713.53	4178.88	3650.17	12.0595	12.2029	12.0292	11.8341	12.0782	11.9574	-0.120733	12.0178	-1.76921	0.177261	0.521597	-5.33776	-1.07253	-0.97
Tb927_01_v4_28_08_2012	842569	842733	Tb927.1.3960	hypothetical protein, unlikely	365	358	319	344	2212.12	2169.7	1933.33	2084.85	11.1119	11.0839	10.9176	11.0264	11.0977	10.9774	-0.120297	11.0376	-1.45383	0.244098	0.586735	-5.6892	-0.473817	NA
Tb927_01_v4_28_08_2012	842920	843066	Tb927.1.3970	hypothetical protein, unlikely	731	554	523	450	4972.79	3768.71	3557.82	3061.22	12.2801	11.8802	11.7972	11.5804	12.0453	11.7148	-0.330534	11.8801	-1.92623	0.151979	0.494736	-5.16341	NA	NA
Tb927_01_v4_28_08_2012	843225	843425	Tb927.1.3980	hypothetical protein, unlikely	1207	1016	1019	833	6004.98	5054.73	5069.65	4144.28	12.5522	12.3037	12.308	12.0173	12.3709	12.2184	-0.152448	12.2946	-1.16676	0.329485	0.633545	-5.99967	-0.733762	NA
Tb927_01_v4_28_08_2012	843606	843812	Tb927.1.3990	hypothetical protein, unlikely	642	579	577	529	3101.45	2797.1	2787.44	2555.56	11.5992	11.4502	11.4452	11.32	11.506	11.4002	-0.105855	11.4531	-1.54503	0.222236	0.569146	-5.58795	-3.60763	NA
Tb927_01_v4_28_08_2012	147842	148204	Tb927.1.400	hypothetical protein, conserved	92	129	103	113	253.444	355.372	283.747	311.295	7.9912	8.47724	8.15353	8.28676	8.27021	8.19851	-0.0717038	8.23436	-0.344224	0.753912	0.908932	-6.66018	0.368691	0.12
Tb927_01_v4_28_08_2012	843964	844257	Tb927.1.4000	hypothetical protein, unlikely	840	755	846	722	2857.14	2568.03	2877.55	2455.78	11.4809	11.327	11.4911	11.2626	11.3861	11.392	0.00582635	11.3891	0.0664309	0.95131	1	-6.73408	-0.893695	NA
Tb927_01_v4_28_08_2012	844858	848607	Tb927.1.4010	primase 2	421	571	441	505	112.267	152.267	117.6	134.667	6.82358	7.2599	6.88996	7.08392	7.05971	6.94326	-0.116452	7.00148	-0.593791	0.595395	0.824758	-6.51694	-0.583004	-0.64
Tb927_01_v4_28_08_2012	848943	849479	Tb927.1.4020	hypothetical protein	118	121	92	125	219.739	225.326	171.322	232.775	7.7862	7.82226	7.42896	7.86897	7.8324	7.64023	-0.192168	7.73631	-1.03118	0.379991	0.675029	-6.13835	-0.638169	-0.32
Tb927_01_v4_28_08_2012	852809	854428	Tb927.1.4040	hypothetical protein, conserved	816	815	805	818	503.704	503.086	496.914	504.938	8.97929	8.97753	8.95975	8.98282	8.99257	8.95962	-0.0329565	8.9761	-0.836376	0.4657	0.739951	-6.32271	-1.15117	-0.11
Tb927_01_v4_28_08_2012	856511	859288	Tb927.1.4050	protein phosphatase with EF-Hand domains (PPEF)	2251	2420	2471	2345	810.295	871.13	889.489	844.132	9.66408	9.7684	9.79845	9.72303	9.73813	9.73915	0.00102487	9.73864	0.0254395	0.981339	1	-6.73657	-0.496158	-0.54
Tb927_01_v4_28_08_2012	859290	859595	Tb927.1.4060	hypothetical protein, unlikely	112	131	125	146	366.013	428.105	408.497	477.124	8.51969	8.74519	8.67771	8.90124	8.64292	8.77177	0.128855	8.70734	0.881458	0.444426	0.722883	-6.28193	-3.16151	NA
Tb927_01_v4_28_08_2012	859777	859995	Tb927.1.4070	hypothetical protein, unlikely	362	303	364	304	1652.97	1383.56	1662.1	1388.13	10.6917	10.4352	10.6997	10.44	10.5706	10.5673	-0.00329157	10.5689	-0.0240162	0.982382	1	-6.73662	2.74624	NA
Tb927_01_v4_28_08_2012	860310	860480	Tb927.1.4080	hypothetical protein, unlikely	348	324	305	312	2035.09	1894.74	1783.63	1824.56	10.9916	10.8885	10.8014	10.8341	10.9394	10.817	-0.122476	10.8782	-1.66051	0.197629	0.547569	-5.45911	NA	NA
Tb927_01_v4_28_08_2012	861503	861703	Tb927.1.4090	hypothetical protein, unlikely	94	96	133	128	467.662	477.612	661.692	636.816	8.8724	8.90271	9.37219	9.317	8.90175	9.32378	0.422031	9.11276	18.2757	0.000413216	0.266588	0.726872	NA	NA
Tb927_01_v4_28_08_2012	151277	153022	Tb927.1.410	retrotransposon hot spot protein (RHS, pseudogene), putative	2055	2051	1914	2159	1176.98	1174.68	1096.22	1236.54	10.2021	10.1993	10.0996	10.2733	10.2154	10.1776	-0.0377602	10.1965	-0.357928	0.74464	0.903786	-6.65408	0.660061	NA
Tb927_01_v4_28_08_2012	861807	862868	Tb927.1.4100	cytochrome oxidase subunit IV	804	825	987	1007	757.062	776.836	929.379	948.211	9.56617	9.60332	9.86167	9.89058	9.60575	9.85754	0.251788	9.73164	5.43193	0.0130404	0.325047	-2.26944	0.1824	0.59
Tb927_01_v4_28_08_2012	863902	863997	Tb927.1.4120	hypothetical protein, unlikely	123	117	149	129	1281.25	1218.75	1552.08	1343.75	10.3245	10.2524	10.6009	10.3931	10.3045	10.4873	0.182737	10.3959	2.61957	0.0810474	0.402553	-4.42882	-0.540294	NA
Tb927_01_v4_28_08_2012	864453	864815	Tb927.1.4130	hypothetical protein, unlikely	182	164	236	193	501.377	451.791	650.138	531.68	8.97263	8.8227	9.34682	9.05713	8.91172	9.18322	0.271499	9.04747	2.22151	0.115079	0.446583	-4.84198	-0.856159	NA
Tb927_01_v4_28_08_2012	864961	866070	Tb927.1.4140	hypothetical protein, conserved	735	733	731	721	662.162	660.36	658.559	649.55	9.37322	9.36929	9.36536	9.34552	9.39096	9.33507	-0.0558957	9.36302	-1.85052	0.163603	0.506671	-5.24727	-0.270985	0.46
Tb927_01_v4_28_08_2012	866280	866606	Tb927.1.4150	hypothetical protein, unlikely	62	62	104	74	189.602	189.602	318.043	226.3	7.57442	7.57442	8.31761	7.82845	7.58728	8.04701	0.459728	7.81715	2.41471	0.096733	0.420207	-4.63818	NA	NA
Tb927_01_v4_28_08_2012	866968	867468	Tb927.1.4160	hypothetical protein, conserved	731	743	741	648	1459.08	1483.03	1479.04	1293.41	10.5118	10.5353	10.5314	10.3381	10.5311	10.421	-0.110086	10.476	-2.0915	0.129827	0.463922	-4.9822	0.0785683	0.62
Tb927_01_v4_28_08_2012	867629	867811	Tb927.1.4170	hypothetical protein, unlikely	26	21	21	17	142.077	114.754	114.754	92.8962	7.16064	6.85492	6.85492	6.55299	7.03795	6.67448	-0.363463	6.85622	-2.39947	0.0980441	0.420849	-4.65405	0.40961	NA
Tb927_01_v4_28_08_2012	868118	870352	Tb927.1.4180	leucine-rich repeat protein (LRRP), putative	1690	1681	1639	1573	756.152	752.125	733.333	703.803	9.56444	9.55675	9.52029	9.46108	9.58091	9.46921	-0.111706	9.52506	-4.11938	0.0271664	0.326951	-3.12451	-0.481668	-0.27
Tb927_01_v4_28_08_2012	870361	870468	Tb927.1.4190	hypothetical protein, unlikely	159	158	140	147	1472.22	1462.96	1296.3	1361.11	10.5248	10.5157	10.3413	10.4116	10.5269	10.3652	-0.161736	10.4461	-2.37235	0.10043	0.424459	-4.68235	-0.948891	NA
Tb927_01_v4_28_08_2012	156384	158411	Tb927.1.420	retrotransposon hot spot protein 5 (RHS5), putative	5680	6069	6183	6395	2800.79	2992.6	3048.82	3153.35	11.4521	11.5477	11.5745	11.6231	11.4799	11.6236	0.143626	11.5518	1.82176	0.168289	0.509766	-5.27924	-0.252887	-0.3
Tb927_01_v4_28_08_2012	870824	870985	Tb927.1.4200	hypothetical protein, unlikely	203	163	175	172	1253.09	1006.17	1080.25	1061.73	10.2924	9.9761	10.0785	10.0536	10.1496	10.0543	-0.0953542	10.102	-0.673366	0.550037	0.796061	-6.45842	NA	NA
Tb927_01_v4_28_08_2012	871490	871669	Tb927.1.4210	hypothetical protein, unlikely	54	59	59	73	300	327.778	327.778	405.556	8.23362	8.36097	8.36097	8.66731	8.32047	8.50121	0.180744	8.41084	1.18786	0.322252	0.628454	-5.97751	1.45971	NA
Tb927_01_v4_28_08_2012	871865	873064	Tb927.1.4220	hypothetical protein, conserved	1124	1124	1236	1095	936.667	936.667	1030	912.5	9.87293	9.87293	10.0098	9.83526	9.89218	9.90676	0.0145759	9.89947	0.281262	0.797211	0.932254	-6.68537	-0.0438377	0.03
Tb927_01_v4_28_08_2012	873932	875212	Tb927.1.4230	hypothetical protein, conserved	1041	1002	1187	1128	812.646	782.201	926.62	880.562	9.66826	9.61324	9.85739	9.78392	9.66172	9.8007	0.138984	9.73121	3.32908	0.0463775	0.352555	-3.76231	-0.155384	0.25
Tb927_01_v4_28_08_2012	875708	876016	Tb927.1.4240	hypothetical protein, unlikely	297	245	320	358	961.165	792.88	1035.6	1158.58	9.91014	9.63278	10.0176	10.1794	9.78901	10.0874	0.298398	9.93821	1.89205	0.157101	0.499976	-5.20121	0.518007	NA
Tb927_01_v4_28_08_2012	876435	878804	Tb927.1.4250	hypothetical protein, conserved	978	1116	939	946	412.658	470.886	396.203	399.156	8.6923	8.88229	8.63373	8.64442	8.79854	8.61718	-0.181359	8.70786	-2.29161	0.107968	0.43362	-4.76736	-0.498284	0.2
Tb927_01_v4_28_08_2012	879128	879235	Tb927.1.4260	hypothetical protein, unlikely	45	34	46	35	416.667	314.815	425.926	324.074	8.70621	8.30294	8.73784	8.34462	8.52525	8.52361	-0.00164335	8.52443	-0.00736216	0.994599	1	-6.73696	NA	NA
Tb927_01_v4_28_08_2012	880157	880510	Tb927.1.4270	hypothetical protein, unlikely	72	76	72	94	203.39	214.689	203.39	265.537	7.67518	7.75281	7.67518	8.05819	7.73651	7.83265	0.0961407	7.78458	0.596256	0.593949	0.823906	-6.51521	0.944178	NA
Tb927_01_v4_28_08_2012	881086	883182	Tb927.1.4280	hypothetical protein, conserved	1039	1164	1030	1053	495.47	555.079	491.178	502.146	8.95556	9.11915	8.94304	8.97483	9.05414	8.94462	-0.109527	8.99938	-1.52357	0.227179	0.574257	-5.61184	-0.446075	-0.79
Tb927_01_v4_28_08_2012	885763	886068	Tb927.1.4290	hypothetical protein, unlikely	79	91	69	104	258.17	297.386	225.49	339.869	8.01775	8.22103	7.8233	8.41307	8.14588	8.10491	-0.0409685	8.12539	-0.151129	0.889683	0.979433	-6.72195	Inf	NA
Tb927_01_v4_28_08_2012	159343	166610	Tb927.1.430	retrotransposon hot spot protein (RHS, pseudogene), putative	1448	1491	1789	1508	199.229	205.146	246.147	207.485	7.64551	7.68752	7.94923	7.7038	7.67775	7.80027	0.122518	7.73901	1.31729	0.281343	0.618547	-5.83895	-0.100888	NA
Tb927_01_v4_28_08_2012	886299	887774	Tb927.1.4300	chaperone protein DNAj, putative	611	698	703	694	413.957	472.9	476.287	470.19	8.69682	8.88844	8.89871	8.88016	8.80488	8.87525	0.0703686	8.84007	0.937504	0.4192	0.70195	-6.22956	0.0696926	0.02
Tb927_01_v4_28_08_2012	890927	895843	Tb927.1.4310	hypothetical protein, conserved	6072	6570	6199	5655	1234.9	1336.18	1260.73	1150.09	10.2713	10.385	10.3012	10.1688	10.3379	10.2194	-0.118495	10.2787	-2.34551	0.102863	0.428151	-4.71051	-1.52028	-1.26
Tb927_01_v4_28_08_2012	896858	897055	Tb927.1.4320	hypothetical protein, unlikely	302	241	268	227	1525.25	1217.17	1353.54	1146.46	10.5758	10.2505	10.4036	10.1642	10.4212	10.2676	-0.153677	10.3444	-0.995175	0.394632	0.687015	-6.17391	#NAME?	NA
Tb927_01_v4_28_08_2012	897678	897842	Tb927.1.4330	hypothetical protein, unlikely	158	122	155	125	957.576	739.394	939.394	757.576	9.90475	9.53215	9.87712	9.56715	9.73642	9.69639	-0.0400302	9.7164	-0.206209	0.85013	0.958927	-6.70907	Inf	NA
Tb927_01_v4_28_08_2012	899638	901788	Tb927.1.4340	hypothetical protein, conserved	1608	1632	1825	1661	747.559	758.717	848.443	772.199	9.54797	9.56932	9.73037	9.5947	9.57823	9.64025	0.0620126	9.60924	1.49941	0.232888	0.576975	-5.63868	-0.824824	-0.2
Tb927_01_v4_28_08_2012	901901	902287	Tb927.1.4350	hypothetical protein, unlikely	439	356	451	404	1134.37	919.897	1165.37	1043.93	10.1489	9.8469	10.1878	10.0292	10.0152	10.0922	0.0769985	10.0537	0.554137	0.61899	0.838783	-6.54396	-0.574117	NA
Tb927_01_v4_28_08_2012	902621	902758	Tb927.1.4360	hypothetical protein, unlikely	34	17	27	15	246.377	123.188	195.652	108.696	7.95057	6.95639	7.6195	6.77736	7.49099	7.19589	-0.295096	7.34344	-0.562044	0.614234	0.83642	-6.5387	-1.96271	NA
Tb927_01_v4_28_08_2012	903224	905026	Tb927.1.4370	hypothetical protein, conserved	2167	2272	2409	2304	1201.89	1260.12	1336.11	1277.87	10.2323	10.3005	10.3849	10.3207	10.2806	10.3393	0.0586743	10.3099	1.85945	0.162178	0.505657	-5.23736	0.196555	0.04
Tb927_01_v4_28_08_2012	906010	907602	Tb927.1.4380	hypothetical protein, conserved	1793	1763	2006	1916	1125.55	1106.72	1259.26	1202.76	10.1377	10.1134	10.2995	10.2333	10.1419	10.2524	0.110499	10.1971	3.64098	0.0371815	0.340016	-3.49804	0.634049	0.22
Tb927_01_v4_28_08_2012	907733	907876	Tb927.1.4390	hypothetical protein, unlikely	29	23	31	41	201.389	159.722	215.278	284.722	7.66099	7.32843	7.75674	8.15847	7.49444	7.93335	0.438911	7.7139	1.91995	0.152905	0.495419	-5.17035	-0.627757	NA
Tb927_01_v4_28_08_2012	908100	908966	Tb927.1.4400	hypothetical protein, conserved	912	929	1039	916	1051.9	1071.51	1198.39	1056.52	10.0402	10.0668	10.2281	10.0465	10.0671	10.1232	0.0561791	10.0952	1.12422	0.344566	0.645263	-6.04391	-1.30189	0.28
Tb927_01_v4_28_08_2012	909535	911871	Tb927.1.4410	hypothetical protein, conserved	1447	1482	1617	1582	619.17	634.146	691.913	676.936	9.27652	9.31095	9.43653	9.40501	9.31538	9.40174	0.0863622	9.35856	3.57297	0.0389718	0.342273	-3.55422	-0.19621	0
Tb927_01_v4_28_08_2012	912324	915161	Tb927.1.4420	ABC transporter, putative	1058	1074	1164	1081	372.798	378.436	410.148	380.902	8.54611	8.56771	8.68351	8.57706	8.57775	8.61606	0.0383104	8.5969	1.1104	0.349615	0.649065	-6.05815	3.0719	0.38
Tb927_01_v4_28_08_2012	915270	915539	Tb927.1.4430	hypothetical protein, unlikely	99	123	118	129	366.667	455.556	437.037	477.778	8.52225	8.83465	8.77491	8.90321	8.68805	8.82253	0.134474	8.75529	0.916908	0.428314	0.709434	-6.24901	-0.124647	NA
Tb927_01_v4_28_08_2012	915863	916498	Tb927.1.4440	hypothetical protein, conserved	146	120	183	164	229.56	188.679	287.736	257.862	7.849	7.56742	8.17361	8.01604	7.72682	8.06251	0.335694	7.89467	2.60121	0.0823182	0.404625	-4.44729	-0.505381	0.57
Tb927_01_v4_28_08_2012	916553	920056	Tb927.1.4450	hypothetical protein, conserved	2139	2223	2397	2345	610.445	634.418	684.075	669.235	9.25608	9.31156	9.42012	9.38852	9.30441	9.38393	0.0795162	9.34417	2.98538	0.0601631	0.37205	-4.07367	0.67438	0.14
Tb927_01_v4_28_08_2012	920894	921106	Tb927.1.4460	hypothetical protein, unlikely	73	47	82	76	342.723	220.657	384.977	356.808	8.4251	7.79219	8.59237	8.48304	8.13245	8.52094	0.38849	8.3267	1.53067	0.22553	0.572576	-5.60394	0.339015	NA
Tb927_01_v4_28_08_2012	921423	922754	Tb927.1.4470	hypothetical protein, conserved	967	1083	1230	1092	725.976	813.063	923.423	819.82	9.50576	9.669	9.85241	9.68092	9.6084	9.74582	0.137417	9.67711	1.81357	0.169651	0.511332	-5.28835	-0.515634	-0.09
Tb927_01_v4_28_08_2012	923539	927993	Tb927.1.4480	hypothetical protein, conserved	3249	3394	3568	3591	729.293	761.841	800.898	806.061	9.51233	9.57524	9.64727	9.65653	9.56437	9.63329	0.0689196	9.59883	1.8469	0.164184	0.506844	-5.25129	-0.748718	-0.16
Tb927_01_v4_28_08_2012	928858	929376	Tb927.1.4490	acetyltransferase, putative	1370	1413	1405	1238	2639.69	2722.54	2707.13	2385.36	11.3667	11.4113	11.4031	11.2206	11.3707	11.3299	-0.0407798	11.3503	-0.796429	0.485291	0.75287	-6.35774	-0.400261	0.71
Tb927_01_v4_28_08_2012	167799	174089	Tb927.1.450	retrotransposon hot spot protein (RHS, pseudogene), putative	4727	4951	4747	5018	751.391	786.997	754.57	797.647	9.55534	9.62205	9.56142	9.64141	9.60819	9.58055	-0.027644	9.59437	-0.440339	0.690167	0.876754	-6.61286	0.206791	NA
Tb927_01_v4_28_08_2012	932707	933594	Tb927.1.4500	hypothetical protein, conserved	1877	1700	1831	1814	2113.74	1914.41	2061.94	2042.79	11.0463	10.9034	11.0105	10.997	10.9733	11.0041	0.0307544	10.9887	0.389513	0.723495	0.89368	-6.63918	-0.496913	-0.08
Tb927_01_v4_28_08_2012	933794	934099	Tb927.1.4510	hypothetical protein, unlikely	756	702	831	724	2470.59	2294.12	2715.69	2366.01	11.2712	11.1644	11.4076	11.2089	11.2123	11.3248	0.112448	11.2685	1.56715	0.217268	0.565098	-5.56331	NA	NA
Tb927_01_v4_28_08_2012	934943	937138	Tb927.1.4520	hypothetical protein, conserved	1571	1503	1617	1528	715.392	684.426	736.339	695.811	9.4846	9.42086	9.52618	9.44462	9.47328	9.46408	-0.00919758	9.46868	-0.190367	0.861453	0.965617	-6.71317	0.0413927	0.16
Tb927_01_v4_28_08_2012	937516	937638	Tb927.1.4530	hypothetical protein, unlikely	125	89	114	102	1016.26	723.577	926.829	829.268	9.99047	9.501	9.85772	9.69743	9.76272	9.75571	-0.00700687	9.75922	-0.0325718	0.976109	1	-6.7363	NA	NA
Tb927_01_v4_28_08_2012	939394	940977	Tb927.1.4540	cyclin-like F-box protein	2744	3111	2585	2793	1732.32	1964.02	1631.94	1763.26	10.7593	10.9403	10.6733	10.7848	10.8427	10.7285	-0.114204	10.7856	-1.09895	0.353855	0.652306	-6.0699	-0.756496	NA
Tb927_01_v4_28_08_2012	941652	942035	Tb927.1.4550	hypothetical protein, conserved	758	676	673	653	1973.96	1760.42	1752.6	1700.52	10.9476	10.7825	10.7761	10.7326	10.8661	10.7538	-0.112261	10.81	-1.36835	0.266744	0.607057	-5.78329	-0.494885	NA
Tb927_01_v4_28_08_2012	942522	944105	Tb927.1.4560	cyclin-like F-box protein	2191	2596	2235	2272	1383.21	1638.89	1410.98	1434.34	10.4348	10.6794	10.4635	10.4872	10.5627	10.4718	-0.0909165	10.5172	-0.862533	0.453249	0.730248	-6.2992	0.286654	NA
Tb927_01_v4_28_08_2012	944779	945114	Tb927.1.4570	hypothetical protein, conserved	51	56	48	52	151.786	166.667	142.857	154.762	7.25537	7.38945	7.16849	7.2832	7.32863	7.20475	-0.123879	7.26669	-1.24917	0.302153	0.624683	-5.9124	-0.542301	NA
Tb927_01_v4_28_08_2012	945585	947168	Tb927.1.4580	cyclin-like F-box protein	1452	1582	1449	1524	916.667	998.737	914.773	962.121	9.84183	9.96541	9.83885	9.91157	9.92047	9.8566	-0.0638678	9.88854	-0.846016	0.461076	0.737146	-6.31409	1.30264	NA
Tb927_01_v4_28_08_2012	947842	948225	Tb927.1.4590	hypothetical protein, conserved	724	716	597	597	1885.42	1864.58	1554.69	1554.69	10.8814	10.8654	10.6033	10.6033	10.8735	10.5938	-0.279752	10.7337	-6.63343	0.00752604	0.325047	-1.65818	-0.502027	-0.67
Tb927_01_v4_28_08_2012	176376	176720	Tb927.1.460	hypothetical protein, unlikely	105	81	82	82	304.348	234.783	237.681	237.681	8.25431	7.88131	7.89894	7.89894	8.10978	7.86785	-0.24193	7.98881	-1.66925	0.195896	0.544794	-5.44935	1.28665	NA
Tb927_01_v4_28_08_2012	948712	950295	Tb927.1.4600	cyclin-like F-box protein	2193	2542	2410	2378	1384.47	1604.8	1521.46	1501.26	10.4362	10.6491	10.5722	10.5529	10.5491	10.553	0.00389846	10.551	0.0448707	0.967095	1	-6.73567	-0.377166	-0.74
Tb927_01_v4_28_08_2012	950339	950470	Tb927.1.4610	hypothetical protein, unlikely	247	229	201	190	1871.21	1734.85	1522.73	1439.39	10.8705	10.7614	10.5734	10.4922	10.8188	10.5259	-0.292835	10.6724	-5.22231	0.014507	0.325047	-2.39133	#NAME?	NA
Tb927_01_v4_28_08_2012	950969	951370	Tb927.1.4620	hypothetical protein, conserved	467	369	394	448	1161.69	917.91	980.1	1114.43	10.1833	9.84378	9.93826	10.1234	10.0299	10.0144	-0.015506	10.0222	-0.0851215	0.93765	1	-6.73221	-0.589141	-0.15
Tb927_01_v4_28_08_2012	951841	953424	Tb927.1.4630	cyclin-like F-box protein	2683	3211	2858	2990	1693.81	2027.15	1804.29	1887.63	10.7269	10.9859	10.818	10.8831	10.8543	10.8535	-0.000753491	10.8539	-0.00650375	0.995228	1	-6.73697	-0.544692	NA
Tb927_01_v4_28_08_2012	953468	953599	Tb927.1.4640	hypothetical protein, unlikely	229	197	188	178	1734.85	1492.42	1424.24	1348.48	10.7614	10.5444	10.477	10.3982	10.6568	10.4292	-0.227617	10.543	-2.43624	0.0949181	0.41864	-4.61584	1.35922	NA
Tb927_01_v4_28_08_2012	954904	956334	Tb927.1.4650	cyclin-like F-box protein	4431	4745	4541	4452	3096.44	3315.86	3173.31	3111.11	11.5969	11.6956	11.6322	11.6037	11.6207	11.6441	0.0233582	11.6324	0.426753	0.698987	0.880909	-6.62017	-0.945556	-0.24
Tb927_01_v4_28_08_2012	956636	957079	Tb927.1.4660	hypothetical protein, unlikely	1005	788	970	824	2263.51	1774.77	2184.68	1855.86	11.145	10.7942	11.0939	10.8586	10.9679	10.9689	0.000999669	10.9684	0.00612142	0.995509	1	-6.73697	-1.15487	NA
Tb927_01_v4_28_08_2012	957223	957612	Tb927.1.4670	hypothetical protein, unlikely	605	492	543	464	1551.28	1261.54	1392.31	1189.74	10.6002	10.3021	10.4443	10.2176	10.4588	10.3181	-0.14071	10.3885	-0.994378	0.394962	0.687243	-6.17469	-0.779646	NA
Tb927_01_v4_28_08_2012	962750	963745	Tb927.1.4680	hypothetical protein, conserved	874	827	928	737	877.51	830.321	931.727	739.96	9.77891	9.69926	9.86531	9.53325	9.75688	9.67532	-0.0815574	9.7161	-0.657929	0.558625	0.802683	-6.4702	-0.778122	0.08
Tb927_01_v4_28_08_2012	964186	965223	Tb927.1.4690	arginine N-methyltransferase	1791	1742	1534	1480	1725.43	1678.23	1477.84	1425.82	10.7536	10.7136	10.5303	10.4786	10.7327	10.4965	-0.236209	10.6146	-6.56355	0.00775094	0.325047	-1.69007	-0.376072	0.28
Tb927_01_v4_28_08_2012	181089	181451	Tb927.1.470	hypothetical protein, conserved	381	388	491	444	1049.59	1068.87	1352.62	1223.14	10.037	10.0632	10.4026	10.2576	10.0627	10.3175	0.254888	10.1901	7.28254	0.00579813	0.325047	-1.38048	0.63461	0.2
Tb927_01_v4_28_08_2012	966037	966996	Tb927.1.4700	hypothetical protein, conserved	590	653	609	625	614.583	680.208	634.375	651.042	9.26581	9.41195	9.31146	9.34882	9.35834	9.31004	-0.0482987	9.33419	-0.739846	0.514237	0.773659	-6.40546	-0.213224	0.33
Tb927_01_v4_28_08_2012	967788	968324	Tb927.1.4710	hypothetical protein, conserved	449	420	373	361	836.127	782.123	694.6	672.253	9.7093	9.61309	9.44211	9.39501	9.6818	9.3983	-0.2835	9.54005	-5.00907	0.0162296	0.325047	-2.52063	0.420279	-0.15
Tb927_01_v4_28_08_2012	968784	970679	Tb927.1.4720	hypothetical protein, conserved	1604	1618	1543	1615	845.992	853.376	813.819	851.793	9.7262	9.73873	9.67034	9.73605	9.75314	9.68422	-0.0689199	9.71868	-1.24463	0.303594	0.624683	-5.91725	0.454508	0.23
Tb927_01_v4_28_08_2012	971016	971492	Tb927.1.4730	hypothetical protein, conserved	491	494	466	454	1029.35	1035.64	976.939	951.782	10.0089	10.0177	9.9336	9.896	10.0281	9.89676	-0.131388	9.96246	-5.09898	0.0154722	0.325047	-2.46544	-0.641629	-0.14
Tb927_01_v4_28_08_2012	971957	975136	Tb927.1.4740	hypothetical protein, conserved	1635	1859	1753	1906	514.151	584.591	551.258	599.371	9.00885	9.19375	9.1092	9.22971	9.11754	9.14921	0.0316702	9.13337	0.321052	0.769718	0.917481	-6.67	-0.334738	0.14
Tb927_01_v4_28_08_2012	975344	975565	Tb927.1.4750	hypothetical protein, unlikely	154	144	142	195	693.694	648.649	639.64	878.378	9.44023	9.34352	9.32337	9.78034	9.4105	9.53383	0.123336	9.47217	0.555806	0.617984	0.837889	-6.54286	-0.0920514	NA
Tb927_01_v4_28_08_2012	975844	978930	Tb927.1.4760	hypothetical protein, conserved	2023	2206	2124	2140	655.329	714.61	688.047	693.23	9.35827	9.48303	9.42846	9.43927	9.44162	9.41132	-0.0302972	9.42647	-0.571217	0.608748	0.833161	-6.53251	-0.117474	0.02
Tb927_01_v4_28_08_2012	979335	979487	Tb927.1.4770	hypothetical protein, unlikely	8	8	12	1	52.2876	52.2876	78.4314	6.53595	5.73573	5.73573	6.31164	2.91379	5.73811	4.66228	-1.07583	5.2002	-0.820611	0.473348	0.744185	-6.33666	-0.261768	NA
Tb927_01_v4_28_08_2012	979543	981555	Tb927.1.4780	serine peptidase, putative	1306	1391	1433	1467	648.783	691.008	711.873	728.763	9.34381	9.43465	9.4775	9.51128	9.41034	9.47393	0.0635885	9.44214	1.32083	0.280305	0.61728	-5.83511	0.786917	0.92
Tb927_01_v4_28_08_2012	981970	982341	Tb927.1.4790	hypothetical protein, unlikely	134	147	182	161	360.215	395.161	489.247	432.796	8.49671	8.62994	8.93737	8.76087	8.57373	8.83674	0.26301	8.70524	3.18211	0.0517208	0.360051	-3.89281	2.75732	NA
Tb927_01_v4_28_08_2012	181845	186029	Tb927.1.480	leucine-rich repeat protein (LRRP), putative	2870	3090	3098	3255	685.783	738.351	740.263	777.778	9.42371	9.53012	9.53384	9.60507	9.49749	9.54884	0.0513493	9.52316	0.805605	0.480729	0.749427	-6.34979	-0.220731	-0.56
Tb927_01_v4_28_08_2012	982545	983948	Tb927.1.4800	hypothetical protein, conserved	664	686	782	740	472.934	488.604	556.98	527.066	8.88854	8.93547	9.12407	9.04457	8.92728	9.06966	0.142381	8.99847	5.43726	0.0130057	0.325047	-2.26641	-0.277987	0.34
Tb927_01_v4_28_08_2012	984460	985912	Tb927.1.4810	hypothetical protein, conserved (pseudogene)	573	498	525	597	394.357	342.739	361.321	410.874	8.62701	8.42517	8.50113	8.68606	8.53938	8.57817	0.0387894	8.55878	0.303626	0.781706	0.923279	-6.67697	1.98796	NA
Tb927_01_v4_28_08_2012	986076	986387	Tb927.1.4820	hypothetical protein, unlikely	52	33	39	24	166.667	105.769	125	76.9231	7.38945	6.73835	6.97728	6.28398	7.07943	6.5758	-0.503627	6.82762	-1.39489	0.259479	0.602005	-5.75419	-2.69707	NA
Tb927_01_v4_28_08_2012	986718	987620	Tb927.1.4830	phospholipase A1	2014	1783	2007	1746	2230.34	1974.53	2222.59	1933.55	11.1237	10.948	11.1187	10.9178	11.0271	11.0194	-0.00765241	11.0232	-0.0783498	0.942596	1	-6.73294	-2.64148	-0.63
Tb927_01_v4_28_08_2012	987821	988168	Tb927.1.4840	hypothetical protein, unlikely	651	564	717	534	1870.69	1620.69	2060.34	1534.48	10.8701	10.6633	11.0094	10.5845	10.77	10.7881	0.0181377	10.779	0.10514	0.923052	0.994135	-6.7297	#NAME?	NA
Tb927_01_v4_28_08_2012	988919	989137	Tb927.1.4850	hypothetical protein, unlikely	174	148	177	127	794.521	675.799	808.219	579.909	9.63576	9.40258	9.66039	9.18217	9.53683	9.40104	-0.13579	9.46894	-0.656374	0.559495	0.803256	-6.47138	Inf	NA
Tb927_01_v4_28_08_2012	989446	989637	Tb927.1.4860	expression site-associated gene (ESAG, pseudogene), putative	303	337	407	320	1578.12	1755.21	2119.79	1666.67	10.6249	10.7782	11.0504	10.7036	10.7058	10.8695	0.163686	10.7877	1.33209	0.277024	0.61501	-5.82286	-1.83093	NA
Tb927_01_v4_28_08_2012	989771	990757	Tb927.1.4870	expression site-associated gene (ESAG) protein, putative	4357	4200	3790	3725	4414.39	4255.32	3839.92	3774.06	12.1083	12.0554	11.9072	11.8823	12.0422	11.9397	-0.10257	11.991	-1.91056	0.154302	0.497066	-5.18073	-1.65578	0.2
Tb927_01_v4_28_08_2012	991536	991697	Tb927.1.4880	hypothetical protein, unlikely	234	260	278	281	1444.44	1604.94	1716.05	1734.57	10.4973	10.6492	10.7457	10.7612	10.5787	10.7549	0.176218	10.6668	2.43004	0.0954363	0.418989	-4.62227	1.73967	NA
Tb927_01_v4_28_08_2012	992004	993368	Tb927.1.4890	expression site-associated gene 2 (ESAG2) protein, putative	13010	12630	12366	12080	9531.14	9252.75	9059.34	8849.82	13.2186	13.1758	13.1453	13.1116	13.1559	13.1565	0.000541748	13.1562	0.00823717	0.993957	1	-6.73695	-2.71971	0.22
Tb927_01_v4_28_08_2012	189837	190085	Tb927.1.490	hypothetical protein	347	370	316	308	1393.57	1485.94	1269.08	1236.95	10.4456	10.5381	10.3107	10.2737	10.5015	10.2796	-0.22183	10.3906	-4.98924	0.0164031	0.325047	-2.53294	-0.899802	-0.19
Tb927_01_v4_28_08_2012	993544	994662	Tb927.1.4900	expression site-associated gene 11 (ESAG11) protein, putative	9985	9508	9149	9413	8923.15	8496.87	8176.05	8411.97	13.1235	13.0529	12.9974	13.0384	13.0431	13.0551	0.0120771	13.0491	0.120408	0.911945	0.98863	-6.72743	-1.04818	-0.24
Tb927_01_v4_28_08_2012	994793	995767	Tb927.1.4910	expression site-associated gene (ESAG) protein, putative	2365	2488	2380	2259	2425.64	2551.79	2441.03	2316.92	11.2447	11.3179	11.2539	11.1786	11.2687	11.2307	-0.0380325	11.2497	-1.12784	0.343257	0.644492	-6.04017	-1.75721	-0.19
Tb927_01_v4_28_08_2012	996672	997259	Tb927.1.4920	hypothetical protein	58	42	54	54	98.6395	71.4286	91.8367	91.8367	6.63865	6.17849	6.53662	6.53662	6.43585	6.50738	0.0715325	6.47161	0.359921	0.743297	0.903495	-6.65317	4.23368	-0.2
Tb927_01_v4_28_08_2012	997882	998235	Tb927.1.4930	hypothetical protein, unlikely	107	108	124	102	302.26	305.085	350.282	288.136	8.24441	8.25779	8.45649	8.1756	8.27213	8.28592	0.0137988	8.27903	0.120608	0.9118	0.988617	-6.7274	NA	NA
Tb927_01_v4_28_08_2012	998941	999138	Tb927.1.4940	hypothetical protein, unlikely	63	87	89	68	318.182	439.394	449.495	343.434	8.31823	8.78265	8.81537	8.42809	8.56327	8.61028	0.0470106	8.58678	0.205493	0.850642	0.958941	-6.70927	-0.267443	NA
Tb927_01_v4_28_08_2012	999600	999851	Tb927.1.4950	hypothetical protein, unlikely	63	81	94	79	250	321.429	373.016	313.492	7.97154	8.33284	8.54696	8.29688	8.18183	8.39792	0.216086	8.28988	1.35883	0.269404	0.609734	-5.7937	0.359216	NA
Tb927_01_v4_28_08_2012	1001582	1002058	Tb927.1.4970	hypothetical protein	123	152	180	124	257.862	318.658	377.358	259.958	8.01604	8.32039	8.56361	8.02767	8.19691	8.25745	0.0605379	8.22718	0.248962	0.819829	0.943324	-6.69643	1.02315	0.34
Tb927_01_v4_28_08_2012	1002297	1002404	Tb927.1.4980	hypothetical protein, unlikely	55	55	80	67	509.259	509.259	740.741	620.37	8.99509	8.99509	9.53477	9.27931	9.01007	9.38516	0.375085	9.19762	4.16627	0.0263832	0.326951	-3.08986	NA	NA
Tb927_01_v4_28_08_2012	1002757	1002900	Tb927.1.4990	hypothetical protein, unlikely	122	113	116	142	847.222	784.722	805.556	986.111	9.7283	9.61788	9.65563	9.94707	9.69344	9.7848	0.0913597	9.73912	0.580258	0.603374	0.82935	-6.52633	NA	NA
Tb927_01_v4_28_08_2012	41026	41283	Tb927.1.50	hypothetical protein, unlikely	23	38	40	32	89.1473	147.287	155.039	124.031	6.49421	7.21225	7.28576	6.96614	6.85344	7.10977	0.256325	6.98161	0.80381	0.481618	0.750139	-6.35135	-0.845375	NA
Tb927_01_v4_28_08_2012	190759	196430	Tb927.1.500	retrotransposon hot spot protein (RHS, pseudogene), putative	1951	2091	2076	1936	343.97	368.653	366.008	341.326	8.43033	8.53003	8.51967	8.41923	8.49862	8.45434	-0.0442788	8.47648	-0.805664	0.4807	0.749427	-6.34974	-0.556421	NA
Tb927_01_v4_28_08_2012	1004308	1005123	Tb927.1.5000	hypothetical protein, conserved	902	904	987	858	1105.39	1107.84	1209.56	1051.47	10.1116	10.1148	10.2415	10.0396	10.1299	10.1251	-0.00478856	10.1275	-0.0812069	0.940509	1	-6.73264	-0.640784	0.05
Tb927_01_v4_28_08_2012	1006378	1006575	Tb927.1.5010	hypothetical protein, unlikely	115	126	130	116	580.808	636.364	656.566	585.859	9.1844	9.31597	9.36099	9.19687	9.27155	9.25748	-0.0140679	9.26451	-0.212279	0.845805	0.956721	-6.70742	NA	NA
Tb927_01_v4_28_08_2012	1007260	1007418	Tb927.1.5020	hypothetical protein, unlikely	154	191	166	152	968.553	1201.26	1044.03	955.975	9.92118	10.2315	10.0293	9.90234	10.0941	9.95113	-0.143012	10.0226	-1.14283	0.337886	0.641129	-6.02464	Inf	NA
Tb927_01_v4_28_08_2012	1007804	1010011	Tb927.1.5030	leucine-rich repeat protein (LRRP), putative	1376	1430	1447	1324	623.188	647.645	655.344	599.638	9.28584	9.34129	9.35831	9.23035	9.33377	9.27077	-0.0629971	9.30227	-1.52193	0.22756	0.574657	-5.61365	1.66516	-0.45
Tb927_01_v4_28_08_2012	1010282	1010515	Tb927.1.5040	hypothetical protein, unlikely	211	161	168	134	901.709	688.034	717.949	572.65	9.81812	9.42843	9.48975	9.16403	9.64092	9.30733	-0.33359	9.47412	-1.6105	0.207887	0.556285	-5.51495	-0.501606	NA
Tb927_01_v4_28_08_2012	1012162	1012371	Tb927.1.5050	hypothetical protein, unlikely	315	335	356	385	1500	1595.24	1695.24	1833.33	10.5517	10.6405	10.7281	10.841	10.6016	10.785	0.183414	10.6933	2.15109	0.1228	0.455523	-4.91764	NA	NA
Tb927_01_v4_28_08_2012	1013265	1014302	Tb927.1.5060	variant surface glycoprotein (VSG)-related, putative	3909	3803	3933	3795	3765.9	3663.78	3789.02	3656.07	11.8792	11.8395	11.888	11.8365	11.8348	11.8929	0.0580807	11.8638	1.54309	0.222678	0.569524	-5.59011	-0.732878	0.11
Tb927_01_v4_28_08_2012	1014345	1014479	Tb927.1.5070	hypothetical protein, unlikely	742	683	669	687	5496.3	5059.26	4955.56	5088.89	12.4245	12.305	12.2751	12.3134	12.3047	12.3415	0.036795	12.3231	0.353422	0.747683	0.905641	-6.65611	-4.18355	NA
Tb927_01_v4_28_08_2012	1015395	1016174	Tb927.1.5080	expression site-associated gene (ESAG) protein, putative	476	465	593	511	610.256	596.154	760.256	655.128	9.25563	9.22196	9.57224	9.35783	9.26116	9.44375	0.182591	9.35246	2.50634	0.0892921	0.411575	-4.54365	1.94418	-0.16
Tb927_01_v4_28_08_2012	1016683	1016862	Tb927.1.5090	expression site-associated gene (ESAG, pseudogene), putative	217	206	281	187	1205.56	1144.44	1561.11	1038.89	10.2367	10.1617	10.6093	10.0222	10.2139	10.3019	0.0879687	10.2579	0.400257	0.716376	0.89017	-6.63386	NA	NA
Tb927_01_v4_28_08_2012	1018107	1019468	Tb927.1.5100	expression site-associated gene 2 (ESAG2) protein, putative	11582	11338	11351	11186	8503.67	8324.52	8334.07	8212.92	13.054	13.0233	13.025	13.0039	12.9945	13.0555	0.0610107	13.025	0.843834	0.462119	0.737304	-6.31605	-2.58753	-0.48
Tb927_01_v4_28_08_2012	1019645	1020739	Tb927.1.5110	expression site-associated gene 11 (ESAG11) protein, putative	2572	2431	2474	2527	2348.86	2220.09	2259.36	2307.76	11.1984	11.1171	11.1423	11.1729	11.1512	11.1636	0.0124171	11.1574	0.18551	0.864933	0.967949	-6.71437	-1.72919	-0.37
Tb927_01_v4_28_08_2012	1020872	1021855	Tb927.1.5120	expression site-associated gene (ESAG) protein, putative	2295	2148	1952	2117	2332.32	2182.93	1983.74	2151.42	11.1882	11.0927	10.9547	11.0717	11.1352	11.0202	-0.114951	11.0777	-1.19394	0.320202	0.626228	-5.97111	-1.02259	0.11
Tb927_01_v4_28_08_2012	1021859	1022026	Tb927.1.5130	hypothetical protein, unlikely	48	43	70	56	285.714	255.952	416.667	333.333	8.16347	8.00536	8.70621	8.38514	8.12378	8.53337	0.409592	8.32858	3.00203	0.0593841	0.369875	-4.05809	-0.790918	NA
Tb927_01_v4_28_08_2012	1024733	1025107	Tb927.1.5140	hypothetical protein, unlikely	469	456	522	514	1250.67	1216	1392	1370.67	10.2896	10.2491	10.444	10.4217	10.2834	10.4232	0.139806	10.3533	3.37496	0.0448549	0.347887	-3.72236	-2.15078	NA
Tb927_01_v4_28_08_2012	1025766	1025861	Tb927.1.5150	hypothetical protein	187	190	186	195	1947.92	1979.17	1937.5	2031.25	10.9285	10.9514	10.9207	10.9889	10.9368	10.9616	0.0248279	10.9492	0.369503	0.736854	0.900896	-6.64875	NA	NA
Tb927_01_v4_28_08_2012	1026017	1026301	Tb927.1.5160	hypothetical protein	297	330	319	330	1042.11	1157.89	1119.3	1157.89	10.0267	10.1785	10.1297	10.1785	10.1152	10.1408	0.0255565	10.128	0.323021	0.768369	0.917379	-6.66919	1.6459	-0.23
Tb927_01_v4_28_08_2012	1027246	1028607	Tb927.1.5170	variant surface glycoprotein (VSG)-related, putative	1874	1831	1657	1629	1375.92	1344.35	1216.59	1196.04	10.4272	10.3938	10.2498	10.2252	10.4173	10.2242	-0.193124	10.3207	-5.16301	0.0149609	0.325047	-2.42674	1.84396	-0.29
Tb927_01_v4_28_08_2012	1028738	1028881	Tb927.1.5180	hypothetical protein	319	391	341	328	2215.28	2715.28	2368.06	2277.78	11.1139	11.4074	11.2101	11.154	11.2499	11.1835	-0.0664089	11.2167	-0.588986	0.598219	0.826988	-6.5203	1.00557	-0.15
Tb927_01_v4_28_08_2012	1030952	1031293	Tb927.1.5190	hypothetical protein, unlikely	437	401	439	423	1277.78	1172.51	1283.63	1236.84	10.3205	10.1966	10.3271	10.2736	10.2741	10.2875	0.0134114	10.2808	0.205544	0.850605	0.958941	-6.70925	0.359216	NA
Tb927_01_v4_28_08_2012	197206	198050	Tb927.1.520	variant surface glycoprotein (VSG, pseudogene), putative	129	128	125	87	152.663	151.479	147.929	102.959	7.26362	7.25247	7.21848	6.69987	7.26263	6.93241	-0.330226	7.09752	-1.64241	0.201274	0.550566	-5.47932	-1.30375	NA
Tb927_01_v4_28_08_2012	1032145	1033116	Tb927.1.5200	expression site-associated gene (ESAG) protein, putative	1477	1441	1502	1584	1519.55	1482.51	1545.27	1629.63	10.5704	10.5348	10.5946	10.6712	10.5592	10.627	0.0677812	10.5931	0.935765	0.419963	0.702195	-6.23121	-0.77557	0.06
Tb927_01_v4_28_08_2012	1039808	1040794	Tb927.1.5240	expression site-associated gene 1 (ESAG1) protein, putative	429	420	452	444	434.65	425.532	457.953	449.848	8.76703	8.73651	8.8422	8.8165	8.76819	8.81484	0.0466569	8.79151	1.50248	0.232153	0.57654	-5.63527	-2.33886	-0.44
Tb927_01_v4_28_08_2012	1047901	1049053	Tb927.1.5280	expression site-associated gene (ESAG, pseudogene), putative	1050	1006	937	1012	910.668	872.507	812.663	877.71	9.83236	9.77067	9.66829	9.77924	9.82092	9.70645	-0.114476	9.76368	-1.40415	0.256993	0.599371	-5.744	-2.9153	NA
Tb927_01_v4_28_08_2012	203196	204017	Tb927.1.530	hypothetical protein, conserved	778	805	803	851	946.472	979.319	976.886	1035.28	9.88794	9.93711	9.93352	10.0172	9.93066	9.95909	0.0284287	9.94488	0.415111	0.706598	0.8852	-6.62628	-0.314245	0.18
Tb927_01_v4_28_08_2012	1058269	1059325	Tb927.1.5340	expression site-associated gene (ESAG, pseudogene), putative	2036	1892	1903	1801	1926.21	1789.97	1800.38	1703.88	10.9123	10.8065	10.8149	10.7355	10.8628	10.7772	-0.085665	10.82	-1.43271	0.249491	0.59297	-5.71253	#NAME?	NA
Tb927_01_v4_28_08_2012	204418	207807	Tb927.1.540	DNA-directed RNA polymerase III, putative	2037	2087	1873	1986	600.885	615.634	552.507	585.841	9.23334	9.26827	9.11246	9.19683	9.27598	9.13638	-0.139605	9.20618	-2.41534	0.0966794	0.420207	-4.63753	-0.391459	-0.19
Tb927_01_v4_28_08_2012	208177	208479	Tb927.1.550	hypothetical protein, unlikely	127	111	103	113	419.142	366.337	339.934	372.937	8.71473	8.52096	8.41335	8.54665	8.64163	8.46643	-0.175202	8.55403	-1.60328	0.209416	0.557431	-5.523	-0.492725	NA
Tb927_01_v4_28_08_2012	208703	210031	Tb927.1.560	hypothetical protein, conserved	1104	1111	1287	1155	830.7	835.967	968.397	869.074	9.69992	9.70903	9.92094	9.765	9.72504	9.82456	0.0995262	9.7748	2.16129	0.121644	0.454608	-4.90664	0.840401	0.23
Tb927_01_v4_28_08_2012	210592	211419	Tb927.1.570	Histone-lysine N-methyltransferase, H3 lysine-76 specific	1002	1103	1077	900	1210.14	1332.13	1300.72	1086.96	10.2422	10.3806	10.3462	10.0874	10.3221	10.2011	-0.120997	10.2616	-1.30535	0.284877	0.621915	-5.85189	0.316391	-0.06
Tb927_01_v4_28_08_2012	212455	214005	Tb927.1.580	phosphate-repressible phosphate permease, putative	1666	1705	1755	2052	1074.15	1099.29	1131.53	1323.02	10.0703	10.1037	10.1453	10.3707	10.1021	10.2455	0.143474	10.1738	1.12141	0.345587	0.646299	-6.04681	1.2887	0.33
Tb927_01_v4_28_08_2012	215626	216042	Tb927.1.590	hypothetical protein, unlikely	532	473	574	497	1275.78	1134.29	1376.5	1191.85	10.3183	10.1488	10.4278	10.2202	10.2496	10.3095	0.0599513	10.2796	0.614886	0.583109	0.818959	-6.50197	2.06475	NA
Tb927_01_v4_28_08_2012	41927	43909	Tb927.1.60	RNA polymerase (pseudogene), putative	5119	5235	5233	5059	2581.44	2639.94	2638.93	2551.19	11.3345	11.3668	11.3663	11.3175	11.3329	11.3607	0.0277982	11.3468	0.921993	0.426047	0.707011	-6.24423	0.857919	NA
Tb927_01_v4_28_08_2012	216164	217711	Tb927.1.600	phosphate-repressible phosphate permease, putative	2439	2761	2634	3018	1575.58	1783.59	1701.55	1949.61	10.6226	10.8014	10.7335	10.9297	10.7151	10.838	0.122902	10.7765	0.917428	0.428082	0.709192	-6.24852	0.455208	0.25
Tb927_01_v4_28_08_2012	218081	218989	Tb927.1.610	hypothetical protein, conserved	902	816	933	923	992.299	897.69	1026.4	1015.4	9.95608	9.81168	10.0048	9.98925	9.90035	9.98204	0.0816842	9.94119	1.11581	0.347629	0.647864	-6.05258	-0.403681	0.25
Tb927_01_v4_28_08_2012	219175	219492	Tb927.1.620	hypothetical protein, unlikely	74	60	83	55	232.704	188.679	261.006	172.956	7.86854	7.56742	8.03346	7.44258	7.7348	7.70924	-0.0255552	7.72202	-0.101598	0.925632	0.995133	-6.73018	-0.137991	NA
Tb927_01_v4_28_08_2012	219568	220083	Tb927.1.630	anti-silencing protein ASF 1 like protein, putative	578	543	578	619	1120.16	1052.33	1120.16	1199.61	10.1308	10.0407	10.1308	10.2296	10.1025	10.1684	0.0658786	10.1355	0.74079	0.513743	0.773612	-6.40468	-0.188939	0.04
Tb927_01_v4_28_08_2012	220727	225673	Tb927.1.640	BRCA2	3676	3890	3720	3787	743.077	786.335	751.971	765.514	9.53931	9.62083	9.55645	9.58217	9.60049	9.54731	-0.0531808	9.5739	-1.19231	0.32075	0.627115	-5.97282	-0.275255	-0.19
Tb927_01_v4_28_08_2012	226021	226620	Tb927.1.650	hypothetical protein, conserved	369	369	379	321	615	615	631.667	535	9.26679	9.26679	9.3053	9.06609	9.28959	9.16706	-0.122528	9.22832	-1.52082	0.227819	0.574775	-5.61489	-0.155299	-0.19
Tb927_01_v4_28_08_2012	227413	227586	Tb927.1.660	hypothetical protein, unlikely	189	154	234	141	1086.21	885.057	1344.83	810.345	10.0864	9.79126	10.3943	9.66417	9.95488	10.0062	0.0513178	9.98054	0.167935	0.877562	0.974084	-6.71843	NA	NA
Tb927_01_v4_28_08_2012	228043	229887	Tb927.1.670	hypothetical protein, conserved	1522	1637	1600	1543	824.932	887.263	867.209	836.314	9.68988	9.79484	9.7619	9.70963	9.76305	9.7157	-0.0473459	9.73937	-1.21979	0.311617	0.624683	-5.94372	0.373347	-0.15
Tb927_01_v4_28_08_2012	230291	230632	Tb927.1.680	hypothetical protein, unlikely	206	180	199	190	602.339	526.316	581.871	555.556	9.23683	9.04252	9.18703	9.12038	9.15877	9.13361	-0.0251653	9.14619	-0.256209	0.814732	0.939695	-6.69406	-0.417744	NA
Tb927_01_v4_28_08_2012	230694	231425	Tb927.1.690	hypothetical protein, conserved	701	712	677	618	957.65	972.678	924.863	844.262	9.90486	9.9273	9.85466	9.72326	9.93301	9.76767	-0.165341	9.85034	-4.46832	0.0219815	0.326951	-2.8745	2.3904	-0.06
Tb927_01_v4_28_08_2012	44937	46994	Tb927.1.70	retrotransposon hot spot protein 4 (RHS4), putative	1839	1925	2274	2418	893.586	935.374	1104.96	1174.93	9.80508	9.87094	10.1111	10.1996	9.85895	10.1442	0.285258	10.0016	3.88534	0.0315608	0.33103	-3.30261	-3.02857	0.01
Tb927_01_v4_28_08_2012	232504	233826	Tb927.1.700	phosphoglycerate kinase	14328	15070	11386	9897	10829.9	11390.8	8606.2	7480.73	13.4029	13.4757	13.0713	12.8692	13.3931	13.01	-0.383085	13.2015	-11.8746	0.00144026	0.325047	-0.0875561	-2.42673	-1.13
Tb927_01_v4_28_08_2012	234176	235438	Tb927.1.710	phosphoglycerate kinase	2265	2399	2090	1754	1793.35	1899.45	1654.79	1388.76	10.8092	10.8921	10.6933	10.4406	10.8484	10.5631	-0.285351	10.7057	-3.48435	0.0414741	0.34508	-3.62862	-0.606547	0.23
Tb927_01_v4_28_08_2012	235770	237299	Tb927.1.720	phosphoglycerate kinase	1805	1766	1643	1613	1179.74	1154.25	1073.86	1054.25	10.2055	10.174	10.0699	10.0434	10.2046	10.0427	-0.161885	10.1237	-4.49084	0.021693	0.326951	-2.85897	-0.678513	0.15
Tb927_01_v4_28_08_2012	237834	239543	Tb927.1.730	hypothetical protein, conserved	1712	1659	1737	1707	1001.17	970.175	1015.79	998.246	9.96891	9.92359	9.98981	9.9647	9.96213	9.95972	-0.00240922	9.96092	-0.0627563	0.953998	1	-6.73439	0.899184	0.67
Tb927_01_v4_28_08_2012	240378	241685	Tb927.1.740	hypothetical protein, conserved	1006	1013	1079	1091	769.113	774.465	824.924	834.098	9.58893	9.59892	9.68986	9.7058	9.61481	9.67866	0.0638498	9.64673	1.67186	0.195381	0.543672	-5.44642	0.213572	0.02
Tb927_01_v4_28_08_2012	242278	245925	Tb927.1.750	hypothetical protein, conserved	3403	3596	3362	3274	932.84	985.746	921.601	897.478	9.86703	9.94653	9.84956	9.81134	9.92361	9.81232	-0.111291	9.86797	-3.10879	0.0546799	0.361176	-3.95938	-1.06068	-0.19
Tb927_01_v4_28_08_2012	246646	248931	Tb927.1.760	hypothetical protein, conserved	1191	1331	1258	1323	520.997	582.24	550.306	578.74	9.0279	9.18795	9.10671	9.17926	9.12658	9.12493	-0.00164921	9.12576	-0.0208034	0.984739	1	-6.73671	-0.139723	-0.03
Tb927_01_v4_28_08_2012	248981	249253	Tb927.1.770	hypothetical protein, unlikely	31	23	32	22	113.553	84.2491	117.216	80.5861	6.83987	6.41361	6.88528	6.35025	6.66753	6.57224	-0.0952888	6.61988	-0.371515	0.735505	0.900015	-6.64781	-0.826672	NA
Tb927_01_v4_28_08_2012	249453	250595	Tb927.1.780	hypothetical protein, conserved	884	915	887	865	773.403	800.525	776.028	756.78	9.59694	9.6466	9.60182	9.56564	9.64323	9.56167	-0.0815565	9.60245	-3.17238	0.0521019	0.360688	-3.9016	-0.253976	0.01
Tb927_01_v4_28_08_2012	250982	253387	Tb927.1.790	hypothetical protein, conserved	1264	1233	1368	1227	525.353	512.469	568.579	509.975	9.03989	9.00413	9.15375	8.99711	9.03813	9.06166	0.0235379	9.04989	0.431137	0.696133	0.879298	-6.61783	0.0265211	-0.09
Tb927_01_v4_28_08_2012	49869	50099	Tb927.1.80	hypothetical protein, unlikely	100	85	102	79	432.9	367.965	441.558	341.991	8.76122	8.52734	8.78972	8.42203	8.66939	8.59095	-0.0784395	8.63017	-0.481157	0.664067	0.863803	-6.58968	0.301236	NA
Tb927_01_v4_28_08_2012	253806	254093	Tb927.1.800	hypothetical protein, unlikely	206	181	245	229	715.278	628.472	850.694	795.139	9.48438	9.298	9.73419	9.63688	9.41392	9.66446	0.250541	9.53919	2.67258	0.0775133	0.397364	-4.37585	2.74624	NA
Tb927_01_v4_28_08_2012	254257	254655	Tb927.1.810	hypothetical protein, unlikely	171	183	227	211	428.571	458.647	568.922	528.822	8.74675	8.84438	9.15462	9.04936	8.80932	9.08708	0.277755	8.9482	6.10623	0.00946632	0.325047	-1.90936	0.189654	NA
Tb927_01_v4_28_08_2012	254856	256136	Tb927.1.820	hypothetical protein, conserved	840	855	971	1111	655.738	667.447	758.002	867.291	9.35917	9.38467	9.56796	9.76204	9.39071	9.64637	0.255658	9.51854	2.38135	0.0996308	0.423279	-4.67295	0.171935	-0.15
Tb927_01_v4_28_08_2012	256902	259748	Tb927.1.830	hypothetical protein, conserved	1926	1934	1874	1952	676.502	679.312	658.237	685.634	9.40408	9.41005	9.36465	9.4234	9.42751	9.37379	-0.0537239	9.40065	-1.03554	0.378254	0.673922	-6.134	0.266006	-0.05
Tb927_01_v4_28_08_2012	260024	260743	Tb927.1.840	hypothetical protein, conserved	572	497	477	438	794.444	690.278	662.5	608.333	9.63562	9.43312	9.37395	9.25109	9.55324	9.29161	-0.261629	9.42243	-2.5724	0.0843622	0.407466	-4.47638	0.772022	-0.31
Tb927_01_v4_28_08_2012	260760	261035	Tb927.1.850	hypothetical protein, unlikely	577	624	533	552	2090.58	2260.87	1931.16	2000	11.0304	11.1433	10.916	10.9665	11.0873	10.9499	-0.137419	11.0186	-1.87279	0.160079	0.504653	-5.22256	1.01254	NA
Tb927_01_v4_28_08_2012	261261	262067	Tb927.1.860	hypothetical protein, conserved	3068	3249	3277	3105	3801.73	4026.02	4060.72	3847.58	11.8928	11.9755	11.9879	11.9101	11.9037	11.9882	0.0845331	11.946	2.00764	0.140548	0.481289	-5.07378	0.585943	0.06
Tb927_01_v4_28_08_2012	262552	263580	Tb927.1.870	deoxyhypusine synthase, putative	1286	1237	1278	1237	1249.76	1202.14	1241.98	1202.14	10.2886	10.2326	10.2796	10.2326	10.275	10.2414	-0.0336695	10.2582	-0.854937	0.456834	0.733451	-6.30607	1.20206	0.06
Tb927_01_v4_28_08_2012	264384	278162	Tb927.1.880	hypothetical protein, conserved	3923	3854	3843	4176	284.709	279.701	278.903	303.07	8.1584	8.13289	8.12878	8.24826	8.17603	8.16263	-0.013398	8.16933	-0.194652	0.858386	0.963771	-6.7121	1.20932	0.26
Tb927_01_v4_28_08_2012	278431	279201	Tb927.1.890	hypothetical protein, conserved	1386	1353	1461	1381	1797.67	1754.86	1894.94	1791.18	10.8127	10.778	10.8887	10.8075	10.7949	10.8508	0.0559356	10.8228	1.82894	0.167105	0.509207	-5.27126	0.306947	-0.07
Tb927_01_v4_28_08_2012	50428	52205	Tb927.1.90	retrotransposon hot spot protein (RHS, pseudogene), putative	1429	1288	1377	1465	803.712	724.409	774.466	823.96	9.65233	9.50265	9.59892	9.68818	9.59794	9.62541	0.0274723	9.61168	0.282597	0.796282	0.932227	-6.68489	-0.074771	NA
Tb927_01_v4_28_08_2012	285792	286328	Tb927.1.940	hypothetical protein, unlikely	30	52	39	56	55.8659	96.8343	72.6257	104.283	5.82949	6.61227	6.20214	6.71813	6.25201	6.43414	0.182138	6.34308	0.45754	0.679093	0.872231	-6.60331	-1.74425	NA
Tb927_01_v4_28_08_2012	286344	286565	Tb927.1.950	hypothetical protein, unlikely	30	51	46	50	135.135	229.73	207.207	225.225	7.0889	7.85006	7.70188	7.82162	7.50944	7.74976	0.240323	7.6296	0.732157	0.518279	0.775722	-6.41176	NA	NA
Tb927_01_v4_28_08_2012	286791	287102	Tb927.1.960	hypothetical protein, unlikely	92	109	101	74	294.872	349.359	323.718	237.179	8.20883	8.45269	8.34304	7.89591	8.35838	8.09538	-0.263003	8.22688	-1.32448	0.279238	0.616712	-5.83115	0.0372878	NA
Tb927_01_v4_28_08_2012	287417	287728	Tb927.1.970	hypothetical protein, unlikely	126	146	137	137	403.846	467.949	439.103	439.103	8.66123	8.87329	8.7817	8.7817	8.77675	8.76557	-0.0111812	8.77116	-0.12497	0.908632	0.98716	-6.72669	#NAME?	NA
Tb927_01_v4_28_08_2012	287978	288091	Tb927.1.980	hypothetical protein, unlikely	87	49	64	71	763.158	429.825	561.404	622.807	9.57773	8.75096	9.13546	9.28496	9.18495	9.1896	0.00464498	9.18728	0.0127857	0.99062	1	-6.73689	NA	NA
Tb927_01_v4_28_08_2012	288582	289706	Tb927.1.990	hypothetical protein, conserved	1272	1266	1279	1053	1130.67	1125.33	1136.89	936	10.1442	10.1374	10.1521	9.87191	10.157	9.99345	-0.16351	10.0752	-1.78702	0.17416	0.517627	-5.31792	-0.297956	-0.56
Tb927_10_v5_28_08_2012	1486	2862	Tb927.10.10	variant surface glycoprotein (VSG)	2369	1959	2164	1356	1720.41	1422.66	1571.53	984.749	10.7494	10.4754	10.6189	9.94508	10.617	10.2673	-0.349717	10.4422	-1.24181	0.304497	0.624683	-5.92027	NA	-1.13
Tb927_10_v5_28_08_2012	48468	49831	Tb927.10.100	expression site-associated gene (ESAG, pseudogene), putative	431	483	514	498	315.982	354.106	376.833	365.103	8.30826	8.4721	8.5616	8.5161	8.41438	8.52024	0.105861	8.46731	1.40472	0.256842	0.599257	-5.74338	0.322343	NA
Tb927_10_v5_28_08_2012	273248	273730	Tb927.10.1000	hypothetical protein	302	256	412	382	625.259	530.021	853.002	790.89	9.29062	9.05262	9.7381	9.62916	9.19053	9.66322	0.472695	9.42687	4.03961	0.0285695	0.330483	-3.18424	0.894491	0.12
Tb927_10_v5_28_08_2012	2466368	2467591	Tb927.10.10000	hypothetical protein, conserved	2456	2710	3069	3345	2006.54	2214.05	2507.35	2732.84	10.9712	11.1131	11.2925	11.4167	11.0403	11.3723	0.332006	11.2063	3.17837	0.0518669	0.360051	-3.89619	1.12658	0.34
Tb927_10_v5_28_08_2012	2468708	2469388	Tb927.10.10010	60S acidic ribosomal protein, putative	774	853	811	762	1136.56	1252.57	1190.9	1118.94	10.1517	10.2918	10.219	10.1292	10.2368	10.1576	-0.0791992	10.1972	-1.44882	0.245366	0.588076	-5.69474	1.55841	0.21
Tb927_10_v5_28_08_2012	2470006	2471811	Tb927.10.10020	hypothetical protein, conserved	1261	1240	1272	1302	698.228	686.6	704.319	720.93	9.44962	9.42543	9.46213	9.49572	9.45681	9.45672	-8.23212e-05	9.45677	-0.00178816	0.998688	1	-6.737	-0.42949	0.01
Tb927_10_v5_28_08_2012	2472584	2472886	Tb927.10.10030	hypothetical protein, conserved	555	458	519	451	1831.68	1511.55	1712.87	1488.45	10.8397	10.5628	10.743	10.5406	10.7036	10.6385	-0.0651533	10.6711	-0.495097	0.655296	0.858878	-6.58137	3.33121	0.08
Tb927_10_v5_28_08_2012	2473504	2473947	Tb927.10.10040	hypothetical protein	119	128	129	141	268.018	288.288	290.541	317.568	8.07156	8.17636	8.18755	8.31546	8.14727	8.23331	0.0860421	8.19029	1.08768	0.358076	0.654739	-6.08141	-1.30962	NA
Tb927_10_v5_28_08_2012	2475035	2478700	Tb927.10.10050	hypothetical protein, conserved	4221	4669	4335	4357	1151.39	1273.6	1182.49	1188.49	10.1704	10.3158	10.2088	10.2161	10.2577	10.1979	-0.0597363	10.2278	-0.921091	0.426449	0.707556	-6.24508	-0.285314	-0.37
Tb927_10_v5_28_08_2012	2479630	2479977	Tb927.10.10060	hypothetical protein, unlikely	556	455	491	471	1597.7	1307.47	1410.92	1353.45	10.6427	10.3537	10.4634	10.4035	10.5054	10.4254	-0.0799621	10.4654	-0.629875	0.574493	0.813333	-6.49109	-0.778288	NA
Tb927_10_v5_28_08_2012	2482194	2483861	Tb927.10.10070	hypothetical protein, conserved	968	954	957	968	580.336	571.942	573.741	580.336	9.18323	9.16225	9.16677	9.18323	9.19524	9.15609	-0.0391458	9.17567	-0.943381	0.416633	0.700639	-6.22397	0.844643	0.09
Tb927_10_v5_28_08_2012	2484232	2484672	Tb927.10.10080	hypothetical protein, conserved	542	605	529	534	1229.02	1371.88	1199.55	1210.88	10.2645	10.423	10.2295	10.243	10.3544	10.2243	-0.130125	10.2893	-1.82546	0.167677	0.509637	-5.27512	Inf	-0.68
Tb927_10_v5_28_08_2012	2485465	2488725	Tb927.10.10090	hypothetical protein, conserved	2544	2528	2785	2708	780.129	775.222	854.033	830.42	9.60942	9.60033	9.73984	9.69943	9.62471	9.6993	0.0745899	9.662	2.72816	0.0740118	0.392698	-4.32085	-0.107451	0.37
Tb927_10_v5_28_08_2012	2489194	2491662	Tb927.10.10100	hypothetical protein, conserved	1879	1936	1777	1937	761.037	784.123	719.725	784.528	9.57372	9.61678	9.4933	9.61752	9.6162	9.53571	-0.0804931	9.57596	-1.05869	0.369162	0.665357	-6.11079	-0.881644	0.2
Tb927_10_v5_28_08_2012	2492263	2492709	Tb927.10.10110	hypothetical protein, conserved	331	338	316	347	740.492	756.152	706.935	776.286	9.53429	9.56444	9.46747	9.6023	9.57036	9.51381	-0.0565493	9.54208	-0.710696	0.529697	0.782801	-6.42911	0.507757	0.15
Tb927_10_v5_28_08_2012	2493006	2494730	Tb927.10.10120	hypothetical protein, conserved	1878	1951	1931	1864	1088.7	1131.01	1119.42	1080.58	10.0897	10.1447	10.1298	10.0789	10.1316	10.0901	-0.041464	10.1108	-1.48039	0.237495	0.579691	-5.65978	0.799078	0.11
Tb927_10_v5_28_08_2012	2495034	2496671	Tb927.10.10130	hypothetical protein, conserved	1552	1480	1671	1479	947.497	903.541	1020.15	902.93	9.8895	9.82104	9.99597	9.82007	9.87282	9.8907	0.0178783	9.88176	0.281751	0.796871	0.932227	-6.68519	0.604825	0.23
Tb927_10_v5_28_08_2012	2497066	2498061	Tb927.10.10140	paraflagellar rod component, putative	5530	5667	4983	4411	5552.21	5689.76	5003.01	4428.71	12.4391	12.4744	12.2889	12.113	12.3943	12.2569	-0.137448	12.3256	-5.72136	0.0113197	0.325047	-2.10914	-1.04166	-0.84
Tb927_10_v5_28_08_2012	2498458	2500443	Tb927.10.10150	hypothetical protein, conserved	1351	1346	1368	1308	680.262	677.744	688.822	658.61	9.41207	9.40672	9.43008	9.36547	9.42911	9.3782	-0.0509088	9.40365	-1.87875	0.15915	0.503445	-5.21595	1.77405	0.11
Tb927_10_v5_28_08_2012	2500846	2502012	Tb927.10.10160	hypothetical protein, conserved	1047	1050	1080	1051	897.172	899.743	925.45	900.6	9.81085	9.81497	9.85557	9.81634	9.83217	9.81755	-0.0146172	9.82486	-0.550892	0.620949	0.839674	-6.54611	0.486805	0.25
Tb927_10_v5_28_08_2012	2502370	2503704	Tb927.10.10170	predicted WD40 repeat protein	1178	1165	1404	1285	882.397	872.659	1051.69	962.547	9.78692	9.77093	10.0399	9.91221	9.80004	9.96007	0.160029	9.88006	4.16322	0.0264332	0.326951	-3.0921	1.12883	-0.16
Tb927_10_v5_28_08_2012	2504011	2504913	Tb927.10.10180	hypothetical protein, conserved	591	650	694	689	654.485	719.823	768.549	763.012	9.35642	9.4935	9.58787	9.57745	9.4459	9.56039	0.11449	9.50315	2.09645	0.129225	0.463219	-4.97682	0.650048	-0.18
Tb927_10_v5_28_08_2012	2505242	2507782	Tb927.10.10190	hypothetical protein, conserved	1956	2029	2107	2256	769.776	798.505	829.201	887.839	9.59017	9.64296	9.69732	9.79578	9.63877	9.72887	0.0901054	9.68382	1.28433	0.291218	0.624683	-5.87462	-0.682484	0.17
Tb927_10_v5_28_08_2012	2508593	2510002	Tb927.10.10200	hypothetical protein, conserved	1192	1199	1230	1131	845.39	850.355	872.34	802.128	9.72518	9.73362	9.7704	9.64949	9.74969	9.6885	-0.0611895	9.71909	-1.73015	0.184289	0.531176	-5.38133	-1.37514	-0.3
Tb927_10_v5_28_08_2012	2511692	2512813	Tb927.10.10210	procyclin-associated gene 4 (PAG4) protein	132	92	101	84	117.647	81.9964	90.0178	74.8663	6.89053	6.37498	6.50808	6.24539	6.67454	6.31639	-0.358145	6.49547	-1.54313	0.222669	0.569524	-5.59007	1.47571	-0.59
Tb927_10_v5_28_08_2012	2512930	2514186	Tb927.10.10220	procyclin-associated gene 2 (PAG2) protein	198	130	163	132	157.518	103.421	129.674	105.012	7.3085	6.70627	7.02983	6.72808	7.02598	6.85057	-0.175407	6.93828	-0.671291	0.551185	0.796888	-6.46001	4.03092	-0.56
Tb927_10_v5_28_08_2012	2514260	2515372	Tb927.10.10230	procyclin-associated gene 5 (PAG5) protein	174	120	151	171	156.334	107.817	135.669	153.639	7.29769	6.76576	7.09455	7.27276	7.05393	7.15129	0.0973541	7.10261	0.395407	0.719584	0.891452	-6.63628	2.09656	-0.69
Tb927_10_v5_28_08_2012	2515454	2516671	Tb927.10.10240	procyclin-associated gene 1 (PAG1) protein	184	153	140	157	151.067	125.616	114.943	128.9	7.24857	6.98431	6.85727	7.02126	7.13728	6.89705	-0.240224	7.01716	-1.6893	0.191985	0.541326	-5.42695	4.17934	-0.56
Tb927_10_v5_28_08_2012	2518365	2518754	Tb927.10.10250	EP2 procyclin	212	173	257	187	543.59	443.59	658.974	479.487	9.08903	8.79633	9.36627	8.90835	8.95994	9.11876	0.158824	9.03935	0.738382	0.515005	0.773922	-6.40666	NA	0.98
Tb927_10_v5_28_08_2012	2519684	2520109	Tb927.10.10260	EP1 procyclin	895	732	1015	799	2100.94	1718.31	2382.63	1875.59	11.0375	10.7476	11.2189	10.8739	10.8955	11.0458	0.150311	10.9707	0.901118	0.435424	0.714849	-6.26377	3.18389	0.69
Tb927_10_v5_28_08_2012	2521460	2521801	Tb927.10.10270	hypothetical protein	16	13	21	15	46.7836	38.0117	61.4035	43.8596	5.57844	5.28583	5.96356	5.48735	5.43431	5.71006	0.275741	5.57219	1.68447	0.192918	0.541597	-5.43234	0.359216	-0.89
Tb927_10_v5_28_08_2012	2524671	2531786	Tb927.10.10280	microtubule-associated protein, putative	10602	11879	11045	11448	1489.88	1669.34	1552.14	1608.77	10.542	10.7059	10.601	10.6526	10.6258	10.6182	-0.00758786	10.622	-0.0912833	0.933153	0.998127	-6.73149	-0.443987	-0.08
Tb927_10_v5_28_08_2012	2532117	2532665	Tb927.10.10290	hypothetical protein, conserved	300	338	396	324	546.448	615.665	721.311	590.164	9.09658	9.26834	9.49648	9.20741	9.20398	9.33096	0.126976	9.26747	1.05823	0.36934	0.665357	-6.11125	0.473527	NA
Tb927_10_v5_28_08_2012	279141	280535	Tb927.10.1030	serine carboxypeptidase III precursor, putative	2746	2771	3187	2865	1968.46	1986.38	2284.59	2053.76	10.9436	10.9567	11.1583	11.0048	10.9455	11.0834	0.137963	11.0144	3.88721	0.031522	0.33103	-3.30115	-0.458518	0.21
Tb927_10_v5_28_08_2012	2533322	2535103	Tb927.10.10300	hypothetical protein, conserved	954	1035	1013	922	535.354	580.808	568.462	517.396	9.06704	9.1844	9.15346	9.01791	9.14568	9.07116	-0.0745201	9.10842	-1.33673	0.275688	0.614488	-5.81782	0.0339781	-0.12
Tb927_10_v5_28_08_2012	2535475	2536920	Tb927.10.10310	hypothetical protein, conserved	994	1066	1190	1102	687.414	737.206	822.96	762.102	9.42713	9.52788	9.68643	9.57573	9.49779	9.6087	0.110914	9.55325	2.42171	0.0961388	0.420207	-4.63091	1.45012	0.05
Tb927_10_v5_28_08_2012	2537407	2537736	Tb927.10.10320	dynein light chain, putative	872	861	907	809	2642.42	2609.09	2748.48	2451.52	11.3682	11.3499	11.4249	11.26	11.3418	11.3591	0.0173192	11.3504	0.436266	0.692804	0.877957	-6.61507	0.779088	-0.36
Tb927_10_v5_28_08_2012	2538105	2539778	Tb927.10.10330	hypothetical protein, conserved	1359	1452	1411	1272	811.828	867.384	842.891	759.857	9.66681	9.76219	9.72091	9.57148	9.7367	9.62279	-0.113911	9.67974	-2.09896	0.128922	0.46302	-4.9741	-0.0443737	-0.35
Tb927_10_v5_28_08_2012	2540513	2544040	Tb927.10.10340	structural maintenance of chromosome 2, putative	4152	4177	4207	3989	1176.87	1183.96	1192.46	1130.67	10.202	10.2106	10.2209	10.1442	10.2208	10.1655	-0.0552692	10.1931	-2.37713	0.100005	0.424279	-4.67736	-0.31545	-0.23
Tb927_10_v5_28_08_2012	2545928	2547748	Tb927.10.10350	protein kinase, putative	1399	1373	1226	1366	768.259	753.981	673.256	750.137	9.58733	9.5603	9.39715	9.55293	9.59457	9.45536	-0.139206	9.52496	-1.55326	0.220372	0.56687	-5.57878	1.25374	-0.09
Tb927_10_v5_28_08_2012	2548906	2558502	Tb927.10.10360	microtubule-associated protein, putative	11543	12694	12674	12107	1202.77	1322.71	1320.62	1261.54	10.2333	10.3704	10.3681	10.3021	10.3134	10.3222	0.00880521	10.3178	0.166277	0.878755	0.974962	-6.7188	-1.06112	NA
Tb927_10_v5_28_08_2012	2558861	2559409	Tb927.10.10370	hypothetical protein, conserved	1633	1725	1636	1561	2974.5	3142.08	2979.96	2843.35	11.5389	11.618	11.5416	11.4739	11.5539	11.5307	-0.0231606	11.5423	-0.605853	0.588347	0.820325	-6.50843	0.494838	-0.56
Tb927_10_v5_28_08_2012	2559766	2561328	Tb927.10.10380	ATP-dependent DEAD/H RNA helicase, putative	2079	2032	2145	2030	1330.13	1300.06	1372.36	1298.78	10.3784	10.3455	10.4235	10.3441	10.3739	10.3697	-0.00425935	10.3718	-0.132792	0.902956	0.984433	-6.72537	0.224185	-0.16
Tb927_10_v5_28_08_2012	2562282	2563760	Tb927.10.10390	trypanothione reductase	5645	5708	5844	5523	3816.77	3859.36	3951.32	3734.28	11.8985	11.9145	11.9485	11.867	11.8813	11.9483	0.0669855	11.9148	2.40008	0.0979913	0.420849	-4.65341	-0.791242	-0.42
Tb927_10_v5_28_08_2012	280857	282251	Tb927.10.1040	serine carboxypeptidase III precursor, putative	6044	6187	6171	5872	4332.62	4435.13	4423.66	4209.32	12.0814	12.1151	12.1113	12.0397	12.0527	12.1329	0.0801514	12.0928	1.97262	0.145335	0.487285	-5.11225	-0.650691	-0.68
Tb927_10_v5_28_08_2012	2564138	2565118	Tb927.10.10400	hypothetical protein, conserved	908	1025	1050	987	925.586	1044.85	1070.34	1006.12	9.85578	10.0305	10.0652	9.97601	9.95836	10.0029	0.0445696	9.98065	0.660101	0.55741	0.802121	-6.46855	-0.22969	-0.06
Tb927_10_v5_28_08_2012	2565451	2567586	Tb927.10.10410	DNA replication licensing factor MCM8, putative	1479	1711	1555	1603	692.416	801.03	727.996	750.468	9.43758	9.64751	9.50977	9.55357	9.56388	9.51022	-0.0536614	9.53705	-0.601692	0.590771	0.821464	-6.51138	-0.220111	-0.29
Tb927_10_v5_28_08_2012	2567888	2568283	Tb927.10.10420	monothiol glutaredoxin, putative	456	512	494	430	1151.52	1292.93	1247.47	1085.86	10.1706	10.3375	10.286	10.0859	10.2679	10.1692	-0.0986776	10.2185	-1.2282	0.308876	0.624683	-5.93478	0.554661	-0.04
Tb927_10_v5_28_08_2012	2568505	2569539	Tb927.10.10430	hypothetical protein, conserved	496	453	603	577	479.227	437.681	582.609	557.488	8.90757	8.77703	9.18886	9.12538	8.8571	9.13669	0.279585	8.99689	4.03846	0.0285904	0.330483	-3.18511	-0.248329	-0.01
Tb927_10_v5_28_08_2012	2570065	2571207	Tb927.10.10440	mitochondrial carrier protein	722	802	629	697	631.671	701.662	550.306	609.799	9.30531	9.45669	9.10671	9.25455	9.40359	9.16065	-0.242938	9.28212	-2.48697	0.0908045	0.41375	-4.56351	-0.266646	0.05
Tb927_10_v5_28_08_2012	2571521	2572069	Tb927.10.10450	hypothetical protein	768	781	861	631	1398.91	1422.59	1568.31	1149.36	10.4511	10.4753	10.6159	10.1679	10.4722	10.3804	-0.0918063	10.4263	-0.575267	0.606336	0.831372	-6.52975	-2.05869	NA
Tb927_10_v5_28_08_2012	2572215	2572553	Tb927.10.10460	histone H2B, putative	905	875	969	677	2669.62	2581.12	2858.41	1997.05	11.383	11.3343	11.4815	10.9644	11.3399	11.2327	-0.107241	11.2863	-0.591898	0.596506	0.825551	-6.51827	-2.90174	NA
Tb927_10_v5_28_08_2012	2573123	2573461	Tb927.10.10470	histone H2B, putative	2083	2071	1820	1457	6144.54	6109.14	5368.73	4297.94	12.5853	12.577	12.3906	12.0698	12.5338	12.2858	-0.248076	12.4098	-3.19294	0.0513013	0.359636	-3.88307	-2.58223	NA
Tb927_10_v5_28_08_2012	2574031	2574369	Tb927.10.10480	histone H2B, putative	1659	1536	1581	1085	4893.81	4530.97	4663.72	3200.59	12.257	12.1459	12.1876	11.6446	12.153	11.9503	-0.202712	12.0516	-1.0615	0.368074	0.664534	-6.10796	-2.44423	NA
Tb927_10_v5_28_08_2012	2574939	2575277	Tb927.10.10490	histone H2B, putative	2217	2345	2064	1622	6539.82	6917.4	6088.5	4784.66	12.6753	12.7562	12.5721	12.2245	12.6397	12.4649	-0.174801	12.5523	-1.96065	0.147016	0.487601	-5.12543	-2.45578	NA
Tb927_10_v5_28_08_2012	282866	284266	Tb927.10.1050	serine carboxypeptidase III precursor, putative	4202	4110	4329	4059	2999.29	2933.62	3089.94	2897.22	11.5509	11.519	11.5938	11.5009	11.514	11.564	0.049993	11.539	1.7951	0.172773	0.515599	-5.30891	-1.01101	-0.3
Tb927_10_v5_28_08_2012	2575842	2576180	Tb927.10.10500	histone H2B, putative	957	1014	956	713	2823.01	2991.15	2820.06	2103.24	11.4635	11.547	11.462	11.0391	11.4851	11.2593	-0.22578	11.3722	-1.52532	0.226772	0.574085	-5.60989	-2.58496	NA
Tb927_10_v5_28_08_2012	2576750	2577088	Tb927.10.10510	histone H2B, putative	1973	2032	1828	1412	5820.06	5994.1	5392.33	4165.19	12.5071	12.5496	12.397	12.0245	12.4715	12.2721	-0.199381	12.3718	-1.96927	0.145804	0.487343	-5.11594	-2.72747	NA
Tb927_10_v5_28_08_2012	2578561	2578899	Tb927.10.10520	histone H2B, putative	1645	1471	1448	1076	4852.51	4339.23	4271.39	3174.04	12.2448	12.0836	12.0608	11.6326	12.1183	11.8714	-0.246895	11.9949	-1.62686	0.204465	0.554086	-5.49668	-2.62151	NA
Tb927_10_v5_28_08_2012	2579464	2579802	Tb927.10.10530	histone H2B, putative	1805	1858	1782	1224	5324.48	5480.83	5256.64	3610.62	12.3787	12.4204	12.3602	11.8184	12.3385	12.1145	-0.223955	12.2265	-1.1819	0.32428	0.629901	-5.98379	-3.44963	-0.4
Tb927_10_v5_28_08_2012	2580372	2580710	Tb927.10.10540	histone H2B, putative	1966	1938	1790	1298	5799.41	5716.81	5280.24	3828.91	12.5019	12.4812	12.3667	11.9031	12.4304	12.1807	-0.249688	12.3055	-1.78243	0.174953	0.518457	-5.32303	-2.34418	NA
Tb927_10_v5_28_08_2012	2581280	2581618	Tb927.10.10550	histone H2B, putative	1887	2008	1888	1435	5566.37	5923.3	5569.32	4233.04	12.4428	12.5324	12.4435	12.0478	12.426	12.3143	-0.111698	12.3702	-0.986476	0.398249	0.688893	-6.18241	-2.48024	NA
Tb927_10_v5_28_08_2012	2582188	2582526	Tb927.10.10560	histone H2B, putative	2311	2381	2192	1657	6817.11	7023.6	6466.08	4887.91	12.7352	12.7782	12.6589	12.2553	12.6856	12.5271	-0.158524	12.6063	-1.37289	0.265484	0.606186	-5.77831	-2.54356	-0.52
Tb927_10_v5_28_08_2012	2583096	2583434	Tb927.10.10570	histone H2B, putative	1028	982	920	586	3032.45	2896.76	2713.86	1728.61	11.5667	11.5007	11.4067	10.7562	11.5138	11.0914	-0.422453	11.3026	-1.71911	0.186333	0.534005	-5.39366	-2.85676	NA
Tb927_10_v5_28_08_2012	2583999	2584337	Tb927.10.10580	histone H2B, putative	1579	1677	1495	1161	4657.82	4946.9	4410.03	3424.78	12.1857	12.2726	12.1069	11.7422	12.1737	11.957	-0.216734	12.0653	-1.9888	0.1431	0.483731	-5.09446	-2.57549	-0.43
Tb927_10_v5_28_08_2012	2584907	2585245	Tb927.10.10590	histone H2B, putative	4135	4062	3725	3001	12197.6	11982.3	10988.2	8852.51	13.5744	13.5487	13.4238	13.112	13.5073	13.2993	-0.208092	13.4033	-2.87256	0.0657966	0.381445	-4.18059	-2.37665	NA
Tb927_10_v5_28_08_2012	285796	287406	Tb927.10.1060	T-complex protein 1, delta subunit, putative	6852	6874	6793	6231	4253.26	4266.91	4216.64	3867.78	12.0547	12.0593	12.0422	11.9177	12.0161	12.0226	0.00655265	12.0193	0.277563	0.799788	0.932767	-6.6867	0.138541	-0.43
Tb927_10_v5_28_08_2012	2585566	2585901	Tb927.10.10600	ARP2/3 complex 16kDa subunit, putative	328	308	320	322	976.19	916.667	952.381	958.333	9.9325	9.84183	9.89691	9.90589	9.90372	9.88257	-0.0211423	9.89315	-0.352714	0.748161	0.905654	-6.65642	0.218339	-0.23
Tb927_10_v5_28_08_2012	2587005	2587694	Tb927.10.10610	protein tyrosine phosphatase, putative	1609	1738	1999	1897	2331.88	2518.84	2897.1	2749.28	11.1879	11.2991	11.5009	11.4254	11.2308	11.4812	0.250384	11.356	5.72643	0.0112923	0.325047	-2.10641	-3.46828	-0.35
Tb927_10_v5_28_08_2012	2587958	2588848	Tb927.10.10620	hypothetical protein, conserved	863	850	844	823	968.575	953.984	947.25	923.681	9.92121	9.89933	9.88912	9.85281	9.92729	9.85176	-0.0755302	9.88952	-2.38088	0.0996724	0.423279	-4.67344	-0.322459	0.12
Tb927_10_v5_28_08_2012	2589236	2590018	Tb927.10.10630	hypothetical protein, conserved	718	819	811	725	916.986	1045.98	1035.76	925.926	9.84233	10.032	10.0179	9.85631	9.95313	9.92123	-0.0319053	9.93718	-0.381045	0.729132	0.896752	-6.64329	-0.660434	0.03
Tb927_10_v5_28_08_2012	2590268	2590558	Tb927.10.10640	hypothetical protein, conserved	308	267	313	320	1058.42	917.526	1075.6	1099.66	10.0491	9.84318	10.0723	10.1041	9.96105	10.074	0.11293	10.0175	1.09835	0.354077	0.652468	-6.07051	-0.471374	0.15
Tb927_10_v5_28_08_2012	2590955	2592382	Tb927.10.10650	iron-containing hydrogenase, putative	1046	1100	1231	1091	732.493	770.308	862.045	764.006	9.51864	9.59116	9.75329	9.57933	9.57607	9.64376	0.0676926	9.60991	1.16129	0.331385	0.635691	-6.00539	1.40094	0.15
Tb927_10_v5_28_08_2012	2592544	2592903	Tb927.10.10660	hypothetical protein, unlikely	316	313	345	300	877.778	869.444	958.333	833.333	9.77935	9.76561	9.90589	9.70448	9.79289	9.78364	-0.00925715	9.78827	-0.144355	0.894581	0.981447	-6.72326	-0.18936	NA
Tb927_10_v5_28_08_2012	2593723	2594322	Tb927.10.10670	kinetoplastid-specific dual specificity phosphatase, putative	511	534	566	596	851.667	890	943.333	993.333	9.73584	9.79928	9.88315	9.95759	9.78753	9.90044	0.112909	9.84398	1.72903	0.184496	0.531415	-5.38259	1.18389	0.18
Tb927_10_v5_28_08_2012	2595567	2598548	Tb927.10.10680	hypothetical protein, conserved	1234	1338	1240	1238	413.816	448.692	415.828	415.158	8.69633	8.81279	8.70331	8.70099	8.76599	8.68837	-0.0776225	8.72718	-1.57384	0.21579	0.565082	-5.55585	-0.631612	0.01
Tb927_10_v5_28_08_2012	2599400	2600551	Tb927.10.10690	hypothetical protein, conserved	1102	1083	1106	1034	956.597	940.104	960.069	897.569	9.90328	9.87821	9.9085	9.81149	9.90903	9.84137	-0.0676623	9.8752	-2.13993	0.124081	0.456275	-4.9297	0.0897145	-0.25
Tb927_10_v5_28_08_2012	288355	289260	Tb927.10.1070	cell division protein kinase 2 homolog 1	961	912	900	782	1060.71	1006.62	993.377	863.135	10.0522	9.97674	9.95765	9.75511	10.0288	9.83628	-0.192541	9.93255	-2.62625	0.0805912	0.402457	-4.42212	-0.482514	-0.06
Tb927_10_v5_28_08_2012	2601059	2602126	Tb927.10.10700	splicing factor Prp31	1113	1100	1095	1072	1042.13	1029.96	1025.28	1003.75	10.0267	10.0098	10.0032	9.97261	10.0318	9.97025	-0.0615866	10.001	-2.11487	0.127014	0.460056	-4.95682	-0.472251	0.23
Tb927_10_v5_28_08_2012	2602521	2603594	Tb927.10.10710	hypothetical protein, conserved	814	824	940	853	757.914	767.225	875.233	794.227	9.56779	9.58539	9.77517	9.63522	9.59758	9.68331	0.0857352	9.64045	2.09324	0.129615	0.463922	-4.98031	0.113233	0.05
Tb927_10_v5_28_08_2012	2604423	2605328	Tb927.10.10720	hypothetical protein, conserved	1823	1923	2103	1858	2012.14	2122.52	2321.19	2050.77	10.9752	11.0522	11.1813	11.0027	11.0145	11.0936	0.0791661	11.054	1.57934	0.214582	0.564067	-5.54971	0.120731	-0.24
Tb927_10_v5_28_08_2012	2605764	2610293	Tb927.10.10730	hypothetical protein	3100	3197	3000	2850	684.327	705.74	662.252	629.139	9.42065	9.46503	9.37341	9.29953	9.46382	9.31561	-0.148204	9.38972	-5.53742	0.0123757	0.325047	-2.20997	1.27969	0.03
Tb927_10_v5_28_08_2012	2611259	2613193	Tb927.10.10740	hypothetical protein, conserved	828	928	777	790	427.907	479.587	401.55	408.269	8.74452	8.90865	8.65303	8.6769	8.83854	8.6436	-0.194935	8.74107	-2.74546	0.0729621	0.391888	-4.30385	-1.44182	-0.29
Tb927_10_v5_28_08_2012	2613335	2618047	Tb927.10.10750	zinc carboxypeptidase, putative	3167	3172	3149	2999	671.971	673.032	668.152	636.325	9.3944	9.39667	9.38619	9.31589	9.41583	9.33118	-0.0846555	9.3735	-3.10324	0.0549128	0.361176	-3.96447	-0.175491	-0.21
Tb927_10_v5_28_08_2012	2619080	2619448	Tb927.10.10760	hypothetical protein	351	300	333	346	951.22	813.008	902.439	937.669	9.89515	9.6689	9.81928	9.87447	9.80022	9.82902	0.028794	9.81462	0.246628	0.821473	0.944318	-6.69718	0.844643	NA
Tb927_10_v5_28_08_2012	2619797	2621653	Tb927.10.10770	hypothetical protein, conserved	3262	3226	3667	3906	1756.6	1737.21	1974.69	2103.39	10.7794	10.7634	10.9481	11.0392	10.7717	11.0006	0.22885	10.8862	2.99841	0.0595525	0.369875	-4.06147	0.119464	-0.04
Tb927_10_v5_28_08_2012	2622292	2622936	Tb927.10.10780	hypothetical protein, conserved	1137	1234	1385	1359	1762.79	1913.18	2147.29	2106.98	10.7845	10.9025	11.069	11.0416	10.8404	11.0535	0.213029	10.9469	3.82321	0.0328796	0.33216	-3.35136	-0.537154	-0.21
Tb927_10_v5_28_08_2012	2622996	2623451	Tb927.10.10790	hypothetical protein	217	199	226	238	475.877	436.404	495.614	521.93	8.89747	8.77282	8.95598	9.03047	8.84906	8.97936	0.130294	8.91421	1.56087	0.218666	0.56569	-5.57031	1.23066	NA
Tb927_10_v5_28_08_2012	290023	290454	Tb927.10.1080	40S ribosomal protein S23, putative	9694	9961	10162	9989	22439.8	23057.9	23523.1	23122.7	14.4538	14.493	14.5219	14.4971	14.4136	14.598	0.184373	14.5058	1.86911	0.160654	0.504972	-5.22664	0.855487	NA
Tb927_10_v5_28_08_2012	2623580	2624938	Tb927.10.10800	palmitoyl acyltransferase 2, putative	818	883	912	842	601.913	649.742	671.082	619.573	9.23581	9.34594	9.39249	9.27746	9.31144	9.31335	0.00190853	9.3124	0.0392638	0.971203	1	-6.73598	-0.0391483	0.2
Tb927_10_v5_28_08_2012	2626943	2628799	Tb927.10.10810	adenosine deaminase-like protein	853	944	830	751	459.343	508.347	446.957	404.416	8.84657	8.9925	8.80722	8.66326	8.93318	8.71977	-0.213413	8.82648	-3.11787	0.054302	0.361176	-3.95109	-1.17833	0.15
Tb927_10_v5_28_08_2012	2629064	2630065	Tb927.10.10820	hypothetical protein, conserved	920	1128	1050	1124	918.164	1125.75	1047.9	1121.76	9.84418	10.1379	10.0347	10.1328	10.0074	10.0705	0.0631284	10.039	0.472724	0.669408	0.867042	-6.59461	0.397576	-0.07
Tb927_10_v5_28_08_2012	2630504	2631466	Tb927.10.10830	RGG2	974	1049	1105	1092	1011.42	1089.3	1147.46	1133.96	9.9836	10.0905	10.1655	10.1484	10.0522	10.1403	0.0881281	10.0962	1.86389	0.161476	0.50552	-5.23243	1.82178	0.04
Tb927_10_v5_28_08_2012	2633043	2634752	Tb927.10.10840	hypothetical protein, conserved	2068	2248	2210	2072	1209.36	1314.62	1292.4	1211.7	10.2412	10.3615	10.337	10.244	10.3138	10.2769	-0.0368337	10.2953	-0.766396	0.50048	0.763982	-6.38336	0.06376	-0.16
Tb927_10_v5_28_08_2012	2635529	2638240	Tb927.10.10850	argonaute-like protein	3849	4021	4022	3788	1419.25	1482.67	1483.04	1396.76	10.4719	10.535	10.5353	10.4489	10.5127	10.483	-0.0296965	10.4979	-0.988194	0.397533	0.688867	-6.18074	0.359216	0
Tb927_10_v5_28_08_2012	2643337	2643849	Tb927.10.10860	hypothetical protein, unlikely	61	61	42	46	118.908	118.908	81.8713	89.6686	6.90579	6.90579	6.3728	6.50253	6.94999	6.41686	-0.533129	6.68343	-5.65257	0.0117002	0.325047	-2.14643	1.68114	NA
Tb927_10_v5_28_08_2012	2650401	2652113	Tb927.10.10870	protein kinase, putative	755	759	737	737	440.747	443.082	430.239	430.239	8.78708	8.79468	8.75235	8.75235	8.8029	8.74084	-0.0620582	8.77187	-1.99099	0.142801	0.483227	-5.09206	0.254355	0.11
Tb927_10_v5_28_08_2012	2652457	2654511	Tb927.10.10880	ATP-binding cassette protein, putative	3236	3179	3394	3141	1574.7	1546.96	1651.58	1528.47	10.6218	10.5962	10.6905	10.5788	10.6145	10.6297	0.0151719	10.6221	0.451831	0.682757	0.873555	-6.60651	0.0795471	0.02
Tb927_10_v5_28_08_2012	2655070	2657184	Tb927.10.10890	heat shock protein, putative	12777	13408	13189	11817	6041.13	6339.48	6235.93	5587.23	12.5608	12.6304	12.6066	12.4482	12.5411	12.5843	0.0432429	12.5627	1.34857	0.2723	0.611442	-5.8049	-0.898334	NA
Tb927_10_v5_28_08_2012	290835	291266	Tb927.10.1090	40S ribosomal protein S23, putative	8146	8944	8735	8539	18856.5	20703.7	20219.9	19766.2	14.2028	14.3377	14.3036	14.2708	14.2227	14.3391	0.116365	14.2809	1.35367	0.270856	0.610468	-5.79934	0.917403	0.3
Tb927_10_v5_28_08_2012	2657845	2659959	Tb927.10.10900	heat shock protein, putative	12701	13405	13564	11859	6005.2	6338.06	6413.24	5607.09	12.5522	12.6301	12.6471	12.4533	12.5303	12.6085	0.0782679	12.5694	1.99538	0.142203	0.482554	-5.08724	-0.87852	NA
Tb927_10_v5_28_08_2012	2660619	2662733	Tb927.10.10910	heat shock protein, putative	10698	11250	11403	9946	5058.16	5319.15	5391.49	4702.6	12.3047	12.3773	12.3967	12.1995	12.2852	12.3597	0.0745051	12.3224	1.90171	0.155634	0.498421	-5.19052	-0.932602	NA
Tb927_10_v5_28_08_2012	2663368	2665482	Tb927.10.10920	heat shock protein, putative	11299	11893	11214	10357	5342.32	5623.17	5302.13	4896.93	12.3835	12.4574	12.3726	12.258	12.3635	12.3758	0.0123709	12.3696	0.396103	0.719124	0.891352	-6.63593	-0.882123	NA
Tb927_10_v5_28_08_2012	2666148	2668262	Tb927.10.10930	heat shock protein, putative	9915	10323	10051	9177	4687.94	4880.85	4752.25	4339.01	12.195	12.2532	12.2147	12.0835	12.1661	12.2049	0.0388311	12.1855	1.32806	0.278195	0.615822	-5.82725	-0.888715	NA
Tb927_10_v5_28_08_2012	2668933	2671047	Tb927.10.10940	heat shock protein, putative	12052	12392	12571	11100	5698.35	5859.1	5943.74	5248.23	12.4766	12.5167	12.5374	12.3579	12.4306	12.4973	0.066715	12.4639	1.984	0.143759	0.484944	-5.09974	-0.928982	NA
Tb927_10_v5_28_08_2012	2671704	2673818	Tb927.10.10950	heat shock protein, putative	11059	11713	11771	10499	5228.84	5538.06	5565.48	4964.07	12.3526	12.4354	12.4426	12.2776	12.3395	12.4271	0.0875419	12.3833	2.41599	0.0966243	0.420207	-4.63686	-0.786571	NA
Tb927_10_v5_28_08_2012	2674479	2676593	Tb927.10.10960	heat shock protein, putative	11796	12549	12790	11207	5577.3	5933.33	6047.28	5298.82	12.4456	12.5349	12.5623	12.3717	12.4302	12.5173	0.0871034	12.4738	1.80915	0.170394	0.512292	-5.29328	-0.879561	NA
Tb927_10_v5_28_08_2012	2677254	2679368	Tb927.10.10970	heat shock protein, putative	9823	10795	10380	9320	4644.44	5104.02	4907.8	4406.62	12.1816	12.3177	12.2612	12.1058	12.1923	12.234	0.0417376	12.2132	0.749654	0.509119	0.769398	-6.39735	-0.742475	NA
Tb927_10_v5_28_08_2012	2680017	2682131	Tb927.10.10980	heat shock protein 83	9107	9801	9626	8655	4305.91	4634.04	4551.3	4092.2	12.0724	12.1784	12.1524	11.999	12.0762	12.1247	0.0484472	12.1005	1.11208	0.348997	0.648686	-6.05642	-0.856113	-0.11
Tb927_10_v5_28_08_2012	2683036	2684778	Tb927.10.10990	predicted WD40 repeat protein	1571	1469	1559	1502	901.32	842.8	894.435	861.733	9.81749	9.72076	9.80644	9.75277	9.7874	9.76023	-0.0271706	9.77381	-0.498231	0.653335	0.857863	-6.57947	-0.325795	-0.26
Tb927_10_v5_28_08_2012	53636	55117	Tb927.10.110	retrotransposon hot spot protein 2 (RHS2), pseudogene	623	728	650	699	420.378	491.228	438.596	471.66	8.71897	8.94318	8.78004	8.88466	8.84243	8.81593	-0.0264932	8.82918	-0.24468	0.822846	0.944445	-6.6978	-0.506973	NA
Tb927_10_v5_28_08_2012	291728	292297	Tb927.10.1100	60S ribosomal protein L9, putative	12200	12968	12493	12668	21403.5	22750.9	21917.5	22224.6	14.3856	14.4737	14.4199	14.4399	14.3643	14.5216	0.157313	14.4429	1.35047	0.271761	0.610812	-5.80283	1.08194	0.18
Tb927_10_v5_28_08_2012	2685371	2686387	Tb927.10.11000	hypothetical protein, conserved	868	1009	1061	1062	853.491	992.134	1043.26	1044.25	9.73892	9.95584	10.0283	10.0296	9.86776	10.0153	0.14754	9.94153	1.68619	0.192586	0.541538	-5.43043	0.49623	0.11
Tb927_10_v5_28_08_2012	2687002	2687898	Tb927.10.11010	hypothetical protein, conserved	985	993	1034	834	1098.1	1107.02	1152.73	929.766	10.1021	10.1138	10.1721	9.86227	10.124	9.99842	-0.125557	10.0612	-1.21542	0.313053	0.624683	-5.94837	-0.710023	-0.23
Tb927_10_v5_28_08_2012	2689374	2692229	Tb927.10.11020	DNA mismatch repair protein, putative	2411	2546	2573	2436	844.188	891.457	900.91	852.941	9.72313	9.80164	9.81684	9.73799	9.78303	9.75591	-0.0271222	9.76947	-0.831783	0.467917	0.7416	-6.32679	-0.826851	-0.48
Tb927_10_v5_28_08_2012	2693312	2693614	Tb927.10.11030	hypothetical protein, conserved	877	1012	950	885	2894.39	3339.93	3135.31	2920.79	11.4995	11.706	11.6149	11.5126	11.5783	11.586	0.00773298	11.5822	0.0971196	0.928896	0.995995	-6.73077	-0.225747	-0.01
Tb927_10_v5_28_08_2012	2694188	2696500	Tb927.10.11040	hypothetical protein, conserved	1357	1399	1565	1557	586.684	604.842	676.61	673.152	9.1989	9.2428	9.40431	9.39693	9.24242	9.3815	0.139075	9.31196	4.66565	0.019613	0.325047	-2.74085	0.999906	0.63
Tb927_10_v5_28_08_2012	2696765	2697703	Tb927.10.11050	hypothetical protein, conserved	670	723	792	716	713.525	769.968	843.45	762.513	9.48084	9.59053	9.72187	9.57651	9.55767	9.62638	0.0687146	9.59202	1.23939	0.305269	0.624683	-5.92285	1.86073	0.38
Tb927_10_v5_28_08_2012	2698012	2698233	Tb927.10.11060	hypothetical protein, conserved	380	424	424	412	1711.71	1909.91	1909.91	1855.86	10.7421	10.9	10.9	10.8586	10.8183	10.8809	0.0626662	10.8496	1.01637	0.385949	0.679129	-6.15304	1.18389	0.57
Tb927_10_v5_28_08_2012	2698918	2700171	Tb927.10.11070	hypothetical protein, conserved	772	795	751	762	615.63	633.971	598.884	607.656	9.26826	9.31055	9.22854	9.24948	9.30958	9.21698	-0.0925978	9.26328	-2.50132	0.0896811	0.411894	-4.54879	0.677618	0.02
Tb927_10_v5_28_08_2012	2705276	2708770	Tb927.10.11080	paraflagellar rod protein	3523	3962	3185	3176	1008.01	1133.62	911.302	908.727	9.97873	10.148	9.83337	9.82929	10.0789	9.8125	-0.266373	9.94569	-3.74859	0.0345592	0.333661	-3.41075	-1.42277	-0.88
Tb927_10_v5_28_08_2012	2709117	2711171	Tb927.10.11090	hypothetical protein, conserved	1619	1772	1768	1453	787.835	862.287	860.341	707.056	9.62358	9.7537	9.75044	9.46772	9.70873	9.58664	-0.122087	9.64769	-1.13341	0.341252	0.643539	-6.03441	-0.624451	0.05
Tb927_10_v5_28_08_2012	293830	299226	Tb927.10.1110	kinesin, putative	1866	1885	2002	2118	345.748	349.268	370.947	392.44	8.43774	8.45232	8.53895	8.62	8.45628	8.56272	0.10644	8.5095	1.73958	0.182563	0.528745	-5.37081	1.35922	0.13
Tb927_10_v5_28_08_2012	2711696	2713402	Tb927.10.11100	deoxyribodipyrimidine photolyase, putative	1550	1479	1540	1422	908.026	866.432	902.168	833.04	9.82818	9.76061	9.81885	9.70397	9.8132	9.74028	-0.0729243	9.77674	-1.49747	0.233354	0.577144	-5.64084	1.13692	0.04
Tb927_10_v5_28_08_2012	2713985	2716306	Tb927.10.11110	hypothetical protein, conserved	2440	2665	2737	2643	1050.82	1147.72	1178.73	1138.24	10.0387	10.1658	10.2042	10.1539	10.1163	10.1629	0.0465927	10.1396	0.889698	0.440633	0.718645	-6.27435	-0.909374	0.05
Tb927_10_v5_28_08_2012	2716931	2717587	Tb927.10.11120	hypothetical protein, conserved	553	558	560	509	841.705	849.315	852.359	774.734	9.71888	9.73185	9.73701	9.59942	9.74572	9.64603	-0.0996814	9.69587	-2.3641	0.101171	0.424993	-4.691	0.964305	0.35
Tb927_10_v5_28_08_2012	2717995	2720928	Tb927.10.11130	hypothetical protein, conserved	2303	2553	2393	2442	784.935	870.143	815.61	832.311	9.61827	9.76677	9.6735	9.70271	9.71239	9.66922	-0.0431745	9.6908	-0.643924	0.566504	0.807813	-6.48071	0.611304	0.02
Tb927_10_v5_28_08_2012	2721709	2726334	Tb927.10.11140	hypothetical protein, conserved	5770	6260	6280	6136	1247.3	1353.22	1357.54	1326.42	10.2857	10.4032	10.4078	10.3744	10.3545	10.3766	0.0221456	10.3656	0.448499	0.6849	0.874376	-6.60836	0.339631	-0.02
Tb927_10_v5_28_08_2012	2728700	2729380	Tb927.10.11150	hypothetical protein, conserved	1261	1389	1331	1278	1851.69	2039.65	1954.48	1876.65	10.8554	10.9948	10.9333	10.8747	10.9244	10.9043	-0.0201605	10.9143	-0.356796	0.745404	0.903867	-6.65459	-0.0888984	-0.07
Tb927_10_v5_28_08_2012	2729993	2730724	Tb927.10.11160	HIRA-interacting protein 5, putative	825	883	924	836	1127.05	1206.28	1262.3	1142.08	10.1396	10.2375	10.303	10.1587	10.2053	10.2152	0.00995181	10.2102	0.207225	0.849406	0.958777	-6.7088	0.971067	0.23
Tb927_10_v5_28_08_2012	2731370	2736793	Tb927.10.11170	hypothetical protein, conserved	3114	3184	3084	2989	574.115	587.021	568.584	551.069	9.16771	9.19972	9.15376	9.10871	9.20467	9.11363	-0.0910405	9.15915	-4.02341	0.0288659	0.330483	-3.1965	-0.649055	-0.23
Tb927_10_v5_28_08_2012	2737146	2739410	Tb927.10.11180	E1-like ubiquitin-activating enzyme, putative	1476	1708	1659	1570	651.656	754.084	732.45	693.157	9.35018	9.56049	9.51856	9.43912	9.47666	9.45697	-0.0196857	9.46682	-0.24722	0.821056	0.944175	-6.69699	0.317469	0.06
Tb927_10_v5_28_08_2012	2739762	2741222	Tb927.10.11190	hypothetical protein, conserved	1581	1623	1731	1660	1082.14	1110.88	1184.8	1136.21	10.081	10.1188	10.2117	10.1513	10.1149	10.1646	0.0496583	10.1397	2.02036	0.138857	0.479484	-5.05984	-0.636611	-0.25
Tb927_10_v5_28_08_2012	301439	303280	Tb927.10.1120	hypothetical protein, conserved	1159	1168	1376	1249	629.207	634.093	747.014	678.067	9.29968	9.31082	9.54692	9.40741	9.32557	9.45787	0.132305	9.39172	3.11586	0.0543857	0.361176	-3.95293	0.395876	0.35
Tb927_10_v5_28_08_2012	2741708	2742064	Tb927.10.11200	hypothetical protein, conserved	434	383	416	387	1215.69	1072.83	1165.27	1084.03	10.2487	10.0685	10.1877	10.0835	10.173	10.1208	-0.05228	10.1469	-0.608578	0.586763	0.820266	-6.50649	0.264938	0.05
Tb927_10_v5_28_08_2012	2743179	2744594	Tb927.10.11210	hypothetical protein, conserved	1110	1175	1280	1160	783.898	829.802	903.955	819.209	9.61636	9.69836	9.8217	9.67985	9.67429	9.72992	0.0556309	9.70211	1.21255	0.313998	0.624683	-5.95141	-0.0933752	-0.17
Tb927_10_v5_28_08_2012	2745043	2746320	Tb927.10.11220	procyclic form surface glycoprotein	1236	1290	1579	1795	967.136	1009.39	1235.52	1404.54	9.91907	9.9807	10.2721	10.4569	9.96696	10.3564	0.38945	10.1617	3.37579	0.044828	0.347887	-3.72164	2.53174	0.63
Tb927_10_v5_28_08_2012	2746522	2747493	Tb927.10.11230	hypothetical protein, conserved	445	437	464	428	457.819	449.588	477.366	440.329	8.84178	8.81567	8.90197	8.78571	8.84106	8.82991	-0.0111488	8.83549	-0.265214	0.808416	0.937516	-6.69103	0.964826	-0.13
Tb927_10_v5_28_08_2012	2747777	2748970	Tb927.10.11240	hypothetical protein, conserved	1583	1535	1716	1541	1325.8	1285.59	1437.19	1290.62	10.3737	10.3293	10.49	10.335	10.3637	10.4029	0.0391955	10.3833	0.793905	0.486552	0.753657	-6.35992	1.30349	0.34
Tb927_10_v5_28_08_2012	2749376	2751994	Tb927.10.11250	hypothetical protein, conserved	4295	4283	4040	3834	1639.94	1635.36	1542.57	1463.92	10.6803	10.6763	10.5921	10.5166	10.6822	10.5479	-0.134249	10.615	-5.50652	0.0125657	0.325047	-2.22726	-1.6864	-0.51
Tb927_10_v5_28_08_2012	2752192	2752755	Tb927.10.11260	hypothetical protein, conserved	839	837	888	890	1487.59	1484.04	1574.47	1578.01	10.5397	10.5363	10.6216	10.6248	10.5451	10.6161	0.0710342	10.5806	1.8559	0.162743	0.506378	-5.2413	0.524323	0.12
Tb927_10_v5_28_08_2012	2753010	2753738	Tb927.10.11270	RNA-binding protein, putative	603	613	644	588	827.16	840.878	883.402	806.584	9.69377	9.71747	9.78856	9.65747	9.72671	9.70117	-0.0255399	9.71394	-0.689865	0.540973	0.789596	-6.4456	2.38347	0.2
Tb927_10_v5_28_08_2012	2758132	2758575	Tb927.10.11280	hypothetical protein	48	47	44	36	108.108	105.856	99.0991	81.0811	6.76961	6.73952	6.64529	6.35898	6.79878	6.47829	-0.320487	6.63854	-3.42887	0.0431464	0.347798	-3.6759	0.785285	-0.1
Tb927_10_v5_28_08_2012	2759058	2760101	Tb927.10.11290	hypothetical protein, conserved	668	654	737	687	639.847	626.437	705.939	658.046	9.32384	9.29333	9.46544	9.36424	9.3294	9.39541	0.0660119	9.3624	1.76695	0.177659	0.522393	-5.34028	1.38502	0.29
Tb927_10_v5_28_08_2012	303908	304732	Tb927.10.1130	dynein arm light chain, axonemal, putative	763	807	798	768	924.848	978.182	967.273	930.909	9.85463	9.93543	9.91927	9.86405	9.91221	9.8737	-0.0385068	9.89295	-1.12294	0.345033	0.645636	-6.04524	-0.191536	NA
Tb927_10_v5_28_08_2012	2760514	2760894	Tb927.10.11300	paraflagellar rod component, putative	10205	10057	8765	8097	26784.8	26396.3	23005.2	21252	14.7092	14.6881	14.4897	14.3754	14.5823	14.5228	-0.0595216	14.5525	-0.959465	0.409681	0.695472	-6.20857	NA	-0.7
Tb927_10_v5_28_08_2012	2761335	2762576	Tb927.10.11310	intraflagellar transport protein IFT55/IFT57, putative	3378	3171	3021	2749	2719.81	2553.14	2432.37	2213.37	11.4098	11.3186	11.2487	11.1127	11.3467	11.1965	-0.150129	11.2716	-3.04169	0.0575787	0.368549	-4.02117	-0.43859	-0.24
Tb927_10_v5_28_08_2012	2762635	2763159	Tb927.10.11320	hypothetical protein	393	482	492	438	748.571	918.095	937.143	834.286	9.54992	9.84407	9.87366	9.70613	9.71709	9.76708	0.0499899	9.74209	0.412134	0.708552	0.885805	-6.62782	NA	NA
Tb927_10_v5_28_08_2012	2764817	2765503	Tb927.10.11330	hypothetical protein, conserved	1999	2043	2178	1918	2909.75	2973.8	3170.31	2791.85	11.5072	11.5386	11.6309	11.4475	11.5046	11.5514	0.0468173	11.528	1.02329	0.383154	0.677677	-6.14619	0.905721	-0.26
Tb927_10_v5_28_08_2012	2765916	2770076	Tb927.10.11340	hypothetical protein, conserved	5265	5398	5303	4799	1265.32	1297.28	1274.45	1153.33	10.3064	10.3424	10.3168	10.1728	10.3371	10.2283	-0.108736	10.2827	-2.93855	0.0624248	0.378023	-4.11777	-1.19935	-0.08
Tb927_10_v5_28_08_2012	2771516	2771917	Tb927.10.11350	hypothetical protein, conserved	290	291	249	261	721.393	723.881	619.403	649.254	9.49664	9.5016	9.27706	9.34486	9.52091	9.29124	-0.229668	9.40608	-4.19716	0.0258832	0.326951	-3.06721	2.18389	0.08
Tb927_10_v5_28_08_2012	2772920	2774617	Tb927.10.11360	protein phosphatase 2A regulatory subunit, putative	1507	1541	1670	1431	887.515	907.538	983.51	842.756	9.79525	9.8274	9.94326	9.72068	9.83064	9.8112	-0.0194402	9.82092	-0.272903	0.80304	0.93445	-6.68836	-0.106151	-0.01
Tb927_10_v5_28_08_2012	2775042	2775482	Tb927.10.11370	hypothetical protein, conserved	652	594	723	639	1478.46	1346.94	1639.46	1448.98	10.5309	10.3965	10.6799	10.5018	10.4694	10.5881	0.118717	10.5287	1.53748	0.22396	0.570542	-5.59635	NA	0.23
Tb927_10_v5_28_08_2012	2775826	2776998	Tb927.10.11380	hypothetical protein, conserved	721	711	841	727	614.663	606.138	716.965	619.778	9.266	9.24588	9.48777	9.27793	9.27753	9.36102	0.0834888	9.31927	1.12853	0.34301	0.644326	-6.03946	0.235417	-0.13
Tb927_10_v5_28_08_2012	2777404	2777982	Tb927.10.11390	60S ribosomal protein L6, putative	11090	11417	12224	10623	19153.7	19718.5	21112.3	18347.2	14.2254	14.2673	14.3659	14.1633	14.2064	14.3098	0.103325	14.2581	2.40724	0.0973732	0.420207	-4.64596	-0.461433	0.04
Tb927_10_v5_28_08_2012	305185	306648	Tb927.10.1140	epsilon tubulin	1147	1260	1280	1309	783.47	860.656	874.317	894.126	9.61557	9.75097	9.77366	9.80595	9.70193	9.77103	0.0690972	9.73648	1.07561	0.362652	0.659355	-6.09369	0.648127	NA
Tb927_10_v5_28_08_2012	2778619	2779857	Tb927.10.11400	hypothetical protein, conserved	897	1030	1003	1078	723.971	831.316	809.524	870.056	9.50178	9.70099	9.66271	9.76662	9.62084	9.69774	0.0768964	9.65929	0.7771	0.495021	0.758764	-6.3743	-0.0981559	0.02
Tb927_10_v5_28_08_2012	2780151	2781266	Tb927.10.11410	hypothetical protein, conserved	1021	1046	1107	1057	914.875	937.276	991.935	947.133	9.83901	9.87387	9.95556	9.88895	9.87527	9.90459	0.0293179	9.88993	1.23255	0.30747	0.624683	-5.93014	1.91288	0.18
Tb927_10_v5_28_08_2012	2781585	2783765	Tb927.10.11420	hypothetical protein, conserved	1406	1528	1446	1448	644.658	700.596	662.999	663.916	9.33463	9.4545	9.37504	9.37703	9.41723	9.35778	-0.0594465	9.3875	-1.1779	0.325648	0.63086	-5.98799	2.18389	0.18
Tb927_10_v5_28_08_2012	2786290	2787210	Tb927.10.11430	hypothetical protein, conserved	454	469	455	468	492.942	509.229	494.028	508.143	8.9482	8.995	8.95137	8.99193	8.98617	8.96001	-0.0261533	8.97309	-0.577852	0.604801	0.830368	-6.52798	1.23977	0.09
Tb927_10_v5_28_08_2012	2788396	2791095	Tb927.10.11440	CYC2-like cyclin, putative	2505	2627	2736	2541	927.778	972.963	1013.33	941.111	9.85919	9.92772	9.98632	9.87975	9.91023	9.9155	0.0052619	9.91287	0.151876	0.889144	0.979191	-6.7218	1.21815	0.16
Tb927_10_v5_28_08_2012	2794186	2796375	Tb927.10.11450	TFIIF-stimulated CTD phosphatase, putative	933	1102	1059	1179	426.027	503.196	483.562	538.356	8.73818	8.97784	8.92054	9.07509	8.8705	8.9816	0.111103	8.92605	0.893732	0.438787	0.716964	-6.27062	#NAME?	-0.45
Tb927_10_v5_28_08_2012	2797765	2798133	Tb927.10.11460	hypothetical protein	139	177	148	154	376.694	479.675	401.084	417.344	8.56107	8.90892	8.65135	8.70855	8.74709	8.66002	-0.0870691	8.70356	-0.595734	0.594255	0.824191	-6.51558	-2.79557	NA
Tb927_10_v5_28_08_2012	2799018	2803103	Tb927.10.11470	hypothetical protein, conserved	2098	2122	2072	2121	513.461	519.334	507.097	519.09	9.00692	9.0233	8.98896	9.02262	9.02933	8.99607	-0.033259	9.0127	-0.821714	0.472809	0.744185	-6.33569	1.35923	0.1
Tb927_10_v5_28_08_2012	2803539	2805362	Tb927.10.11480	hypothetical protein, conserved	1128	1189	1198	1174	618.421	651.864	656.798	643.64	9.27478	9.35064	9.3615	9.33235	9.33291	9.32606	-0.00685049	9.32948	-0.226447	0.835739	0.951003	-6.70337	0.0104122	0.14
Tb927_10_v5_28_08_2012	2805930	2806289	Tb927.10.11490	hypothetical protein, unlikely	202	171	218	194	561.111	475	605.556	538.889	9.13471	8.89482	9.2445	9.07652	9.03195	9.1403	0.10835	9.08613	0.887534	0.441626	0.719902	-6.27634	2.10557	NA
Tb927_10_v5_28_08_2012	306985	309987	Tb927.10.1150	hypothetical protein, conserved	1892	1915	2115	1941	630.037	637.696	704.296	646.354	9.30158	9.31898	9.46208	9.33841	9.33009	9.37961	0.0495141	9.35485	1.29873	0.286859	0.623729	-5.85906	0.454668	0.25
Tb927_10_v5_28_08_2012	2806477	2807124	Tb927.10.11500	hypothetical protein, conserved	450	405	460	500	694.444	625	709.877	771.605	9.44179	9.29002	9.47346	9.59359	9.38603	9.51308	0.127054	9.44955	1.22668	0.309371	0.624683	-5.9364	0.824374	0.29
Tb927_10_v5_28_08_2012	2808278	2809348	Tb927.10.11510	hypothetical protein, conserved	909	999	911	929	848.739	932.773	850.607	867.414	9.73088	9.86693	9.73404	9.76224	9.82031	9.72948	-0.0908292	9.7749	-1.4439	0.246617	0.589846	-5.70017	0.373235	0.16
Tb927_10_v5_28_08_2012	2810810	2811163	Tb927.10.11520	hypothetical protein, conserved	549	624	632	581	1550.85	1762.71	1785.31	1641.24	10.5998	10.7844	10.8028	10.6815	10.6919	10.7404	0.0484868	10.7161	0.648927	0.563679	0.806041	-6.47698	0.757874	0.04
Tb927_10_v5_28_08_2012	2811743	2812048	Tb927.10.11530	hypothetical protein, conserved	588	586	666	651	1921.57	1915.03	2176.47	2127.45	10.9088	10.9039	11.0884	11.0556	10.9086	11.0685	0.159881	10.9885	4.14097	0.026802	0.326951	-3.10851	NA	-0.13
Tb927_10_v5_28_08_2012	2812418	2813062	Tb927.10.11540	40S ribosomal protein S3, putative	9619	10280	10866	9670	14913.2	15938	16846.5	14992.2	13.8644	13.9603	14.0402	13.872	13.8981	13.9798	0.0816461	13.939	2.53076	0.0874293	0.409925	-4.5187	0.4362	0.26
Tb927_10_v5_28_08_2012	2813492	2815720	Tb927.10.11550	hypothetical protein, conserved	1626	1700	1616	1494	729.475	762.674	724.989	670.256	9.51269	9.57681	9.5038	9.39072	9.5652	9.42757	-0.137634	9.49638	-3.73689	0.0348324	0.334506	-3.42015	-1.43461	-0.25
Tb927_10_v5_28_08_2012	2816723	2817922	Tb927.10.11560	hypothetical protein, conserved	709	671	693	634	590.833	559.167	577.5	528.333	9.20905	9.12971	9.17617	9.04803	9.19053	9.0954	-0.0951351	9.14297	-1.67251	0.195252	0.543472	-5.44569	-0.860845	0.43
Tb927_10_v5_28_08_2012	2818339	2820498	Tb927.10.11570	hypothetical protein, conserved	1440	1467	1383	1389	666.667	679.167	640.278	643.056	9.38298	9.40974	9.32481	9.33104	9.41553	9.30505	-0.110483	9.36029	-3.30852	0.0470812	0.352689	-3.78033	0.335052	0.12
Tb927_10_v5_28_08_2012	2821034	2826025	Tb927.10.11580	predicted WD40 repeat protein	3210	3555	3504	3433	643.029	712.139	701.923	687.7	9.33098	9.47804	9.45722	9.42773	9.42554	9.4216	-0.00393852	9.42357	-0.071294	0.947753	1	-6.73364	-1.06452	-0.07
Tb927_10_v5_28_08_2012	2827191	2828477	Tb927.10.11590	nicotinate phosphoribosyltransferase, putative	2127	2350	2228	2011	1652.68	1825.95	1731.16	1562.55	10.6915	10.8352	10.7584	10.6106	10.7644	10.6798	-0.0845565	10.7221	-1.30667	0.284484	0.621838	-5.85046	1.12815	-0.07
Tb927_10_v5_28_08_2012	310584	311030	Tb927.10.1160	hypothetical protein, conserved	637	680	664	621	1425.06	1521.25	1485.46	1389.26	10.4778	10.572	10.5377	10.4411	10.5331	10.4795	-0.0536885	10.5063	-1.4126	0.25475	0.5974	-5.73471	0.215143	0.21
Tb927_10_v5_28_08_2012	2830097	2831896	Tb927.10.11600	hypothetical protein, conserved	1135	1298	1270	1043	630.556	721.111	705.556	579.444	9.30277	9.49608	9.46466	9.18101	9.42124	9.30278	-0.11846	9.36201	-0.987636	0.397765	0.688893	-6.18128	0.37375	-0.01
Tb927_10_v5_28_08_2012	2833067	2833483	Tb927.10.11610	hypothetical protein, conserved	329	404	403	339	788.969	968.825	966.427	812.95	9.62565	9.92158	9.91801	9.6688	9.79351	9.77199	-0.0215215	9.78275	-0.155636	0.886428	0.978202	-6.72104	4.10999	0.22
Tb927_10_v5_28_08_2012	2833873	2837175	Tb927.10.11620	calcium-transporting ATPase, putative	1454	1407	1503	1415	440.206	425.976	455.041	428.398	8.78531	8.73801	8.83302	8.74617	8.77651	8.78008	0.00357074	8.77829	0.0958664	0.92981	0.996644	-6.73093	0.364651	0.05
Tb927_10_v5_28_08_2012	2838545	2840449	Tb927.10.11630	hypothetical protein, conserved	331	449	371	463	173.753	235.696	194.751	243.045	7.44918	7.88689	7.61287	7.931	7.69543	7.74918	0.0537465	7.7223	0.218788	0.841175	0.954272	-6.70559	-0.367436	0.16
Tb927_10_v5_28_08_2012	2845391	2846677	Tb927.10.11640	hypothetical protein, conserved	1208	1324	1306	1335	938.617	1028.75	1014.76	1037.3	9.87593	10.0081	9.98835	10.02	9.95938	9.98834	0.0289623	9.97386	0.442354	0.688863	0.876234	-6.61175	1.2789	-0.01
Tb927_10_v5_28_08_2012	2848232	2848717	Tb927.10.11650	hypothetical protein, conserved	592	594	599	561	1218.11	1222.22	1232.51	1154.32	10.2516	10.2565	10.2686	10.1741	10.2687	10.2066	-0.0621253	10.2376	-2.49438	0.090222	0.412816	-4.5559	NA	0
Tb927_10_v5_28_08_2012	2850176	2851378	Tb927.10.11660	hypothetical protein, conserved	1218	1221	1367	1338	1012.47	1014.96	1136.33	1112.22	9.98509	9.98863	10.1514	10.1205	10.0036	10.1183	0.114767	10.061	4.0159	0.0290046	0.330546	-3.20219	-0.155727	0
Tb927_10_v5_28_08_2012	2851964	2852722	Tb927.10.11670	hypothetical protein, conserved	560	561	576	577	737.813	739.13	758.893	760.211	9.52907	9.53164	9.56965	9.57215	9.55167	9.54776	-0.0039066	9.54971	-0.116528	0.914766	0.989956	-6.72804	-0.350032	0.35
Tb927_10_v5_28_08_2012	2853324	2856149	Tb927.10.11680	chloride channel protein, putative	2356	2525	2630	2459	833.687	893.489	930.644	870.134	9.70509	9.80492	9.86363	9.76675	9.77727	9.7955	0.0182318	9.78638	0.454365	0.681129	0.873455	-6.60509	0.0807696	0.04
Tb927_10_v5_28_08_2012	2857193	2858647	Tb927.10.11690	hypothetical protein, conserved	1051	1030	912	1074	722.337	707.904	626.804	738.144	9.49852	9.46945	9.29417	9.52971	9.50608	9.39204	-0.114038	9.44906	-0.93108	0.422024	0.703834	-6.23565	0.622431	0.48
Tb927_10_v5_28_08_2012	312228	317471	Tb927.10.1170	intraflagellar transport protein IFT172, putative	10608	10999	10656	9991	2022.88	2097.44	2032.04	1905.23	10.9829	11.0351	10.9894	10.8965	11.0102	10.9446	-0.0656444	10.9774	-2.30799	0.106385	0.431665	-4.75004	-1.63347	-0.54
Tb927_10_v5_28_08_2012	2859201	2859737	Tb927.10.11700	guanylate kinase, putative	1402	1497	1402	1374	2610.8	2787.71	2610.8	2558.66	11.3508	11.4454	11.3508	11.3217	11.3841	11.353	-0.0310416	11.3686	-0.615642	0.582672	0.818689	-6.50143	-2.93436	-0.41
Tb927_10_v5_28_08_2012	2860162	2860728	Tb927.10.11710	hypothetical protein	1070	1062	1062	857	1887.13	1873.02	1873.02	1511.46	10.8827	10.8719	10.8719	10.5627	10.8771	10.7146	-0.162529	10.7959	-1.53969	0.223454	0.570313	-5.59389	0.0175358	-0.3
Tb927_10_v5_28_08_2012	2861484	2863826	Tb927.10.11720	hypothetical protein, conserved	1965	2114	2236	2184	838.668	902.262	954.332	932.138	9.71368	9.819	9.89986	9.86595	9.78709	9.86344	0.0763499	9.82527	1.85241	0.163301	0.506441	-5.24518	0.944203	0.1
Tb927_10_v5_28_08_2012	2864592	2866862	Tb927.10.11730	zinc finger protein family member, putative	1825	1947	1789	1766	803.611	857.332	787.759	777.631	9.65215	9.74539	9.62344	9.6048	9.71884	9.59427	-0.124567	9.65655	-3.33152	0.0462946	0.352509	-3.76017	0.22074	-0.24
Tb927_10_v5_28_08_2012	2867045	2867155	Tb927.10.11740	hypothetical protein, unlikely	286	275	249	254	2576.58	2477.48	2243.24	2288.29	11.3318	11.2752	11.132	11.1607	11.2897	11.1496	-0.140098	11.2196	-2.22802	0.114395	0.444982	-4.83502	NA	NA
Tb927_10_v5_28_08_2012	2867916	2868584	Tb927.10.11750	hypothetical protein, conserved	510	570	513	534	762.332	852.018	766.816	798.206	9.57617	9.73643	9.58462	9.64242	9.67732	9.59248	-0.0848395	9.6349	-1.11841	0.34668	0.646967	-6.04991	0.680088	0.56
Tb927_10_v5_28_08_2012	2869425	2871956	Tb927.10.11760	pumilio/PUF RNA binding protein 6	2089	2262	2281	2165	825.039	893.365	900.869	855.055	9.69007	9.80472	9.81677	9.74156	9.76945	9.75796	-0.0114886	9.7637	-0.264745	0.808745	0.937516	-6.69119	0.187082	0
Tb927_10_v5_28_08_2012	2877260	2877649	Tb927.10.11770	hypothetical protein, conserved	680	679	761	684	1743.59	1741.03	1951.28	1753.85	10.7687	10.7666	10.9309	10.7771	10.769	10.8546	0.0855191	10.8118	2.19783	0.117608	0.449448	-4.86734	-0.438652	0.38
Tb927_10_v5_28_08_2012	2878763	2882254	Tb927.10.11780	hypothetical protein, conserved	3682	3842	3726	3548	1054.41	1100.23	1067.01	1016.04	10.0436	10.1049	10.0607	9.99016	10.0876	10.009	-0.0786345	10.0483	-2.72831	0.0740027	0.392698	-4.32071	-0.672671	-0.67
Tb927_10_v5_28_08_2012	2882461	2882592	Tb927.10.11790	hypothetical protein, unlikely	183	179	191	181	1386.36	1356.06	1446.97	1371.21	10.4381	10.4063	10.4998	10.4223	10.4298	10.453	0.0232284	10.4414	0.775272	0.49595	0.759702	-6.37585	2.74624	NA
Tb927_10_v5_28_08_2012	317993	319438	Tb927.10.1180	hypothetical protein, conserved	1190	1175	1256	1286	822.96	812.586	868.603	889.35	9.68643	9.66815	9.76421	9.79823	9.6982	9.76203	0.0638287	9.73012	1.29849	0.28693	0.623743	-5.85932	-0.866188	0.15
Tb927_10_v5_28_08_2012	2883245	2884366	Tb927.10.11800	33 kDa inner dynein arm light chain, axonemal, putative	1050	943	1054	944	935.829	840.463	939.394	841.355	9.87164	9.71676	9.87712	9.71828	9.81121	9.77493	-0.03628	9.79307	-0.422627	0.701679	0.882538	-6.62235	0.513771	-0.14
Tb927_10_v5_28_08_2012	2885074	2886990	Tb927.10.11810	hypothetical protein, conserved	1015	1005	1021	963	529.473	524.257	532.603	502.347	9.05114	9.03688	9.05962	8.97541	9.06032	9	-0.0603186	9.03016	-1.85427	0.163003	0.506441	-5.24311	1.27885	0.25
Tb927_10_v5_28_08_2012	2887349	2888353	Tb927.10.11820	hypothetical protein, conserved	590	598	639	575	587.065	595.025	635.821	572.139	9.19983	9.21923	9.31474	9.16274	9.23079	9.2184	-0.012392	9.2246	-0.265615	0.808136	0.937516	-6.69089	-1.16194	0.14
Tb927_10_v5_28_08_2012	2889509	2890555	Tb927.10.11830	hypothetical protein, conserved	1056	1112	1242	1078	1008.6	1062.08	1186.25	1029.61	9.97956	10.054	10.2134	10.0093	10.0323	10.0936	0.0612987	10.0629	0.962046	0.408575	0.694824	-6.20609	-0.134182	-0.14
Tb927_10_v5_28_08_2012	2890931	2892292	Tb927.10.11840	hypothetical protein	705	698	664	655	517.621	512.482	487.518	480.91	9.01854	9.00417	8.93227	8.91262	9.02728	8.9079	-0.119375	8.96759	-3.91288	0.0309981	0.33103	-3.2812	-0.0848466	NA
Tb927_10_v5_28_08_2012	2892761	2896075	Tb927.10.11850	hypothetical protein, conserved	1074	1228	1135	992	323.982	370.437	342.383	299.246	8.34422	8.53698	8.42368	8.23	8.46125	8.30205	-0.159199	8.38165	-1.41491	0.254139	0.597205	-5.73216	0.133569	0.28
Tb927_10_v5_28_08_2012	2896718	2897959	Tb927.10.11860	hypothetical protein, conserved	1312	1412	1370	1299	1056.36	1136.88	1103.06	1045.89	10.0463	10.1521	10.1086	10.0319	10.1132	10.0556	-0.0576033	10.0844	-1.30721	0.284325	0.621838	-5.84988	0.948591	0.5
Tb927_10_v5_28_08_2012	2898295	2899227	Tb927.10.11870	hypothetical protein, conserved	1279	1214	1293	1213	1370.85	1301.18	1385.85	1300.11	10.4219	10.3467	10.4376	10.3455	10.3918	10.3797	-0.0120603	10.3857	-0.27705	0.800146	0.932984	-6.68689	#NAME?	0.37
Tb927_10_v5_28_08_2012	2899890	2902019	Tb927.10.11880	hypothetical protein, conserved	2484	2579	2575	2312	1166.2	1210.8	1208.92	1085.45	10.1888	10.2429	10.2407	10.0854	10.2309	10.1485	-0.0824182	10.1897	-1.90091	0.155754	0.49864	-5.1914	-0.926387	-0.43
Tb927_10_v5_28_08_2012	2902749	2903699	Tb927.10.11890	hypothetical protein, conserved	859	929	946	899	903.26	976.866	994.742	945.321	9.82059	9.93349	9.95963	9.88619	9.89536	9.90481	0.00944822	9.90008	0.214989	0.843877	0.955321	-6.70666	1.90029	0.6
Tb927_10_v5_28_08_2012	320454	322607	Tb927.10.1190	hypothetical protein, conserved	1095	984	1121	1061	508.357	456.825	520.427	492.572	8.99253	8.83865	9.02632	8.94712	8.93153	8.97147	0.0399439	8.9515	0.515488	0.642602	0.852785	-6.56884	1.65242	-0.28
Tb927_10_v5_28_08_2012	2904292	2904795	Tb927.10.11900	hypothetical protein, conserved	666	572	691	592	1321.43	1134.92	1371.03	1174.6	10.369	10.1496	10.4221	10.1992	10.2747	10.2956	0.0209617	10.2852	0.180313	0.868662	0.970327	-6.71561	0.843011	0.53
Tb927_10_v5_28_08_2012	2905296	2906597	Tb927.10.11910	hypothetical protein, conserved	1341	1388	1356	1325	1029.95	1066.05	1041.47	1017.67	10.0098	10.0594	10.0258	9.99246	10.0493	9.99581	-0.0535064	10.0226	-1.84065	0.165194	0.506862	-5.25824	0.27388	0.1
Tb927_10_v5_28_08_2012	2906871	2907338	Tb927.10.11920	hypothetical protein, conserved	569	565	568	538	1215.81	1207.26	1213.68	1149.57	10.2489	10.2387	10.2464	10.1681	10.2582	10.1921	-0.0660753	10.2252	-2.59602	0.0826816	0.405284	-4.45252	0.690553	1.15
Tb927_10_v5_28_08_2012	2907661	2908443	Tb927.10.11930	beta-D-hydroxybutyrate dehydrogenase	918	934	1190	1152	1172.41	1192.85	1519.8	1471.26	10.1965	10.2214	10.5706	10.5238	10.223	10.5404	0.317382	10.3817	11.4757	0.00158916	0.325047	-0.166489	-1.1121	-0.23
Tb927_10_v5_28_08_2012	2909580	2911544	Tb927.10.11940	ABC1 protein, putative	1449	1565	1627	1554	737.405	796.438	827.99	790.84	9.52827	9.63923	9.69521	9.62906	9.60599	9.64219	0.0361973	9.62409	0.864231	0.452451	0.729723	-6.29766	0.501447	0.01
Tb927_10_v5_28_08_2012	2912146	2912754	Tb927.10.11950	hypothetical protein, conserved	565	663	639	580	927.75	1088.67	1049.26	952.381	9.85915	10.0897	10.0365	9.89691	9.98987	9.95102	-0.0388506	9.97044	-0.409444	0.710319	0.886457	-6.6292	0.0506512	0.09
Tb927_10_v5_28_08_2012	2913401	2914378	Tb927.10.11960	hypothetical protein, conserved	888	856	858	871	907.975	875.256	877.301	890.593	9.8281	9.77521	9.77857	9.80024	9.82017	9.76969	-0.0504842	9.79493	-0.973241	0.403812	0.691084	-6.19527	1.79579	0.34
Tb927_10_v5_28_08_2012	2914957	2916246	Tb927.10.11970	kynurenine aminotransferase, putative	1273	1336	1491	1443	986.822	1035.66	1155.81	1118.6	9.94811	10.0177	10.1759	10.1288	9.99816	10.1357	0.137568	10.0669	4.2518	0.0250285	0.326951	-3.02751	0.359216	0.82
Tb927_10_v5_28_08_2012	2917534	2918391	Tb927.10.11980	QA-SNARE protein putative	418	468	467	446	487.179	545.455	544.289	519.814	8.93127	9.09396	9.09088	9.02462	9.02809	9.04493	0.0168359	9.03651	0.268782	0.805919	0.93645	-6.6898	-0.43884	0.35
Tb927_10_v5_28_08_2012	2918711	2919358	Tb927.10.11990	RNA-binding protein	338	373	403	360	521.605	575.617	621.914	555.556	9.02958	9.17147	9.28289	9.12038	9.11951	9.18247	0.0629539	9.15099	0.879941	0.445127	0.723345	-6.28332	-0.0776745	0.54
Tb927_10_v5_28_08_2012	56199	56675	Tb927.10.120	hypothetical protein	38	54	47	63	79.6646	113.208	98.5325	132.075	6.33386	6.83551	6.6371	7.0561	6.62241	6.81927	0.196859	6.72084	0.67841	0.547253	0.794356	-6.45452	NA	NA
Tb927_10_v5_28_08_2012	322922	323959	Tb927.10.1200	hypothetical protein, conserved	1261	1236	1398	1226	1214.84	1190.75	1346.82	1181.12	10.2477	10.2189	10.3964	10.2072	10.2468	10.2878	0.0410515	10.2673	0.750728	0.508561	0.769398	-6.39646	0.262634	0.17
Tb927_10_v5_28_08_2012	2919886	2920185	Tb927.10.12000	iron-sulfur cluster assembly protein, putative	490	514	535	498	1633.33	1713.33	1783.33	1660	10.6745	10.7434	10.8012	10.6978	10.7145	10.7472	0.032694	10.7308	0.971452	0.40457	0.691283	-6.19701	NA	0.23
Tb927_10_v5_28_08_2012	2921123	2921518	Tb927.10.12010	hypothetical protein, conserved	2020	1969	1782	1545	5101.01	4972.22	4500	3901.52	12.3169	12.28	12.136	11.9302	12.2521	12.0881	-0.164002	12.1701	-3.40446	0.0439094	0.347798	-3.69687	-1.70938	-0.11
Tb927_10_v5_28_08_2012	2922057	2923196	Tb927.10.12020	hypothetical protein, conserved	681	690	727	709	597.368	605.263	637.719	621.93	9.22489	9.2438	9.31904	9.28293	9.25526	9.27743	0.022164	9.26634	0.944538	0.416129	0.700156	-6.22286	0.377439	0.02
Tb927_10_v5_28_08_2012	2923512	2924264	Tb927.10.12030	hypothetical protein, conserved	1083	1183	1095	1205	1438.25	1571.05	1454.18	1600.27	10.4911	10.6184	10.507	10.645	10.5605	10.5665	0.00604526	10.5635	0.0588175	0.956881	1	-6.73471	0.234568	-0.01
Tb927_10_v5_28_08_2012	2928033	2929274	Tb927.10.12040	protein kinase, putative	1321	1482	1351	1326	1063.61	1193.24	1087.76	1067.63	10.0561	10.2219	10.0885	10.0616	10.1531	10.0631	-0.0899338	10.1081	-1.33469	0.276273	0.61472	-5.82003	-1.77332	-0.5
Tb927_10_v5_28_08_2012	2931995	2932864	Tb927.10.12050	hypothetical protein, conserved	569	604	605	571	654.023	694.253	695.402	656.322	9.3554	9.44139	9.44378	9.36046	9.41938	9.38258	-0.0367987	9.40098	-1.01835	0.385149	0.678586	-6.15109	1.35434	0.25
Tb927_10_v5_28_08_2012	2936306	2940787	Tb927.10.12060	hypothetical protein, conserved	608	986	645	765	135.654	219.991	143.909	170.683	7.09438	7.78784	7.179	7.4236	7.47113	7.26816	-0.202969	7.36964	-0.653164	0.561296	0.804535	-6.4738	-2.09208	0.55
Tb927_10_v5_28_08_2012	2941443	2941883	Tb927.10.12070	hypothetical protein	139	149	113	138	315.193	337.868	256.236	312.925	8.30466	8.40458	8.00695	8.29428	8.36921	8.12202	-0.247192	8.24561	-1.67703	0.194368	0.54257	-5.44066	4.74624	NA
Tb927_10_v5_28_08_2012	2942948	2943730	Tb927.10.12080	hypothetical protein, conserved	491	522	511	520	627.075	666.667	652.618	664.112	9.29479	9.38298	9.3523	9.37745	9.35843	9.34543	-0.0129998	9.35193	-0.280581	0.797685	0.932254	-6.68562	2.52503	0.3
Tb927_10_v5_28_08_2012	2945000	2945350	Tb927.10.12090	RNA-binding protein, putative	952	933	986	854	2712.25	2658.12	2809.12	2433.05	11.4058	11.3767	11.4564	11.2491	11.3675	11.3676	9.38543e-05	11.3675	0.00173587	0.998726	1	-6.737	-2.32528	-0.24
Tb927_10_v5_28_08_2012	324529	326571	Tb927.10.1210	katanin, putative	2256	2295	2371	2208	1104.26	1123.35	1160.55	1080.76	10.1102	10.1349	10.1818	10.0792	10.1393	10.1159	-0.0233711	10.1276	-0.905212	0.433571	0.713519	-6.25995	0.643705	-0.1
Tb927_10_v5_28_08_2012	2946037	2946387	Tb927.10.12100	RNA-binding protein, putative	779	751	793	674	2219.37	2139.6	2259.26	1920.23	11.1166	11.0638	11.1423	10.9078	11.0906	11.0277	-0.0628636	11.0591	-0.881095	0.444594	0.722897	-6.28227	-2.40408	-0.45
Tb927_10_v5_28_08_2012	2947190	2947543	Tb927.10.12110	hypothetical protein, conserved	445	399	466	478	1257.06	1127.12	1316.38	1350.28	10.297	10.1397	10.3635	10.4001	10.2343	10.3689	0.134626	10.3016	1.48493	0.236386	0.57947	-5.65475	-1.22575	-0.04
Tb927_10_v5_28_08_2012	2948638	2955216	Tb927.10.12120	hypothetical protein, conserved	4428	4563	4758	4770	673.051	693.57	723.21	725.034	9.39671	9.43998	9.50026	9.50389	9.44007	9.48012	0.040049	9.4601	1.26584	0.296915	0.624683	-5.89452	-0.834263	-0.05
Tb927_10_v5_28_08_2012	2956367	2958718	Tb927.10.12130	hypothetical protein, conserved	1088	1117	1255	1215	462.585	474.915	533.588	516.582	8.85669	8.89456	9.06228	9.01564	8.89079	9.02304	0.132247	8.95692	5.55118	0.0122923	0.325047	-2.2023	1.43901	-0.19
Tb927_10_v5_28_08_2012	2959417	2961792	Tb927.10.12140	hypothetical protein, conserved	1606	1592	1567	1584	675.926	670.034	659.512	666.667	9.40285	9.39024	9.36744	9.38298	9.4166	9.35646	-0.0601374	9.38653	-1.48642	0.236023	0.579412	-5.65309	-0.860138	-0.08
Tb927_10_v5_28_08_2012	2962200	2963555	Tb927.10.12150	hypothetical protein, conserved	326	323	323	296	240.413	238.201	238.201	218.289	7.91536	7.90208	7.90208	7.77669	7.94485	7.81504	-0.129812	7.87994	-3.26692	0.0485473	0.355496	-3.81703	0.971452	0.17
Tb927_10_v5_28_08_2012	2963853	2964965	Tb927.10.12160	hypothetical protein, conserved	795	756	782	668	714.286	679.245	702.606	600.18	9.48238	9.40991	9.45862	9.23165	9.46673	9.32203	-0.144699	9.39438	-1.62509	0.204832	0.55427	-5.49865	2.03499	-0.19
Tb927_10_v5_28_08_2012	2965415	2966098	Tb927.10.12170	RAB-interacting protein, putative	786	849	755	778	1149.12	1241.23	1103.8	1137.43	10.1676	10.2787	10.1096	10.1528	10.2383	10.1169	-0.121385	10.1776	-1.93453	0.150764	0.49352	-5.15424	0.510079	0.26
Tb927_10_v5_28_08_2012	2966690	2968798	Tb927.10.12180	hypothetical protein, conserved	1130	1113	1163	997	535.799	527.738	551.446	472.736	9.06824	9.04641	9.10969	8.88794	9.07413	8.98314	-0.090994	9.02863	-1.17033	0.328248	0.632876	-5.99593	-1.24264	-0.51
Tb927_10_v5_28_08_2012	2969489	2970127	Tb927.10.12190	RAB-interacting protein, putative	618	580	591	504	967.136	907.668	924.883	788.732	9.91907	9.82761	9.85469	9.62522	9.89019	9.71798	-0.172209	9.80408	-1.96461	0.146458	0.487407	-5.12107	0.746244	0.02
Tb927_10_v5_28_08_2012	328820	329260	Tb927.10.1220	hypothetical protein	24	33	52	44	54.4218	74.8299	117.914	99.7732	5.79238	6.2447	6.89377	6.65497	6.00904	6.72753	0.718488	6.36829	3.41623	0.0435392	0.347798	-3.68674	#NAME?	-0.25
Tb927_10_v5_28_08_2012	2970910	2971587	Tb927.10.12200	hypothetical protein, conserved	841	839	831	746	1240.41	1237.46	1225.66	1100.29	10.2778	10.2743	10.2605	10.105	10.2891	10.1661	-0.123047	10.2276	-2.9339	0.062655	0.378383	-4.12217	0.529141	-0.18
Tb927_10_v5_28_08_2012	2971976	2972716	Tb927.10.12210	ribulose-5-phosphate 3-epimerase, putative	627	646	696	787	846.154	871.795	939.271	1062.08	9.72648	9.7695	9.87693	10.054	9.76921	9.9498	0.180592	9.8595	1.66855	0.196033	0.545019	-5.45012	1.93012	0.24
Tb927_10_v5_28_08_2012	2973112	2974221	Tb927.10.12220	hypothetical protein, conserved	993	1019	1126	1089	894.595	918.018	1014.41	981.081	9.8067	9.84395	9.98785	9.9397	9.84468	9.9459	0.101222	9.89529	4.16842	0.0263479	0.326951	-3.08828	1.90197	0.37
Tb927_10_v5_28_08_2012	2974559	2975860	Tb927.10.12230	hypothetical protein, conserved	1418	1528	1550	1393	1089.09	1173.58	1190.48	1069.89	10.0902	10.1979	10.2185	10.0646	10.1586	10.1266	-0.0319932	10.1426	-0.594353	0.595065	0.824655	-6.51655	0.454566	0.28
Tb927_10_v5_28_08_2012	2976215	2977198	Tb927.10.12240	short-chain dehydrogenase, putative	947	1012	982	1082	962.398	1028.46	997.967	1099.59	9.91199	10.0077	9.96429	10.1041	9.97747	10.0187	0.04119	9.99806	0.434073	0.694226	0.878609	-6.61625	-0.0310902	0.66
Tb927_10_v5_28_08_2012	2977692	2980070	Tb927.10.12250	hypothetical protein, conserved	1256	1350	1335	1334	527.953	567.465	561.16	560.74	9.047	9.15093	9.13484	9.13376	9.11916	9.11712	-0.0020419	9.11814	-0.0452639	0.966806	1	-6.73564	0.718523	-0.07
Tb927_10_v5_28_08_2012	2980314	2981741	Tb927.10.12260	cytosolic nonspecific dipeptidase, putative	1334	1456	2034	2061	934.174	1019.61	1424.37	1443.28	9.86909	9.99521	10.4771	10.4961	9.94838	10.481	0.532661	10.2147	8.23321	0.00410289	0.325047	-1.02727	1.57958	0.67
Tb927_10_v5_28_08_2012	2982840	2983646	Tb927.10.12270	hypothetical protein, conserved	181	229	201	192	224.287	283.767	249.071	237.918	7.81562	8.15364	7.96619	7.90037	8.00061	7.90752	-0.0930914	7.95407	-0.652889	0.56145	0.804535	-6.474	0.500522	-0.12
Tb927_10_v5_28_08_2012	2985071	2986186	Tb927.10.12290	UDP-Gal or UDP-GlcNAc-dependent glycosyltransferase, putative	2765	2730	2915	2799	2477.6	2446.24	2612.01	2508.06	11.2753	11.2569	11.3515	11.2929	11.2557	11.3378	0.082065	11.2967	2.66668	0.0778969	0.397856	-4.38172	-0.589552	-0.02
Tb927_10_v5_28_08_2012	333298	334326	Tb927.10.1230	hypothetical protein, conserved	2668	2713	2639	2427	2592.81	2636.54	2564.63	2358.6	11.3409	11.365	11.3251	11.2043	11.336	11.2743	-0.0617334	11.3051	-2.30007	0.107147	0.432521	-4.75841	-0.00859424	-0.14
Tb927_10_v5_28_08_2012	2987093	2987494	Tb927.10.12300	hypothetical protein, conserved	273	319	278	260	679.104	793.532	691.542	646.766	9.40961	9.63396	9.43576	9.33933	9.54331	9.36737	-0.175944	9.45534	-2.02166	0.138684	0.479484	-5.05841	NA	-0.71
Tb927_10_v5_28_08_2012	2987766	2990534	Tb927.10.12310	helicase-like protein	2434	2472	2390	2439	879.018	892.741	863.127	880.823	9.78139	9.80371	9.7551	9.78435	9.81358	9.75159	-0.061992	9.78259	-1.42157	0.25239	0.59501	-5.72483	0.750126	-0.36
Tb927_10_v5_28_08_2012	2990861	2992072	Tb927.10.12320	hypothetical protein	752	814	719	797	620.462	671.617	593.234	657.591	9.27952	9.39364	9.21489	9.36324	9.3579	9.27048	-0.087422	9.31419	-0.942488	0.417022	0.700927	-6.22482	-0.321107	-0.21
Tb927_10_v5_28_08_2012	2992421	2993029	Tb927.10.12330	zinc finger protein family member, putative	1664	1573	1573	1478	2732.35	2582.92	2582.92	2426.93	11.4165	11.3353	11.3353	11.2455	11.3564	11.3035	-0.0529566	11.33	-1.29798	0.287084	0.623938	-5.85987	0.252525	-0.37
Tb927_10_v5_28_08_2012	2993360	2996038	Tb927.10.12340	hypothetical protein, conserved	739	743	668	705	275.849	277.342	249.347	263.158	8.11296	8.12072	7.96778	8.04526	8.15116	7.97037	-0.180793	8.06076	-4.15511	0.0265669	0.326951	-3.09808	-0.238245	-0.11
Tb927_10_v5_28_08_2012	2996378	2996749	Tb927.10.12350	hypothetical protein, conserved	521	472	568	513	1400.54	1268.82	1526.88	1379.03	10.4528	10.3104	10.5773	10.4305	10.3914	10.4968	0.105386	10.4441	1.42276	0.252078	0.59501	-5.72351	-0.775924	-0.12
Tb927_10_v5_28_08_2012	2998832	2999344	Tb927.10.12360	hypothetical protein, conserved	970	911	943	901	1890.84	1775.83	1838.21	1756.34	10.8856	10.7951	10.8449	10.7792	10.8435	10.8122	-0.0312971	10.8278	-0.601273	0.591016	0.821464	-6.51168	0.541514	-0.19
Tb927_10_v5_28_08_2012	3000148	3002187	Tb927.10.12370	gamma-glutamylcysteine synthetase	1743	1766	1760	1741	854.412	865.686	862.745	853.431	9.74048	9.75937	9.75446	9.73882	9.76995	9.72688	-0.0430674	9.74842	-1.50646	0.231205	0.57618	-5.63085	0.745733	0.07
Tb927_10_v5_28_08_2012	3002421	3004163	Tb927.10.12380	chaperone protein DNAj, putative	1643	1688	1697	1529	942.628	968.445	973.609	877.223	9.88207	9.92102	9.92868	9.77844	9.91927	9.83416	-0.0851057	9.87672	-1.97415	0.145122	0.487285	-5.11057	-1.04639	-0.13
Tb927_10_v5_28_08_2012	3005098	3005874	Tb927.10.12390	hypothetical protein, conserved	1130	1203	1103	1046	1454.31	1548.26	1419.56	1346.2	10.5071	10.5974	10.4722	10.3958	10.5559	10.4254	-0.130532	10.4907	-3.39059	0.0443507	0.347798	-3.70883	-1.31974	-0.41
Tb927_10_v5_28_08_2012	334875	335633	Tb927.10.1240	hypothetical protein, conserved	813	703	833	700	1071.15	926.219	1097.5	922.266	10.0663	9.85677	10.1013	9.8506	9.97848	9.96023	-0.0182424	9.96936	-0.147618	0.892221	0.980649	-6.72264	-2.64113	0.49
Tb927_10_v5_28_08_2012	3007249	3008697	Tb927.10.12400	membrane transporter protein, putative	893	881	809	845	616.287	608.006	558.316	583.161	9.2698	9.25031	9.12752	9.19022	9.28241	9.1398	-0.142612	9.21111	-2.63841	0.0797691	0.400418	-4.40994	0.882536	-0.19
Tb927_10_v5_28_08_2012	3009094	3009780	Tb927.10.12410	hypothetical protein, conserved	1465	1458	1460	1407	2132.46	2122.27	2125.18	2048.03	11.059	11.0521	11.054	11.0007	11.058	11.0258	-0.0322374	11.0419	-1.06546	0.366542	0.663684	-6.10396	-0.588017	-0.5
Tb927_10_v5_28_08_2012	3010075	3010503	Tb927.10.12420	predicted S. cerevisiae Got1 homologue	420	452	487	427	979.021	1053.61	1135.2	995.338	9.93667	10.0425	10.15	9.96049	10.0057	10.036	0.0303345	10.0208	0.464709	0.67451	0.869884	-6.59923	0.825989	-0.05
Tb927_10_v5_28_08_2012	3010894	3012843	Tb927.10.12430	hypothetical protein, conserved	1527	1492	1630	1521	783.077	765.128	835.897	780	9.61485	9.58144	9.70891	9.60918	9.61756	9.63724	0.0196734	9.6274	0.517014	0.641658	0.852315	-6.56789	1.78421	0.38
Tb927_10_v5_28_08_2012	3013356	3015854	Tb927.10.12440	kinesin, putative	1591	1601	1506	1604	636.655	640.656	602.641	641.857	9.31663	9.32566	9.23755	9.32835	9.34015	9.26182	-0.0783348	9.30099	-1.22589	0.309627	0.624683	-5.93724	-0.851674	-0.28
Tb927_10_v5_28_08_2012	3016483	3017100	Tb927.10.12450	SNARE domain-containing protein, putative	575	552	551	580	930.421	893.204	891.586	938.511	9.86329	9.80446	9.80185	9.87577	9.85182	9.82089	-0.0309319	9.83636	-0.441182	0.689621	0.876679	-6.61239	-0.953991	0.07
Tb927_10_v5_28_08_2012	3017568	3018011	Tb927.10.12460	hypothetical protein, conserved	850	799	897	801	1914.41	1799.55	2020.27	1804.05	10.9034	10.8142	10.981	10.8178	10.8607	10.9002	0.0394759	10.8805	0.630158	0.574331	0.813333	-6.49088	1.21866	-0.34
Tb927_10_v5_28_08_2012	3018998	3020581	Tb927.10.12470	hypothetical protein, conserved	1256	1211	1196	1196	792.929	764.52	755.051	755.051	9.63287	9.5803	9.56234	9.56234	9.62494	9.53963	-0.0853089	9.58228	-1.90888	0.154554	0.497266	-5.18258	1.58161	0.19
Tb927_10_v5_28_08_2012	3022198	3023250	Tb927.10.12480	hypothetical protein, conserved	1207	1146	1251	1194	1146.25	1088.32	1188.03	1133.9	10.164	10.0892	10.2156	10.1484	10.1418	10.1644	0.0225742	10.1531	0.489911	0.658551	0.861394	-6.58448	1.04066	0.06
Tb927_10_v5_28_08_2012	3023977	3027375	Tb927.10.12490	kinesin, putative	2664	2785	2678	2589	783.76	819.359	787.879	761.695	9.61611	9.68011	9.62366	9.57496	9.66693	9.57923	-0.0876934	9.62308	-3.16217	0.0525051	0.361176	-3.91082	0.971485	0.1
Tb927_10_v5_28_08_2012	336118	336903	Tb927.10.1250	hypothetical protein, conserved	1375	1316	1337	1334	1749.36	1674.3	1701.02	1697.2	10.7734	10.7102	10.733	10.7298	10.7419	10.7321	-0.00985022	10.737	-0.19861	0.855556	0.962047	-6.71108	-1.33553	-0.01
Tb927_10_v5_28_08_2012	3030942	3033680	Tb927.10.12500	P-type H+-ATPase, putative	5336	5691	4939	4784	1948.16	2077.77	1803.21	1746.62	10.9286	11.0215	10.8172	10.7712	10.9782	10.7964	-0.181803	10.8873	-4.87755	0.0174275	0.325047	-2.60317	0.548522	0.37
Tb927_10_v5_28_08_2012	3034630	3037392	Tb927.10.12510	P-type H+-ATPase, putative	9385	10350	8512	7896	3396.67	3745.93	3080.71	2857.76	11.7303	11.8715	11.5895	11.4812	11.7696	11.5503	-0.219272	11.66	-3.84284	0.0324553	0.331187	-3.33589	0.725176	-0.11
Tb927_10_v5_28_08_2012	3037818	3040370	Tb927.10.12520	hypothetical protein, conserved	2921	3119	3391	3166	1144.14	1221.7	1328.24	1240.11	10.1613	10.2559	10.3764	10.2774	10.2245	10.3141	0.0896595	10.2693	2.3086	0.106326	0.431665	-4.74939	0.524707	0.13
Tb927_10_v5_28_08_2012	3040566	3041066	Tb927.10.12530	chaperone protein DNAj, putative	634	636	754	705	1265.47	1269.46	1504.99	1407.19	10.3066	10.3111	10.5565	10.4596	10.3231	10.5017	0.178582	10.4124	7.24228	0.00588898	0.325047	-1.39677	NA	0.03
Tb927_10_v5_28_08_2012	3042095	3043006	Tb927.10.12540	electron transfer protein, putative	910	878	1076	959	997.807	962.719	1179.82	1051.54	9.96406	9.91247	10.2056	10.0397	9.95408	10.1066	0.152474	10.0303	2.85469	0.066749	0.383381	-4.19774	1.48521	0.24
Tb927_10_v5_28_08_2012	3044989	3045879	Tb927.10.12550	hypothetical protein, conserved	535	566	633	592	600.449	635.241	710.438	664.422	9.2323	9.31343	9.47459	9.37813	9.29412	9.40829	0.114168	9.3512	3.20116	0.0509857	0.359388	-3.87568	-0.107089	-0.12
Tb927_10_v5_28_08_2012	3051347	3054148	Tb927.10.12590	hypothetical protein, conserved	3404	3487	3278	2961	1214.85	1244.47	1169.88	1056.75	10.2477	10.2825	10.1934	10.0468	10.279	10.1062	-0.172861	10.1926	-4.53658	0.021122	0.326951	-2.82766	-0.402512	-0.34
Tb927_10_v5_28_08_2012	337360	338985	Tb927.10.1260	aspartyl-tRNA synthetase, putative	1130	1285	1237	1182	694.957	790.283	760.763	726.937	9.44285	9.62805	9.5732	9.50767	9.55644	9.5173	-0.039133	9.53687	-0.560453	0.615189	0.836795	-6.53976	-0.564611	0.21
Tb927_10_v5_28_08_2012	3054372	3056159	Tb927.10.12600	hypothetical protein	2017	2236	2314	2070	1128.08	1250.56	1294.18	1157.72	10.1409	10.2895	10.3389	10.1783	10.2315	10.2434	0.0118762	10.2375	0.178977	0.869621	0.97095	-6.71592	0.149721	0.02
Tb927_10_v5_28_08_2012	3056749	3057084	Tb927.10.12610	hypothetical protein	217	234	232	234	645.833	696.429	690.476	696.429	9.33725	9.4459	9.43354	9.4459	9.41487	9.41763	0.00275724	9.41625	0.0568019	0.958356	1	-6.73487	NA	-0.31
Tb927_10_v5_28_08_2012	3057667	3061029	Tb927.10.12620	hypothetical protein, conserved	1526	1643	1539	1651	453.762	488.552	457.627	490.931	8.82897	8.93532	8.84118	8.94231	8.89479	8.87722	-0.0175653	8.88601	-0.241473	0.825108	0.945569	-6.69881	0.445475	0.06
Tb927_10_v5_28_08_2012	3061603	3062259	Tb927.10.12630	hypothetical protein, conserved	529	559	503	529	805.175	850.837	765.601	805.175	9.65495	9.73443	9.58233	9.65495	9.71505	9.59739	-0.117665	9.65622	-1.87849	0.15919	0.503445	-5.21623	0.236705	0.04
Tb927_10_v5_28_08_2012	3063450	3065342	Tb927.10.12640	chaperone protein DNAj, putative	1367	1591	1430	1368	722.134	840.465	755.415	722.662	9.49812	9.71676	9.56303	9.49917	9.62862	9.50747	-0.121142	9.56804	-1.48576	0.236184	0.579414	-5.65383	0.676702	-0.16
Tb927_10_v5_28_08_2012	3072261	3072854	Tb927.10.12650	hypothetical protein, conserved	119	129	93	134	200.337	217.172	156.566	225.589	7.65347	7.76932	7.29981	7.82394	7.73565	7.54859	-0.187056	7.64212	-0.827279	0.4701	0.743281	-6.33078	-3.17092	-0.15
Tb927_10_v5_28_08_2012	3073130	3075673	Tb927.10.12660	pumilio/PUF RNA binding protein 2	360	628	381	535	141.509	246.855	149.764	210.299	7.15491	7.95335	7.23615	7.72314	7.58848	7.46544	-0.123041	7.52696	-0.31505	0.773837	0.919627	-6.67244	2.74624	-0.35
Tb927_10_v5_28_08_2012	3078477	3080087	Tb927.10.12670	hypothetical protein, conserved	1560	1694	1487	1384	968.343	1051.52	923.029	859.094	9.92086	10.0396	9.85179	9.74835	9.99683	9.78016	-0.216664	9.8885	-4.44175	0.0223284	0.326951	-2.89291	-1.05836	-0.57
Tb927_10_v5_28_08_2012	3080353	3080865	Tb927.10.12680	60S ribosomal protein L34, putative	6026	6427	7241	5752	11746.6	12528.3	14115	11212.5	13.5201	13.613	13.785	13.4529	13.525	13.6553	0.130291	13.5901	1.7251	0.185221	0.532392	-5.38697	0.836144	0.01
Tb927_10_v5_28_08_2012	3081226	3082272	Tb927.10.12690	hypothetical protein, conserved	1186	1020	1223	1094	1132.76	974.212	1168.1	1044.89	10.1469	9.92957	10.1912	10.0305	10.0554	10.0946	0.0392378	10.075	0.365005	0.739874	0.902509	-6.65084	0.304231	0.43
Tb927_10_v5_28_08_2012	339476	342973	Tb927.10.1270	mismatch repair protein, putative	1883	2071	1973	1986	538.308	592.053	564.037	567.753	9.07496	9.21202	9.1422	9.15166	9.16351	9.1291	-0.034403	9.14631	-0.605587	0.588501	0.820325	-6.50862	0.17095	0.32
Tb927_10_v5_28_08_2012	3083512	3084648	Tb927.10.12700	pyruvate dehydrogenase E1 alpha subunit, putative	3276	3520	3539	3477	2881.27	3095.87	3112.58	3058.05	11.493	11.5966	11.6044	11.5789	11.526	11.6153	0.0892911	11.5707	1.56967	0.21671	0.565098	-5.5605	1.26102	0.6
Tb927_10_v5_28_08_2012	3085599	3088034	Tb927.10.12710	heat shock protein 110, putative	24333	25521	24763	22706	9988.92	10476.6	10165.4	9321.02	13.2863	13.355	13.3115	13.1864	13.2964	13.2882	-0.008161	13.2923	-0.232476	0.831467	0.94983	-6.70158	-0.345242	-0.46
Tb927_10_v5_28_08_2012	3088703	3091411	Tb927.10.12720	hypothetical protein, conserved	1917	1958	1913	2032	707.641	722.776	706.165	750.092	9.46891	9.4994	9.4659	9.55285	9.5061	9.48791	-0.018193	9.497	-0.298	0.785594	0.925387	-6.67914	0.0510288	0.07
Tb927_10_v5_28_08_2012	3092166	3092687	Tb927.10.12730	hypothetical protein	415	447	532	498	795.019	856.322	1019.16	954.023	9.63666	9.74369	9.99458	9.89939	9.70948	9.92989	0.220414	9.81969	5.16446	0.0149496	0.325047	-2.42587	1.053	NA
Tb927_10_v5_28_08_2012	3094304	3095728	Tb927.10.12740	zinc finger protein family memeber, putative	1401	1427	1731	1538	983.158	1001.4	1214.74	1079.3	9.94275	9.96925	10.2476	10.0772	9.97251	10.1475	0.175002	10.06	3.79286	0.0335498	0.332699	-3.37541	0.945851	0.67
Tb927_10_v5_28_08_2012	3096547	3097086	Tb927.10.12750	hypothetical protein	83	61	82	67	153.704	112.963	151.852	124.074	7.27336	6.83242	7.25599	6.96664	7.08237	7.09434	0.0119665	7.08835	0.0562318	0.958774	1	-6.73491	-2.58188	NA
Tb927_10_v5_28_08_2012	3100161	3101111	Tb927.10.12760	zinc finger protein family member, putative	66	72	51	50	69.4006	75.7098	53.6278	52.5762	6.13752	6.26134	5.77156	5.74352	6.23933	5.75797	-0.481352	5.99865	-6.69691	0.00732916	0.325047	-1.62955	-1.65957	0.4
Tb927_10_v5_28_08_2012	3103028	3103432	Tb927.10.12770	hypothetical protein	21	13	26	23	51.8519	32.0988	64.1975	56.7901	5.72388	5.04871	6.02675	5.85275	5.41396	5.91978	0.505821	5.66687	2.10313	0.128418	0.461558	-4.96956	3.45043	NA
Tb927_10_v5_28_08_2012	3103990	3104850	Tb927.10.12780	zinc finger protein family member, putative	168	181	141	169	195.122	210.221	163.763	196.283	7.61561	7.72261	7.36425	7.62413	7.69023	7.48339	-0.206849	7.58681	-1.7043	0.189117	0.538475	-5.4102	-3.22505	0.11
Tb927_10_v5_28_08_2012	3106994	3107489	Tb927.10.12790	hypothetical protein	650	578	605	444	1310.48	1165.32	1219.76	895.161	10.357	10.1878	10.2536	9.80761	10.2876	10.0109	-0.276667	10.1493	-1.56579	0.217569	0.565098	-5.56482	-2.00234	NA
Tb927_10_v5_28_08_2012	343461	343982	Tb927.10.1280	hypothetical protein, conserved	906	838	978	868	1735.63	1605.36	1873.56	1662.84	10.7621	10.6496	10.8723	10.7003	10.7076	10.7872	0.079558	10.7474	1.15543	0.333436	0.63674	-6.01152	NA	0.24
Tb927_10_v5_28_08_2012	3109015	3109857	Tb927.10.12800	zinc finger protein family member, putative	1587	1755	1587	1466	1882.56	2081.85	1882.56	1739.03	10.8792	11.0243	10.8792	10.7649	10.9539	10.8252	-0.128646	10.8895	-2.23489	0.113678	0.443978	-4.82767	-2.15287	-1.57
Tb927_10_v5_28_08_2012	3110914	3112434	Tb927.10.12810	cholinephosphate cytidylyltransferase A, putative	3285	3200	3310	3238	2159.76	2103.88	2176.2	2128.86	11.0773	11.0395	11.0883	11.0565	11.0594	11.069	0.00965988	11.0642	0.228216	0.834485	0.950688	-6.70285	-0.593639	-0.14
Tb927_10_v5_28_08_2012	3114222	3117263	Tb927.10.12820	hypothetical protein, conserved	10096	10332	8822	7826	3318.87	3396.45	2900.07	2572.65	11.6969	11.7302	11.5024	11.3296	11.689	11.4377	-0.25139	11.5634	-6.15307	0.00926886	0.325047	-1.88602	-2.53068	-1.43
Tb927_10_v5_28_08_2012	3117763	3118683	Tb927.10.12830	acetyltransferase, putative	851	802	887	840	923.996	870.793	963.084	912.052	9.8533	9.76784	9.91301	9.83455	9.82866	9.85496	0.0262945	9.84181	0.543561	0.625392	0.842503	-6.55092	-0.97709	0.25
Tb927_10_v5_28_08_2012	3120238	3121152	Tb927.10.12840	mitochondrial carrier protein	1308	1316	1456	1533	1429.51	1438.25	1591.26	1675.41	10.4823	10.4911	10.6369	10.7112	10.4944	10.6719	0.177502	10.5832	2.71947	0.0745461	0.392951	-4.32942	0.362597	0.6
Tb927_10_v5_28_08_2012	3121782	3122930	Tb927.10.12850	ttaggg binding factor	9736	10349	12766	12968	8473.46	9006.96	11110.5	11286.3	13.0489	13.137	13.4398	13.4624	13.0469	13.4864	0.4395	13.2666	5.02605	0.0160829	0.325047	-2.51013	0.244194	-0.1
Tb927_10_v5_28_08_2012	3123370	3125454	Tb927.10.12860	hypothetical protein, conserved	1289	1189	1273	1303	618.225	570.264	610.552	624.94	9.27432	9.15801	9.25633	9.28988	9.23736	9.25147	0.0141092	9.24441	0.194866	0.858232	0.963771	-6.71204	-1.51252	0.1
Tb927_10_v5_28_08_2012	3126455	3129718	Tb927.10.12870	hypothetical protein, conserved	2807	2840	2959	2775	859.988	870.098	906.556	850.184	9.74985	9.76669	9.82584	9.73333	9.77919	9.75786	-0.0213316	9.76852	-0.815717	0.475744	0.74599	-6.34096	-0.0177999	-0.2
Tb927_10_v5_28_08_2012	3130089	3131411	Tb927.10.12880	hypothetical protein, conserved	1113	1223	1336	1231	841.27	924.414	1009.83	930.461	9.71814	9.85396	9.98132	9.86335	9.80799	9.90362	0.0956257	9.85581	1.71005	0.188031	0.536804	-5.40378	0.575373	0.34
Tb927_10_v5_28_08_2012	3132290	3134716	Tb927.10.12890	bifunctional aminoacyl-tRNA synthetase, putative	8032	8308	7523	6687	3309.44	3423.16	3099.71	2755.25	11.6928	11.7415	11.5984	11.4285	11.6938	11.5268	-0.167019	11.6103	-4.08398	0.0277777	0.328802	-3.15089	-0.589722	-0.58
Tb927_10_v5_28_08_2012	344417	344668	Tb927.10.1290	hypothetical protein, conserved	275	331	259	348	1091.27	1313.49	1027.78	1380.95	10.0931	10.3603	10.0067	10.4325	10.2406	10.2121	-0.0284498	10.2264	-0.121938	0.910834	0.987902	-6.72719	2.5322	0.04
Tb927_10_v5_28_08_2012	3135001	3135471	Tb927.10.12900	hypothetical protein, conserved	633	638	676	671	1343.95	1354.56	1435.24	1424.63	10.3933	10.4047	10.4881	10.4774	10.4071	10.4783	0.071243	10.4427	1.90628	0.154944	0.497859	-5.18546	0.965109	0.05
Tb927_10_v5_28_08_2012	3135705	3138521	Tb927.10.12910	hypothetical protein, conserved	2130	2160	2391	2407	756.124	766.773	848.775	854.455	9.56438	9.58454	9.73094	9.74055	9.5949	9.71647	0.121571	9.65569	3.3583	0.0454003	0.349862	-3.73682	3.27349	0.21
Tb927_10_v5_28_08_2012	3139218	3142133	Tb927.10.12920	hypothetical protein, conserved	2206	2345	2080	1981	756.516	804.184	713.306	679.355	9.56513	9.65317	9.4804	9.41014	9.63113	9.42664	-0.204498	9.52889	-5.70777	0.0113935	0.325047	-2.11647	-1.2611	-0.43
Tb927_10_v5_28_08_2012	3143111	3143734	Tb927.10.12930	hypothetical protein, conserved	887	977	941	829	1421.47	1565.71	1508.01	1328.53	10.4742	10.6135	10.5594	10.3767	10.5506	10.4573	-0.0932558	10.5039	-1.33683	0.275658	0.614488	-5.81771	0.313461	0.07
Tb927_10_v5_28_08_2012	3145406	3146380	Tb927.10.12940	predicted zinc finger protein	1980	2055	2115	2103	2030.77	2107.69	2169.23	2156.92	10.9885	11.0421	11.0836	11.0754	11.0183	11.0759	0.0575862	11.0471	1.18936	0.321744	0.628175	-5.97593	0.082544	-0.07
Tb927_10_v5_28_08_2012	3146931	3149810	Tb927.10.12950	hypothetical protein, conserved	2641	2814	2702	2873	917.014	977.083	938.194	997.569	9.84237	9.93381	9.87528	9.96372	9.90575	9.89924	-0.00651539	9.90249	-0.0867105	0.93649	0.999928	-6.73203	0.0769935	-0.23
Tb927_10_v5_28_08_2012	3150232	3150924	Tb927.10.12960	ras-related protein rab-5	2977	3000	2837	2704	4295.82	4329	4093.8	3901.88	12.0691	12.0802	11.9996	11.9303	12.0308	12.0086	-0.0221983	12.0197	-0.525161	0.636637	0.84844	-6.56275	-0.0943871	-0.38
Tb927_10_v5_28_08_2012	3151564	3152475	Tb927.10.12970	hypothetical protein, conserved	527	558	588	607	577.851	611.842	644.737	665.57	9.17705	9.25937	9.3348	9.38061	9.2414	9.33776	0.0963553	9.28958	1.79479	0.172825	0.515599	-5.30925	3.64063	0.47
Tb927_10_v5_28_08_2012	3152688	3155108	Tb927.10.12980	methyltransferase, putative	2512	2475	2817	2620	1037.59	1022.3	1163.57	1082.2	10.0204	9.99902	10.1856	10.0811	10.024	10.1189	0.094861	10.0714	3.18602	0.0515689	0.359636	-3.88929	1.02167	-0.27
Tb927_10_v5_28_08_2012	3155477	3156367	Tb927.10.12990	predicted ankyrin repeat family protein	1282	1360	1438	1432	1438.83	1526.37	1613.92	1607.18	10.4917	10.5768	10.6572	10.6512	10.5404	10.6516	0.111239	10.596	2.52621	0.0877728	0.409973	-4.52334	-0.724905	0.02
Tb927_10_v5_28_08_2012	58920	59393	Tb927.10.130	hypothetical protein	128	98	108	118	270.042	206.751	227.848	248.945	8.08237	7.69871	7.83825	7.96547	7.91714	7.87097	-0.0461729	7.89405	-0.256619	0.814444	0.939695	-6.69392	-1.15587	NA
Tb927_10_v5_28_08_2012	345340	346608	Tb927.10.1300	hypothetical protein, conserved	530	565	681	558	417.652	445.232	536.643	439.716	8.70961	8.80165	9.0705	8.78371	8.76922	8.91131	0.142082	8.84026	1.34885	0.272222	0.611442	-5.8046	-0.306187	-0.08
Tb927_10_v5_28_08_2012	3156746	3158608	Tb927.10.13000	cAMP phosphodiesterase A, putative	1668	1587	1588	1466	895.33	851.852	852.389	786.903	9.80789	9.73615	9.73706	9.62187	9.79121	9.65855	-0.132666	9.72488	-2.55158	0.0858786	0.408608	-4.4975	0.384598	0.51
Tb927_10_v5_28_08_2012	3160717	3161730	Tb927.10.13010	protein kinase A catalytic subunit	1174	1207	1205	1134	1157.79	1190.34	1188.36	1118.34	10.1784	10.2184	10.216	10.1284	10.2125	10.1551	-0.0573879	10.1838	-2.32177	0.105074	0.431454	-4.73549	-0.710219	-0.46
Tb927_10_v5_28_08_2012	3162115	3164862	Tb927.10.13020	vacuolar protein sorting complex subunit, putative	2496	2520	2527	2381	908.297	917.031	919.578	866.448	9.82861	9.8424	9.8464	9.76063	9.85388	9.78264	-0.0712335	9.81826	-2.89799	0.0644707	0.379931	-4.15628	0.211315	0
Tb927_10_v5_28_08_2012	3165108	3167144	Tb927.10.13030	calpain-like cysteine peptidase, putative	1358	1215	1381	1353	666.667	596.465	677.958	664.212	9.38298	9.22271	9.40718	9.37767	9.32478	9.37405	0.0492773	9.34942	0.617557	0.581566	0.8182	-6.50005	-0.408694	-0.04
Tb927_10_v5_28_08_2012	3172254	3175883	Tb927.10.13040	receptor-type adenylate cyclase GRESAG 4, putative	2126	2214	2446	2429	585.675	609.917	673.829	669.146	9.19642	9.25483	9.39838	9.38833	9.24806	9.37468	0.126617	9.31137	4.08003	0.0278472	0.329066	-3.15386	-0.929628	-0.26
Tb927_10_v5_28_08_2012	3181160	3184915	Tb927.10.13070	hypothetical protein, conserved	2973	2999	3169	3063	791.534	798.456	843.717	815.495	9.63033	9.64287	9.72232	9.6733	9.65712	9.67775	0.0206326	9.66743	0.890923	0.440071	0.718214	-6.27321	0.0222903	-0.01
Tb927_10_v5_28_08_2012	3184959	3185441	Tb927.10.13080	hypothetical protein	219	174	219	221	453.416	360.248	453.416	457.557	8.82787	8.49685	8.82787	8.84096	8.68979	8.8203	0.130513	8.75505	0.94733	0.414916	0.699209	-6.2202	1.17992	NA
Tb927_10_v5_28_08_2012	3186497	3188260	Tb927.10.13090	hypothetical protein, conserved	2213	2148	2291	2147	1254.54	1217.69	1298.75	1217.12	10.2941	10.2511	10.344	10.2504	10.2882	10.2837	-0.00441905	10.286	-0.126271	0.907687	0.986812	-6.72648	1.15808	0.16
Tb927_10_v5_28_08_2012	346870	349704	Tb927.10.1310	hypothetical protein, conserved	1646	1577	1790	1728	580.6	556.261	631.393	609.524	9.18388	9.12221	9.30468	9.2539	9.17591	9.25772	0.0818057	9.21682	1.85504	0.16288	0.506441	-5.24225	0.0932446	-0.2
Tb927_10_v5_28_08_2012	3189375	3190691	Tb927.10.13100	hypothetical protein, conserved	1437	1381	1280	1081	1091.12	1048.6	971.906	820.805	10.0929	10.0356	9.92616	9.68265	10.0798	9.78426	-0.295499	9.93201	-3.4625	0.0421228	0.345221	-3.64718	-1.94649	-0.58
Tb927_10_v5_28_08_2012	3191431	3191787	Tb927.10.13110	dynein light chain, putative	1322	1209	1193	1040	3703.08	3386.55	3341.74	2913.17	11.8549	11.726	11.7068	11.5089	11.763	11.6297	-0.133253	11.6964	-1.79602	0.172617	0.515599	-5.30789	-4.11728	-0.28
Tb927_10_v5_28_08_2012	3192630	3193664	Tb927.10.13120	mitochondrial carrier protein	630	637	703	664	608.696	615.459	679.227	641.546	9.25195	9.26786	9.40987	9.32766	9.28317	9.34874	0.0655645	9.31596	2.50087	0.0897161	0.411894	-4.54925	2.9169	0.02
Tb927_10_v5_28_08_2012	3194400	3195857	Tb927.10.13130	UTP-glucose-1-phosphate uridylyltransferase	726	780	717	701	497.942	534.979	491.77	480.796	8.96273	9.06603	8.94477	8.91228	9.02885	8.914	-0.11485	8.97142	-2.80722	0.0693645	0.388489	-4.24359	0.466123	0.16
Tb927_10_v5_28_08_2012	3196419	3196964	Tb927.10.13140	hypothetical protein, conserved	616	624	626	693	1128.21	1142.86	1146.52	1269.23	10.1411	10.1597	10.1643	10.3109	10.1676	10.2259	0.0583289	10.1967	0.60891	0.58657	0.820266	-6.50625	0.267624	0.08
Tb927_10_v5_28_08_2012	3197403	3199961	Tb927.10.13150	hypothetical protein, conserved	1289	1353	1302	1203	503.712	528.722	508.792	470.106	8.97932	9.04909	8.99377	8.87991	9.02785	8.92416	-0.103682	8.976	-2.47825	0.0914959	0.414463	-4.57248	0.0213726	-0.06
Tb927_10_v5_28_08_2012	3200304	3201896	Tb927.10.13160	mannosyltransferase-II, putative	1325	1322	1360	1385	831.764	829.881	853.735	869.429	9.70176	9.6985	9.73933	9.76558	9.71988	9.73441	0.0145272	9.72714	0.321843	0.769175	0.917481	-6.66968	0.746259	0.11
Tb927_10_v5_28_08_2012	3203261	3204292	Tb927.10.13170	hypothetical protein, conserved	484	459	506	493	468.992	444.767	490.31	477.713	8.87649	8.80015	8.94049	8.90302	8.85193	8.90623	0.0543076	8.87908	1.15901	0.332181	0.635691	-6.00777	1.15013	0.76
Tb927_10_v5_28_08_2012	3204646	3208356	Tb927.10.13180	hypothetical protein, conserved	2394	2560	2440	2365	645.109	689.841	657.505	637.295	9.33563	9.43221	9.36305	9.31808	9.40481	9.3191	-0.085716	9.36195	-2.38955	0.0989086	0.422248	-4.66439	0.967335	0.51
Tb927_10_v5_28_08_2012	3208873	3210030	Tb927.10.13190	actin related protein 2/3 complex, putative	737	828	834	745	636.442	715.026	720.207	643.351	9.31615	9.48387	9.49427	9.3317	9.42101	9.39296	-0.0280434	9.40698	-0.358168	0.744478	0.903786	-6.65397	0.696704	0.25
Tb927_10_v5_28_08_2012	350171	352318	Tb927.10.1320	hypothetical protein, conserved	1241	1290	1322	1314	577.747	600.559	615.456	611.732	9.17679	9.23256	9.26785	9.25911	9.2272	9.24228	0.01508	9.23474	0.503626	0.649967	0.855493	-6.57618	-0.607815	-0.15
Tb927_10_v5_28_08_2012	3210312	3213098	Tb927.10.13200	hypothetical protein, conserved	1699	1709	1745	1682	609.616	613.204	626.121	603.516	9.25412	9.26257	9.2926	9.23964	9.28101	9.24437	-0.0366371	9.26269	-1.56242	0.218319	0.565246	-5.56857	-0.283394	0.31
Tb927_10_v5_28_08_2012	3213469	3215301	Tb927.10.13210	dolichyl-P-Man:GDP-ManGlcNAc2-PP-dolichyl beta-1,4-mannosyltransferase, putative	1957	2076	1923	1838	1067.65	1132.57	1049.1	1002.73	10.0616	10.1467	10.0363	9.97115	10.1186	9.98726	-0.131364	10.0529	-3.68431	0.0360957	0.337521	-3.46265	-0.747969	-0.08
Tb927_10_v5_28_08_2012	3215586	3218327	Tb927.10.13220	cyclophilin type peptidyl-prolyl cis-trans isomerase, putative	1761	1863	1965	1898	642.232	679.431	716.63	692.195	9.3292	9.41031	9.4871	9.43712	9.38901	9.44082	0.0518098	9.41491	1.64923	0.199892	0.550056	-5.4717	1.44975	0.06
Tb927_10_v5_28_08_2012	3219514	3220884	Tb927.10.13230	hypothetical protein, conserved	961	871	972	1042	700.948	635.303	708.972	760.029	9.45522	9.31357	9.47162	9.57181	9.40435	9.50021	0.0958586	9.45228	0.997383	0.393719	0.686314	-6.17175	0.693944	-0.08
Tb927_10_v5_28_08_2012	3221470	3223257	Tb927.10.13240	hypothetical protein, conserved	1619	1684	1698	1592	905.481	941.834	949.664	890.38	9.82413	9.88086	9.89279	9.7999	9.87112	9.82548	-0.04564	9.8483	-1.55314	0.220401	0.56687	-5.57892	1.35922	-0.31
Tb927_10_v5_28_08_2012	3224502	3230234	Tb927.10.13250	hypothetical protein, conserved	3554	3836	3805	4057	619.92	669.109	663.701	707.657	9.27826	9.38825	9.37656	9.46894	9.35393	9.40237	0.0484402	9.37815	0.691504	0.540079	0.789596	-6.44432	0.550697	-0.27
Tb927_10_v5_28_08_2012	3230855	3234328	Tb927.10.13260	hypothetical protein, conserved	3392	3568	3626	3895	976.396	1027.06	1043.75	1121.19	9.9328	10.0057	10.0289	10.1321	9.98573	10.0682	0.0824314	10.0269	1.08166	0.36035	0.657143	-6.08754	-0.928187	0.26
Tb927_10_v5_28_08_2012	3234925	3237744	Tb927.10.13270	periodic tryptophan protein 2, putative	1480	1453	1535	1421	524.823	515.248	544.326	503.901	9.03843	9.01192	9.09098	8.97986	9.04101	9.0206	-0.0204115	9.0308	-0.496822	0.654216	0.858276	-6.58032	2.35359	-0.05
Tb927_10_v5_28_08_2012	3238200	3246020	Tb927.10.13280	hypothetical protein, conserved	6368	6492	6719	6760	814.218	830.073	859.097	864.34	9.67104	9.69883	9.74836	9.75712	9.70443	9.7342	0.0297704	9.71932	0.822286	0.47253	0.744185	-6.33519	0.524386	0.08
Tb927_10_v5_28_08_2012	3246662	3247900	Tb927.10.13290	ethanolamine phosphotransferase (EPT)	2393	2767	2434	2059	1931.4	2233.25	1964.49	1661.82	10.9162	11.1256	10.9407	10.6994	11.026	10.8181	-0.207912	10.922	-1.9726	0.145339	0.487285	-5.11228	-0.262632	-0.14
Tb927_10_v5_28_08_2012	352678	354486	Tb927.10.1330	hypothetical protein, conserved	959	980	1103	956	530.127	541.736	609.729	528.469	9.05291	9.08411	9.25439	9.0484	9.08657	9.1331	0.0465304	9.10984	0.717037	0.526302	0.780502	-6.42402	-0.10344	-0.1
Tb927_10_v5_28_08_2012	3248231	3249079	Tb927.10.13300	30S ribosomal protein S8, putative	490	506	590	531	577.15	595.995	694.935	625.442	9.1753	9.22158	9.44281	9.29104	9.22106	9.34506	0.124001	9.28306	2.55525	0.0856093	0.408608	-4.49378	1.17936	0.03
Tb927_10_v5_28_08_2012	3249705	3250604	Tb927.10.13310	DNA-directed RNA polymerase I subunit, putative	862	790	872	789	957.778	877.778	968.889	876.667	9.90505	9.77935	9.92168	9.77753	9.86011	9.83119	-0.0289246	9.84565	-0.395744	0.719361	0.891419	-6.63611	0.944178	0.07
Tb927_10_v5_28_08_2012	3250999	3251658	Tb927.10.13320	DNA-directed RNA polymerase II/III subunit, putative	535	521	547	555	810.606	789.394	828.788	840.909	9.66464	9.62643	9.6966	9.71752	9.66597	9.68795	0.0219773	9.67696	0.460314	0.677318	0.871079	-6.60174	-0.346183	0.01
Tb927_10_v5_28_08_2012	3252923	3256969	Tb927.10.13330	paraflagellar rod component, putative	2266	2173	2447	2264	559.921	536.941	604.645	559.427	9.13165	9.0713	9.24233	9.13038	9.11819	9.1669	0.0487048	9.14255	0.987789	0.397701	0.688893	-6.18113	-0.397112	0.2
Tb927_10_v5_28_08_2012	3257365	3257796	Tb927.10.13340	hypothetical protein, conserved	191	188	173	182	442.13	435.185	400.463	421.296	8.79158	8.7688	8.64912	8.72211	8.79221	8.66436	-0.127851	8.72828	-2.03043	0.137534	0.477316	-5.04881	-1.65957	-0.05
Tb927_10_v5_28_08_2012	3258341	3261694	Tb927.10.13350	hypothetical protein, conserved	1556	1725	1548	1489	463.924	514.311	461.538	443.948	8.86085	9.0093	8.85343	8.79749	8.95061	8.81245	-0.138156	8.88153	-2.47952	0.0913949	0.414463	-4.57117	-0.463772	-0.12
Tb927_10_v5_28_08_2012	3263192	3264604	Tb927.10.13360	elongation factor Tu, putative	2383	2418	2638	2607	1686.48	1711.25	1866.95	1845.01	10.7207	10.7417	10.8672	10.8502	10.7343	10.8586	0.124369	10.7964	3.8399	0.0325185	0.331278	-3.33821	0.493404	0.27
Tb927_10_v5_28_08_2012	3265157	3265756	Tb927.10.13370	dynein light chain, putative	1008	963	1063	866	1680	1605	1771.67	1443.33	10.7151	10.6493	10.7917	10.4962	10.6871	10.6411	-0.0460802	10.6641	-0.465952	0.673717	0.869829	-6.59852	1.62274	-0.3
Tb927_10_v5_28_08_2012	3266032	3268173	Tb927.10.13380	hypothetical protein, conserved	1335	1437	1470	1363	623.249	670.868	686.275	636.321	9.28598	9.39203	9.42474	9.31588	9.36002	9.34797	-0.0120445	9.354	-0.264515	0.808906	0.937516	-6.69126	-0.406367	-0.02
Tb927_10_v5_28_08_2012	3269884	3271938	Tb927.10.13390	hypothetical protein, conserved	787	904	773	673	382.968	439.903	376.156	327.494	8.58484	8.78432	8.55902	8.35972	8.6962	8.43732	-0.258879	8.56676	-2.60543	0.0820239	0.404092	-4.44304	-2.89904	NA
Tb927_10_v5_28_08_2012	354997	356622	Tb927.10.1340	hypothetical protein, conserved	975	1014	1092	990	599.631	623.616	671.587	608.856	9.23034	9.28683	9.39358	9.25233	9.28116	9.30224	0.0210768	9.2917	0.44894	0.684616	0.874376	-6.60812	0.318122	0.11
Tb927_10_v5_28_08_2012	3273010	3274002	Tb927.10.13400	Phosphatidic acid phostphatase, putative	595	666	655	584	599.194	670.695	659.617	588.117	9.22929	9.39166	9.36767	9.20241	9.33072	9.26469	-0.0660338	9.2977	-0.867905	0.450729	0.728118	-6.29432	1.3686	NA
Tb927_10_v5_28_08_2012	3275687	3276073	Tb927.10.13410	hypothetical protein	184	199	285	220	475.452	514.212	736.434	568.475	8.89619	9.00902	9.52637	9.15349	8.96645	9.32081	0.354362	9.14363	2.54286	0.0865238	0.408608	-4.50637	-0.473138	0.22
Tb927_10_v5_28_08_2012	3276360	3276833	Tb927.10.13420	hypothetical protein	292	291	328	324	616.034	613.924	691.983	683.544	9.26921	9.26426	9.43668	9.419	9.29023	9.40893	0.1187	9.34958	4.08607	0.0277413	0.328802	-3.14934	1.15724	0.15
Tb927_10_v5_28_08_2012	3277670	3279124	Tb927.10.13430	citrate synthase, putative	828	929	891	850	569.072	638.488	612.371	584.192	9.155	9.32077	9.26062	9.19277	9.25648	9.20573	-0.0507529	9.2311	-0.820431	0.473436	0.744185	-6.33682	-0.738171	0.05
Tb927_10_v5_28_08_2012	3279970	3281538	Tb927.10.13440	hypothetical protein, conserved	978	1026	1081	1006	623.327	653.92	688.974	641.173	9.28616	9.35517	9.4304	9.32682	9.34098	9.35786	0.0168728	9.34942	0.487202	0.660255	0.86195	-6.5861	-0.760494	0.21
Tb927_10_v5_28_08_2012	3284565	3286367	Tb927.10.13450	hypothetical protein, conserved	1351	1469	1451	1419	749.307	814.753	804.77	787.022	9.55134	9.67199	9.65422	9.62209	9.63141	9.61838	-0.0130215	9.6249	-0.282043	0.796667	0.932227	-6.68509	1.94418	-0.33
Tb927_10_v5_28_08_2012	3287040	3287435	Tb927.10.13460	hypothetical protein	103	114	109	112	260.101	287.879	275.253	282.828	8.02846	8.17432	8.10984	8.14887	8.12866	8.09331	-0.0353447	8.11098	-0.611911	0.58483	0.819813	-6.50411	NA	-0.04
Tb927_10_v5_28_08_2012	3288206	3290854	Tb927.10.13470	hypothetical protein, conserved	1269	1416	1457	1416	479.049	534.541	550.019	534.541	8.90704	9.06485	9.10596	9.06485	9.00169	9.06798	0.0662888	9.03484	1.11257	0.348816	0.648686	-6.05592	1.05053	-0.09
Tb927_10_v5_28_08_2012	3291808	3292635	Tb927.10.13480	protein kinase, putative	1408	1593	1469	1271	1700.48	1923.91	1774.15	1535.02	10.7326	10.9106	10.7937	10.585	10.8192	10.6837	-0.135461	10.7515	-1.49948	0.232871	0.576975	-5.6386	-3.454	-0.12
Tb927_10_v5_28_08_2012	3293978	3294799	Tb927.10.13490	serine/threonine kinase, putative	971	985	1134	1134	1181.27	1198.3	1379.56	1379.56	10.2073	10.228	10.431	10.431	10.2335	10.422	0.18845	10.3277	4.57783	0.0206236	0.325047	-2.79966	-0.58316	-0.06
Tb927_10_v5_28_08_2012	357720	359672	Tb927.10.1350	hypothetical protein, conserved	1744	1894	1781	1608	892.985	969.79	911.93	823.349	9.80411	9.92302	9.83436	9.68711	9.88239	9.7389	-0.143489	9.81064	-2.5355	0.0870727	0.40923	-4.51386	0.219825	-0.28
Tb927_10_v5_28_08_2012	3295669	3296313	Tb927.10.13500	60S ribosomal protein L10a	10989	10930	11362	10586	17037.2	16945.7	17615.5	16412.4	14.0565	14.0487	14.1046	14.0026	14.0301	14.0873	0.0571319	14.0587	1.02725	0.381565	0.676334	-6.14226	1.64075	0.15
Tb927_10_v5_28_08_2012	3296931	3298640	Tb927.10.13510	zinc metallopeptidase, putative	2054	1942	1979	1950	1201.17	1135.67	1157.31	1140.35	10.2314	10.1506	10.1778	10.1565	10.2059	10.1518	-0.0540588	10.1789	-1.06934	0.365048	0.662021	-6.10003	-0.195162	0.04
Tb927_10_v5_28_08_2012	3300946	3302553	Tb927.10.13520	hypothetical protein, conserved	2177	2476	2575	2353	1353.86	1539.8	1601.37	1463.31	10.4039	10.5895	10.646	10.516	10.5039	10.581	0.0771191	10.5424	0.992377	0.395793	0.687841	-6.17665	1.33121	-0.13
Tb927_10_v5_28_08_2012	3302977	3303321	Tb927.10.13530	hypothetical protein	1192	1288	1417	1454	3455.07	3733.33	4107.25	4214.49	11.7549	11.8666	12.0043	12.0415	11.7784	12.0767	0.298268	11.9276	3.14942	0.0530146	0.361176	-3.92238	0.750661	0.12
Tb927_10_v5_28_08_2012	3304584	3305687	Tb927.10.13540	RNA-binding protein, putative	1032	1136	1143	1109	934.783	1028.99	1035.33	1004.53	9.87003	10.0084	10.0173	9.97374	9.95574	9.97899	0.0232562	9.96737	0.429541	0.697172	0.880035	-6.61869	-0.462865	-0.39
Tb927_10_v5_28_08_2012	3307745	3310885	Tb927.10.13550	hypothetical protein, conserved	2548	2587	2600	2547	811.207	823.623	827.762	810.888	9.6657	9.68759	9.69481	9.66514	9.69689	9.66023	-0.0366596	9.67856	-1.45521	0.243749	0.586515	-5.68767	0.416996	-0.18
Tb927_10_v5_28_08_2012	3316400	3317548	Tb927.10.13560	mevalonate-diphosphate decarboxylase	635	708	779	771	552.654	616.188	677.981	671.018	9.11284	9.26957	9.40723	9.39236	9.21356	9.38032	0.166756	9.29694	2.64171	0.0795474	0.39972	-4.40664	0.346948	NA
Tb927_10_v5_28_08_2012	3317751	3318776	Tb927.10.13570	RNA-binding protein, putative	939	891	1070	986	915.205	868.421	1042.88	961.014	9.83953	9.76391	10.0277	9.90991	9.81948	9.95327	0.133793	9.88638	2.63081	0.080282	0.401673	-4.41756	-0.227336	NA
Tb927_10_v5_28_08_2012	3319129	3319893	Tb927.10.13580	transporter, putative	2061	2013	2053	2089	2694.12	2631.37	2683.66	2730.72	11.3961	11.3621	11.3905	11.4156	11.3561	11.4253	0.0691787	11.3907	1.33834	0.275223	0.613876	-5.81606	-0.821517	0.19
Tb927_10_v5_28_08_2012	3320987	3323818	Tb927.10.13590	hypothetical protein, conserved	2789	3101	3047	2878	984.816	1094.99	1075.92	1016.24	9.94518	10.098	10.0727	9.99045	10.0367	10.0168	-0.0199061	10.0268	-0.334429	0.760574	0.913442	-6.66441	-0.927886	0.13
Tb927_10_v5_28_08_2012	359868	360215	Tb927.10.1360	hypothetical protein, unlikely	266	255	297	261	764.368	732.759	853.448	750	9.58001	9.51916	9.73885	9.55267	9.57174	9.62318	0.0514392	9.59746	0.739212	0.514569	0.773893	-6.40598	-0.143671	NA
Tb927_10_v5_28_08_2012	3324242	3324718	Tb927.10.13600	hypothetical protein, conserved	439	436	501	506	920.335	914.046	1050.31	1060.8	9.84758	9.8377	10.038	10.0523	9.85922	10.0333	0.174073	9.94626	3.99161	0.0294594	0.330686	-3.22067	1.02717	0.4
Tb927_10_v5_28_08_2012	3325400	3327598	Tb927.10.13610	hypothetical protein, conserved	1764	1858	1604	1451	802.183	844.93	729.422	659.845	9.64958	9.72439	9.51259	9.36817	9.70631	9.42109	-0.285223	9.5637	-5.92343	0.0102923	0.325047	-2.00242	1.09937	-0.46
Tb927_10_v5_28_08_2012	3328267	3329724	Tb927.10.13620	NADH-ubiquinone oxidoreductase complex I subunit,FT putative	1093	1175	1407	1244	749.657	805.898	965.021	853.224	9.55201	9.65624	9.91591	9.73847	9.62537	9.80575	0.180388	9.71556	2.8646	0.0662191	0.382151	-4.18823	0.850192	0.54
Tb927_10_v5_28_08_2012	3330420	3332843	Tb927.10.13630	glucosidase, putative	8653	9349	8847	8764	3569.72	3856.85	3649.75	3615.51	11.802	11.9136	11.834	11.8204	11.8228	11.8447	0.0219696	11.8337	0.342443	0.755121	0.909681	-6.66096	0.407055	-0.24
Tb927_10_v5_28_08_2012	3333289	3334659	Tb927.10.13640	hypothetical protein, conserved	1232	1315	1467	1434	898.614	959.154	1070.02	1045.95	9.81316	9.90712	10.0648	10.032	9.8786	10.0323	0.153667	9.95543	3.86488	0.0319873	0.33103	-3.31859	-0.0272887	0.17
Tb927_10_v5_28_08_2012	3335048	3335431	Tb927.10.13650	ARF-like 2-binding protein, putative	542	496	615	483	1411.46	1291.67	1601.56	1257.81	10.464	10.3361	10.6462	10.2978	10.4086	10.4681	0.0594666	10.4384	0.443158	0.688344	0.876234	-6.61131	-0.324598	0.14
Tb927_10_v5_28_08_2012	3336398	3338617	Tb927.10.13660	hypothetical protein, conserved	1369	1562	1590	1496	616.667	703.604	716.216	673.874	9.27068	9.46067	9.48626	9.39847	9.38806	9.42294	0.0348797	9.4055	0.478941	0.665468	0.864131	-6.59098	0.241623	0.33
Tb927_10_v5_28_08_2012	3340081	3341499	Tb927.10.13670	serine/threonine protein phosphatase 5	3089	3305	3348	3185	2176.89	2329.11	2359.41	2244.54	11.0887	11.1862	11.2048	11.1328	11.1361	11.1716	0.0355787	11.1538	0.837862	0.464984	0.739468	-6.32138	-3.98339	-0.4
Tb927_10_v5_28_08_2012	3342317	3344407	Tb927.10.13680	lipase domain protein, putative	1359	1499	1621	1549	649.928	716.882	775.227	740.794	9.34635	9.4876	9.60034	9.53487	9.44004	9.54704	0.107002	9.49354	2.01875	0.139069	0.479484	-5.0616	0.359009	0.05
Tb927_10_v5_28_08_2012	3346124	3348178	Tb927.10.13690	hypothetical protein, conserved	765	725	755	728	372.263	352.798	367.397	354.258	8.54405	8.46678	8.52512	8.47272	8.52956	8.48655	-0.0430119	8.50806	-1.12439	0.344505	0.645263	-6.04374	-0.626653	0.14
Tb927_10_v5_28_08_2012	360398	361249	Tb927.10.1370	hypothetical protein, conserved	800	804	880	849	938.967	943.662	1032.86	996.479	9.87647	9.88365	10.0138	9.96214	9.89803	9.97159	0.0735613	9.93481	3.10793	0.054716	0.361176	-3.96017	1.31854	0.21
Tb927_10_v5_28_08_2012	3349253	3349471	Tb927.10.13700	phosphatidic acid phosphatase alpha, putative	229	204	219	198	1045.66	931.507	1000	904.11	10.0316	9.86497	9.96723	9.82195	9.96344	9.87737	-0.0860705	9.9204	-1.01955	0.384663	0.678106	-6.1499	-1.05582	0.8
Tb927_10_v5_28_08_2012	3350011	3351006	Tb927.10.13710	hypothetical protein, conserved	4705	4694	4908	4212	4723.9	4712.85	4927.71	4228.92	12.2061	12.2027	12.267	12.0464	12.1492	12.2089	0.059624	12.179	1.86092	0.161945	0.50552	-5.23573	-1.13463	-0.32
Tb927_10_v5_28_08_2012	3351806	3352939	Tb927.10.13720	RNA-binding protein, putative	3560	3457	3695	3211	3139.33	3048.5	3258.38	2831.57	11.6167	11.5744	11.6704	11.4679	11.58	11.582	0.00195785	11.581	0.0360407	0.973566	1	-6.73614	0.0748901	-0.21
Tb927_10_v5_28_08_2012	3354027	3354923	Tb927.10.13730	60S ribosomal protein L7, putative	1268	1263	1257	1180	1413.6	1408.03	1401.34	1315.5	10.4662	10.4605	10.4536	10.3625	10.4718	10.3982	-0.0736069	10.435	-2.88161	0.065321	0.380371	-4.17193	2.29356	0.4
Tb927_10_v5_28_08_2012	3356065	3357849	Tb927.10.13740	calcium-dependent lipid binding protein, putative	2396	2533	2543	2543	1342.3	1419.05	1424.65	1424.65	10.3916	10.4717	10.4774	10.4774	10.4417	10.4729	0.0311514	10.4573	0.633903	0.572193	0.812216	-6.48813	0.424539	0.15
Tb927_10_v5_28_08_2012	3358402	3359289	Tb927.10.13750	hypothetical protein, conserved	1055	1122	1078	1093	1188.06	1263.51	1213.96	1230.86	10.2156	10.3044	10.2467	10.2666	10.2748	10.2447	-0.0300227	10.2597	-0.539984	0.627567	0.843185	-6.55325	0.628767	0.13
Tb927_10_v5_28_08_2012	3359570	3360082	Tb927.10.13760	hypothetical protein, conserved	764	827	798	751	1489.28	1612.09	1555.56	1463.94	10.5414	10.6556	10.6041	10.5166	10.6037	10.5545	-0.0492616	10.5791	-1.04503	0.374501	0.671328	-6.12451	0.331113	0.16
Tb927_10_v5_28_08_2012	3360706	3361047	Tb927.10.13770	hypothetical protein, conserved	501	515	533	456	1464.91	1505.85	1558.48	1333.33	10.5176	10.5573	10.6068	10.3819	10.5442	10.4844	-0.0598682	10.5143	-0.895597	0.437935	0.716298	-6.26889	Inf	0.16
Tb927_10_v5_28_08_2012	3364646	3365704	Tb927.10.13780	glycogen synthase kinase 3	2608	2815	2687	2542	2462.7	2658.17	2537.3	2400.38	11.2666	11.3768	11.3096	11.2296	11.3043	11.2826	-0.0217677	11.2935	-0.498034	0.653458	0.857863	-6.57959	-1.79959	-0.36
Tb927_10_v5_28_08_2012	3367889	3369931	Tb927.10.13790	hypothetical protein, conserved	6333	6597	6573	6424	3099.85	3229.07	3217.33	3144.4	11.5984	11.6574	11.6521	11.619	11.602	11.6588	0.0567095	11.6304	1.29058	0.289317	0.624683	-5.86787	-0.853622	-1.02
Tb927_10_v5_28_08_2012	362366	365329	Tb927.10.1380	serine/threonine-protein kinase, putative	1926	1983	2067	2065	649.798	669.028	697.368	696.694	9.34607	9.38808	9.44784	9.44645	9.38731	9.42447	0.0371661	9.40589	1.20668	0.315941	0.624683	-5.95763	0.693025	-0.02
Tb927_10_v5_28_08_2012	3372730	3373701	Tb927.10.13800	hypothetical protein, conserved	1770	1905	1840	1843	1820.99	1959.88	1893	1896.09	10.8313	10.9373	10.8872	10.8896	10.8767	10.8924	0.0156914	10.8846	0.296013	0.786969	0.926249	-6.6799	-0.648719	0.01
Tb927_10_v5_28_08_2012	3374384	3374725	Tb927.10.13810	hypothetical protein, conserved	329	356	365	348	961.988	1040.94	1067.25	1017.54	9.91137	10.0251	10.061	9.99229	9.9855	10.0101	0.0246141	9.9978	0.562639	0.613877	0.836185	-6.5383	NA	0.43
Tb927_10_v5_28_08_2012	3375008	3375793	Tb927.10.13820	hypothetical protein, conserved	643	699	750	702	818.066	889.313	954.198	893.13	9.67784	9.79817	9.89966	9.80434	9.75988	9.83163	0.0717492	9.79576	1.56038	0.218775	0.565821	-5.57085	-0.771947	0.3
Tb927_10_v5_28_08_2012	3377023	3377745	Tb927.10.13830	chaperone protein DNAj, putative	1276	1230	1335	1310	1764.87	1701.24	1846.47	1811.89	10.7862	10.7332	10.8513	10.8241	10.7585	10.839	0.0805364	10.7987	1.96383	0.146567	0.487407	-5.12193	0.0317827	0.02
Tb927_10_v5_28_08_2012	3379246	3380274	Tb927.10.13840	hypothetical protein, conserved	935	980	947	917	908.649	952.381	920.311	891.156	9.82917	9.89691	9.84754	9.80115	9.88093	9.80424	-0.0766884	9.84258	-2.57502	0.0841735	0.407255	-4.47373	1.76137	0.45
Tb927_10_v5_28_08_2012	3380834	3381976	Tb927.10.13850	hypothetical protein, conserved	1116	1103	1206	1205	976.378	965.004	1055.12	1054.24	9.93277	9.91589	10.0446	10.0434	9.94018	10.0306	0.0903984	9.98538	2.29984	0.107169	0.432521	-4.75865	0.756585	0.34
Tb927_10_v5_28_08_2012	3382594	3383553	Tb927.10.13860	GPI-anchor transamidase subunit 8 (GPI8)	2136	2055	2224	1855	2225	2140.62	2316.67	1932.29	11.1202	11.0645	11.1785	10.9168	11.0916	11.0485	-0.0431424	11.0701	-0.544228	0.624987	0.842255	-6.55048	1.52385	-0.07
Tb927_10_v5_28_08_2012	3384214	3385518	Tb927.10.13870	tubulin tyrosine ligase protein, putative	1389	1307	1284	1143	1064.37	1001.53	983.908	875.862	10.0571	9.96943	9.94385	9.77621	10.0283	9.84117	-0.187123	9.93473	-2.86563	0.0661641	0.382151	-4.18724	-1.6283	0
Tb927_10_v5_28_08_2012	3386114	3389374	Tb927.10.13880	hypothetical protein, conserved	1741	1698	1558	1691	533.885	520.699	477.768	518.553	9.06309	9.02707	8.90318	9.02113	9.06263	8.9506	-0.112021	9.00661	-1.43208	0.249655	0.593012	-5.71323	-0.107774	0.01
Tb927_10_v5_28_08_2012	3390132	3391943	Tb927.10.13890	hypothetical protein, conserved	750	862	880	803	413.907	475.717	485.651	443.157	8.69665	8.89699	8.92674	8.79493	8.80958	8.84541	0.0358359	8.8275	0.41391	0.707385	0.885421	-6.6269	1.35922	-0.01
Tb927_10_v5_28_08_2012	366820	367524	Tb927.10.1390	hypoxanthine-guanine phosphoribosyltransferase, putative	2364	2019	2059	1900	3353.19	2863.83	2920.57	2695.04	11.7117	11.4842	11.5125	11.3966	11.5768	11.4777	-0.0991	11.5272	-1.02422	0.382783	0.677501	-6.14527	-2.06363	-1.01
Tb927_10_v5_28_08_2012	3392667	3393746	Tb927.10.13900	UDP-galactose transporter	1312	1359	1323	1216	1214.81	1258.33	1225	1125.93	10.2477	10.2984	10.2597	10.1382	10.2865	10.1812	-0.105258	10.2338	-3.16437	0.0524177	0.361176	-3.90883	0.0597758	0
Tb927_10_v5_28_08_2012	3394568	3395170	Tb927.10.13910	hypothetical protein, conserved	548	501	584	526	908.789	830.846	968.491	872.305	9.82939	9.70017	9.92108	9.77034	9.78151	9.82767	0.0461583	9.80459	0.592834	0.595957	0.825085	-6.51761	-0.592413	0.55
Tb927_10_v5_28_08_2012	3395477	3395848	Tb927.10.13920	hypothetical protein, conserved	688	855	895	792	1849.46	2298.39	2405.91	2129.03	10.8537	11.167	11.233	11.0567	11.0099	11.1545	0.144614	11.0822	1.08731	0.358216	0.654739	-6.08179	0.651619	0.36
Tb927_10_v5_28_08_2012	3397154	3398152	Tb927.10.13930	phosphatidic acid phosphatase, putative	1566	1547	1377	1063	1567.57	1548.55	1378.38	1064.06	10.6152	10.5976	10.4298	10.0567	10.6112	10.229	-0.382184	10.4201	-3.023	0.0584206	0.369875	-4.03853	-0.350793	-0.7
Tb927_10_v5_28_08_2012	3399309	3399689	Tb927.10.13940	hypothetical protein, unlikely	319	319	342	372	837.27	837.27	897.638	976.378	9.71127	9.71127	9.8116	9.93277	9.73139	9.85327	0.121877	9.79233	1.49898	0.23299	0.576975	-5.63915	1.14165	NA
Tb927_10_v5_28_08_2012	3400291	3400989	Tb927.10.13950	tubulin-specific chaperone, putative	951	1010	1023	1030	1360.52	1444.92	1463.52	1473.53	10.411	10.4978	10.5162	10.526	10.4606	10.5134	0.0527715	10.487	0.998046	0.393446	0.686187	-6.1711	0.402138	-0.25
Tb927_10_v5_28_08_2012	3401459	3403228	Tb927.10.13960	flagellar protein PF20	2011	2171	1906	1705	1136.16	1226.55	1076.84	963.277	10.1512	10.2616	10.0739	9.9133	10.2214	9.97798	-0.243406	10.0997	-4.15021	0.0266481	0.326951	-3.10169	1.69424	-0.34
Tb927_10_v5_28_08_2012	3403540	3404433	Tb927.10.13970	uracil-DNA glycosylase, putative	1115	1042	1156	995	1247.2	1165.55	1293.06	1112.98	10.2856	10.188	10.3377	10.1215	10.2497	10.2112	-0.0384789	10.2304	-0.4848	0.661768	0.862763	-6.58753	0.476637	-0.22
Tb927_10_v5_28_08_2012	3404938	3405558	Tb927.10.13980	hypothetical protein, conserved	615	629	651	624	990.338	1012.88	1048.31	1004.83	9.95323	9.98567	10.0352	9.97417	9.98501	9.98921	0.00419844	9.98711	0.179749	0.869067	0.970555	-6.71574	-1.71022	-0.07
Tb927_10_v5_28_08_2012	3405901	3406986	Tb927.10.13990	hypothetical protein, conserved	825	771	750	767	759.669	709.945	690.608	706.262	9.57112	9.47359	9.43381	9.4661	9.54347	9.42833	-0.115142	9.4859	-1.76241	0.178462	0.523063	-5.34534	0.51151	0.06
Tb927_10_v5_28_08_2012	368728	369360	Tb927.10.1400	hypoxanthine-guanine phosphoribosyltransferase	1688	1751	1608	1339	2666.67	2766.19	2540.28	2115.32	11.3814	11.4342	11.3113	11.0473	11.3876	11.1897	-0.197903	11.2886	-2.3956	0.0983803	0.421108	-4.65808	0.119843	-0.64
Tb927_10_v5_28_08_2012	3409635	3412328	Tb927.10.14000	aconitase	1352	1483	1925	2102	501.856	550.483	714.551	780.252	8.974	9.10717	9.48291	9.60964	9.05581	9.52662	0.47081	9.29121	5.27051	0.0141512	0.325047	-2.36285	1.37106	0.53
Tb927_10_v5_28_08_2012	3414309	3415700	Tb927.10.14010	hypothetical protein, conserved	3152	3107	3174	2711	2264.37	2232.04	2280.17	1947.56	11.1455	11.1248	11.1556	10.9282	11.1323	11.0437	-0.0886548	11.088	-1.39745	0.258788	0.601281	-5.75137	0.266045	-0.45
Tb927_10_v5_28_08_2012	3416049	3417338	Tb927.10.14020	hypothetical protein, conserved	1318	1243	1405	1348	1021.71	963.566	1089.15	1044.96	9.99817	9.91374	10.0903	10.0306	9.97135	10.0475	0.0761808	10.0094	1.57056	0.216512	0.565098	-5.5595	-0.114587	-0.25
Tb927_10_v5_28_08_2012	3417589	3418938	Tb927.10.14030	hypothetical protein, conserved	6400	6415	6446	5854	4740.74	4751.85	4774.81	4336.3	12.2112	12.2146	12.2215	12.0826	12.1561	12.2063	0.050255	12.1812	2.06962	0.132528	0.467664	-5.00602	-0.507372	-0.54
Tb927_10_v5_28_08_2012	3419254	3420396	Tb927.10.14040	vacuolar ATP synthase subunit c, putative	2527	2476	2493	2186	2210.85	2166.23	2181.1	1912.51	11.111	11.0816	11.0915	10.902	11.0939	10.9924	-0.101487	11.0431	-2.09805	0.129031	0.46302	-4.97508	1.94418	-0.18
Tb927_10_v5_28_08_2012	3420704	3421096	Tb927.10.14050	hypothetical protein	63	69	88	101	160.305	175.573	223.919	256.997	7.33365	7.46412	7.81326	8.01121	7.41242	7.88231	0.469892	7.64737	4.53611	0.0211277	0.326951	-2.82798	0.197324	-0.02
Tb927_10_v5_28_08_2012	3425494	3426642	Tb927.10.14070	mevalonate diphosphate decarboxylase	419	469	462	495	364.665	408.181	402.089	430.809	8.51438	8.6766	8.65495	8.75425	8.60608	8.68756	0.081486	8.64682	0.833627	0.467025	0.741483	-6.32515	0.396605	0.55
Tb927_10_v5_28_08_2012	3426845	3427870	Tb927.10.14080	RNA-binding protein, putative	540	555	658	559	526.316	540.936	641.326	544.834	9.04252	9.08198	9.32716	9.09232	9.07861	9.18763	0.109017	9.13312	1.38849	0.261211	0.60336	-5.76121	-0.163864	NA
Tb927_10_v5_28_08_2012	3428280	3429860	Tb927.10.14090	transporter, putative	4105	4250	4556	4552	2596.46	2688.17	2881.72	2879.19	11.3429	11.3929	11.4932	11.4919	11.3512	11.5129	0.161673	11.4321	3.51056	0.0407131	0.344551	-3.60647	-0.478487	0.84
Tb927_10_v5_28_08_2012	369755	370489	Tb927.10.1410	hypothetical protein, conserved	838	838	932	861	1140.14	1140.14	1268.03	1171.43	10.1563	10.1563	10.3095	10.1953	10.1706	10.2376	0.0669661	10.2041	2.40139	0.0978771	0.420815	-4.65204	-0.81546	0.22
Tb927_10_v5_28_08_2012	3430138	3430557	Tb927.10.14100	hypothetical protein, conserved	214	224	240	269	509.524	533.333	571.429	640.476	8.99583	9.0616	9.16095	9.32525	9.04377	9.22359	0.179823	9.13368	1.96312	0.146668	0.487449	-5.12271	-0.331293	0.26
Tb927_10_v5_28_08_2012	3431651	3432010	Tb927.10.14110	sjogren s syndrome nuclear autoantigen 1, putative	493	521	597	488	1369.44	1447.22	1658.33	1355.56	10.4204	10.5001	10.6964	10.4057	10.4663	10.5462	0.0798921	10.5063	0.814112	0.476532	0.746621	-6.34236	-1.69707	0.28
Tb927_10_v5_28_08_2012	3432241	3432681	Tb927.10.14120	hypothetical protein	569	570	676	502	1290.25	1292.52	1532.88	1138.32	10.3346	10.3371	10.583	10.154	10.3492	10.3545	0.00524918	10.3519	0.0348543	0.974435	1	-6.73619	-0.280659	NA
Tb927_10_v5_28_08_2012	3432891	3433349	Tb927.10.14130	hypothetical protein, conserved	733	791	738	682	1596.95	1723.31	1607.84	1485.84	10.642	10.7518	10.6518	10.538	10.7023	10.593	-0.109303	10.6477	-2.25167	0.111952	0.440794	-4.80979	NA	-0.04
Tb927_10_v5_28_08_2012	3434635	3436134	Tb927.10.14140	pyruvate kinase 1	44882	44838	38439	33341	29921.3	29892	25626	22227.3	14.8689	14.8675	14.6454	14.4401	14.7679	14.6697	-0.0982372	14.7188	-3.12906	0.053841	0.361176	-3.94089	-2.40684	-1.06
Tb927_10_v5_28_08_2012	3437405	3438844	Tb927.10.14150	hypothetical protein, conserved	6441	6409	6190	5688	4472.92	4450.69	4298.61	3950	12.1273	12.1201	12.07	11.948	12.0773	12.054	-0.0232323	12.0657	-0.902268	0.434903	0.714405	-6.2627	-0.879117	-0.89
Tb927_10_v5_28_08_2012	3440953	3441867	Tb927.10.14160	aquaporin 3, putative	6704	7220	6061	5357	7326.78	7890.71	6624.04	5854.64	12.8392	12.9461	12.6937	12.5156	12.8213	12.6769	-0.14436	12.7491	-3.27984	0.0480859	0.355211	-3.8056	-3.0193	-0.47
Tb927_10_v5_28_08_2012	3442725	3443663	Tb927.10.14170	Aquaporin 2	2474	2627	2364	2316	2634.72	2797.66	2517.57	2466.45	11.364	11.4505	11.2984	11.2688	11.3906	11.3005	-0.0900307	11.3456	-1.91241	0.154026	0.496721	-5.17868	-0.283954	-0.27
Tb927_10_v5_28_08_2012	3444294	3445418	Tb927.10.14180	protein transport protein Sec13, putative	2780	2883	2850	2671	2471.11	2562.67	2533.33	2374.22	11.2715	11.324	11.3074	11.2138	11.2876	11.2735	-0.0140186	11.2805	-0.504827	0.649219	0.855493	-6.57544	-1.822	-0.25
Tb927_10_v5_28_08_2012	3445968	3447350	Tb927.10.14190	hypothetical protein, conserved	1012	1091	1023	1076	731.743	788.865	739.696	778.019	9.51716	9.62546	9.53274	9.60551	9.59172	9.54807	-0.0436491	9.5699	-0.678693	0.547098	0.794301	-6.4543	0.496795	0.02
Tb927_10_v5_28_08_2012	371916	373307	Tb927.10.1420	methionine aminopeptidase 2, putative	3505	3561	3718	3783	2517.96	2558.19	2670.98	2717.67	11.2986	11.3215	11.3837	11.4087	11.2991	11.4172	0.118055	11.3582	2.39365	0.0985501	0.421648	-4.66011	0.350977	0.09
Tb927_10_v5_28_08_2012	3448097	3449080	Tb927.10.14200	syntaxin 5	1007	1027	1123	1057	1023.37	1043.7	1141.26	1074.19	10.0005	10.0289	10.1577	10.0704	10.0291	10.1	0.0708882	10.0646	3.01248	0.0589015	0.369875	-4.04833	0.444466	0.35
Tb927_10_v5_28_08_2012	3449404	3449883	Tb927.10.14210	TFIIH basal transcription factor subunit	1194	1186	1252	1161	2487.5	2470.83	2608.33	2418.75	11.2811	11.2714	11.3495	11.2406	11.2651	11.3085	0.0433817	11.2868	1.70887	0.188252	0.537174	-5.40509	0.552811	0.23
Tb927_10_v5_28_08_2012	3450150	3451175	Tb927.10.14220	hypothetical protein, conserved	1406	1328	1324	1295	1370.37	1294.35	1290.45	1262.18	10.4214	10.3391	10.3348	10.3028	10.3875	10.3059	-0.0816474	10.3467	-1.63188	0.203429	0.552837	-5.49108	-0.840805	-0.1
Tb927_10_v5_28_08_2012	3452178	3456293	Tb927.10.14230	hypothetical protein, conserved	2600	2709	2437	2392	631.681	658.163	592.08	581.147	9.30534	9.36449	9.21208	9.18524	9.35405	9.17904	-0.175003	9.26654	-6.49923	0.00796585	0.325047	-1.7198	0.173991	-0.42
Tb927_10_v5_28_08_2012	3457704	3459044	Tb927.10.14240	N-myristoyltransferase	2450	2587	2529	2282	1826.99	1929.16	1885.91	1701.72	10.836	10.9145	10.8818	10.7336	10.872	10.81	-0.0619966	10.841	-1.35029	0.271813	0.610812	-5.80303	0.387676	0.15
Tb927_10_v5_28_08_2012	3459589	3460458	Tb927.10.14250	hypothetical protein, conserved	709	673	773	708	814.943	773.563	888.506	813.793	9.67232	9.59724	9.79686	9.67029	9.65648	9.71231	0.0558239	9.68439	1.00444	0.390815	0.684333	-6.16482	0.3832	0.46
Tb927_10_v5_28_08_2012	3461185	3461718	Tb927.10.14260	adaptin complex 4 subunit, putative	845	834	866	871	1582.4	1561.8	1621.72	1631.09	10.6288	10.6099	10.6642	10.6725	10.6245	10.6675	0.0429967	10.646	0.985692	0.398577	0.688893	-6.18318	NA	0.58
Tb927_10_v5_28_08_2012	3467873	3469906	Tb927.10.14270	TFIIF-stimulated CTD phosphatase, putative	113	179	95	108	55.5556	88.0039	46.706	53.0973	5.8216	6.4758	5.5761	5.75749	6.17964	5.67947	-0.500175	5.92955	-1.67311	0.195135	0.543302	-5.44503	-0.138039	-0.09
Tb927_10_v5_28_08_2012	3470661	3471230	Tb927.10.14280	mitochondrial carrier protein	504	508	593	514	884.211	891.228	1040.35	901.754	9.78988	9.80127	10.0242	9.81819	9.81621	9.90602	0.0898159	9.86112	1.4078	0.256022	0.599195	-5.73999	1.1482	0.34
Tb927_10_v5_28_08_2012	3472816	3473160	Tb927.10.14290	hypothetical protein	554	468	493	490	1605.8	1356.52	1428.99	1420.29	10.65	10.4068	10.4818	10.473	10.5358	10.4715	-0.0642171	10.5036	-0.568051	0.610637	0.834127	-6.53465	-0.729689	0.13
Tb927_10_v5_28_08_2012	374347	375084	Tb927.10.1430	hypothetical protein, conserved	1704	1753	1947	1782	2308.94	2375.34	2638.21	2414.63	11.1736	11.2145	11.3659	11.2382	11.1823	11.3148	0.132518	11.2485	4.37163	0.0232788	0.326951	-2.94199	-1.56457	-0.06
Tb927_10_v5_28_08_2012	3473435	3476686	Tb927.10.14300	protein kinase, putative	2800	2869	2748	2789	861.009	882.226	845.018	857.626	9.75156	9.78664	9.72455	9.74589	9.79001	9.71565	-0.0743527	9.75283	-1.81165	0.169973	0.511666	-5.29049	-0.0369033	0.04
Tb927_10_v5_28_08_2012	3477309	3478322	Tb927.10.14310	hypothetical protein, conserved	1642	1712	1895	1659	1619.33	1688.36	1868.84	1636.09	10.6621	10.7223	10.8687	10.6769	10.695	10.7727	0.0776374	10.7338	1.35863	0.26946	0.609734	-5.79392	0.665439	0.18
Tb927_10_v5_28_08_2012	3479607	3483008	Tb927.10.14320	hypothetical protein, conserved	2718	2740	2758	2562	798.942	805.409	810.7	753.086	9.64375	9.65537	9.6648	9.55859	9.67146	9.59019	-0.0812704	9.63082	-2.47278	0.0919326	0.414817	-4.57811	-0.789769	-0.49
Tb927_10_v5_28_08_2012	3484116	3487238	Tb927.10.14330	hypothetical protein, conserved	2443	2468	2411	2373	782.261	790.266	772.014	759.846	9.61335	9.62802	9.59435	9.57146	9.64043	9.55989	-0.0805446	9.60016	-3.14337	0.0532583	0.361176	-3.92787	-0.171299	0.31
Tb927_10_v5_28_08_2012	3487971	3491492	Tb927.10.14340	hypothetical protein, conserved	2741	2798	2701	2660	778.251	794.435	766.894	755.253	9.60594	9.6356	9.58476	9.56272	9.64143	9.55092	-0.09051	9.59618	-3.48361	0.0414959	0.34508	-3.62925	-0.525934	-0.38
Tb927_10_v5_28_08_2012	3491937	3492230	Tb927.10.14350	hypothetical protein, conserved	355	343	363	350	1207.48	1166.67	1234.69	1190.48	10.239	10.1894	10.2711	10.2185	10.2282	10.2314	0.00326714	10.2298	0.0875658	0.935865	0.999592	-6.73193	0.902196	0.26
Tb927_10_v5_28_08_2012	3492807	3493784	Tb927.10.14360	U2 small nuclear ribonucleoprotein 40K	1581	1584	1645	1478	1616.56	1619.63	1682	1511.25	10.6596	10.6623	10.7168	10.5625	10.6656	10.6344	-0.0311533	10.65	-0.722595	0.523341	0.778496	-6.41953	0.166571	0.16
Tb927_10_v5_28_08_2012	3494330	3494692	Tb927.10.14370	hypothetical protein, conserved	414	371	433	402	1140.5	1022.04	1192.84	1107.44	10.1567	9.99864	10.2214	10.1143	10.0932	10.1501	0.0568761	10.1217	0.735656	0.516436	0.774991	-6.4089	1.59294	0.3
Tb927_10_v5_28_08_2012	3495227	3497812	Tb927.10.14380	hypothetical protein, conserved	2271	2381	2525	2321	878.19	920.727	976.411	897.525	9.78003	9.8482	9.93282	9.81142	9.83506	9.854	0.0189472	9.84453	0.51382	0.643634	0.852785	-6.56988	0.39365	0.31
Tb927_10_v5_28_08_2012	3499574	3501241	Tb927.10.14390	hypothetical protein, conserved	2358	2557	2765	2593	1413.67	1532.97	1657.67	1554.56	10.4662	10.5831	10.6958	10.6032	10.5318	10.644	0.112212	10.5879	2.38657	0.09917	0.422991	-4.66749	-0.232197	-0.03
Tb927_10_v5_28_08_2012	375821	376468	Tb927.10.1440	hypothetical protein, conserved	830	837	949	879	1280.86	1291.67	1464.51	1356.48	10.324	10.3361	10.5172	10.4067	10.3429	10.4517	0.108823	10.3973	4.10717	0.0273753	0.327893	-3.13359	0.0464054	0.09
Tb927_10_v5_28_08_2012	3502401	3505742	Tb927.10.14400	hypothetical protein, conserved	2422	2457	2783	2624	724.716	735.189	832.735	785.159	9.50326	9.52393	9.70344	9.61868	9.53565	9.6398	0.104156	9.58773	4.02852	0.028772	0.330483	-3.19263	-0.830337	0.31
Tb927_10_v5_28_08_2012	3506347	3510222	Tb927.10.14410	leucine-rich repeat protein (LRRP), putative	2184	2310	2522	2439	563.467	595.975	650.671	629.257	9.14075	9.22153	9.348	9.2998	9.20112	9.30241	0.101284	9.25176	3.04244	0.0575455	0.368549	-4.02048	-0.065616	0.03
Tb927_10_v5_28_08_2012	3512066	3516586	Tb927.10.14420	protein kinase, putative	2354	2597	2458	2502	520.681	574.43	543.685	553.417	9.02702	9.1685	9.08928	9.11483	9.11591	9.08461	-0.0313012	9.10026	-0.503629	0.649965	0.855493	-6.57618	-0.0938696	-0.17
Tb927_10_v5_28_08_2012	3519581	3522343	Tb927.10.14430	hypothetical protein, conserved	2939	3152	3252	3115	1063.7	1140.79	1176.98	1127.4	10.0562	10.1571	10.2021	10.1401	10.1208	10.1541	0.0333184	10.1374	0.803599	0.481723	0.750139	-6.35153	-0.367229	0.28
Tb927_10_v5_28_08_2012	3523232	3524092	Tb927.10.14440	hypothetical protein, conserved	806	801	771	806	936.121	930.314	895.47	936.121	9.87209	9.86312	9.80811	9.87209	9.8854	9.82269	-0.0627094	9.85404	-1.05887	0.369091	0.665357	-6.11061	-0.531253	0.34
Tb927_10_v5_28_08_2012	3524995	3526221	Tb927.10.14450	hypothetical protein, conserved	569	578	596	528	463.733	471.068	485.738	430.318	8.86026	8.88285	8.927	8.75261	8.88686	8.82776	-0.0590935	8.85731	-1.07048	0.364613	0.661429	-6.09888	1.15661	0.27
Tb927_10_v5_28_08_2012	3526771	3529809	Tb927.10.14460	leucine-rich repeat protein (LRRP), putative	2185	2250	2262	2163	718.987	740.375	744.324	711.747	9.49183	9.53406	9.54172	9.47725	9.53502	9.48823	-0.0467846	9.51163	-1.9375	0.150332	0.492958	-5.15096	-1.15635	0.01
Tb927_10_v5_28_08_2012	3530795	3535885	Tb927.10.14470	intraflagellar transport protein IFT140, putative	5690	5877	5868	5911	1117.66	1154.39	1152.62	1161.07	10.1276	10.1742	10.172	10.1825	10.1674	10.1631	-0.00428225	10.1652	-0.0985947	0.927821	0.995634	-6.73058	-1.55478	-0.42
Tb927_10_v5_28_08_2012	3538130	3540727	Tb927.10.14480	hypothetical protein, conserved	1237	1313	1466	1450	476.135	505.389	564.28	558.122	8.89826	8.9841	9.14282	9.12702	8.95666	9.11733	0.160669	9.03699	4.43019	0.0224816	0.326951	-2.90095	-0.640784	0.44
Tb927_10_v5_28_08_2012	3542653	3543915	Tb927.10.14490	hypothetical protein, conserved	3964	4435	3789	3501	3138.56	3511.48	3000	2771.97	11.6163	11.7783	11.5512	11.4372	11.673	11.5135	-0.159491	11.5932	-2.43041	0.095405	0.418989	-4.62188	-1.57721	-0.84
Tb927_10_v5_28_08_2012	377887	386505	Tb927.10.1450	hypothetical protein, conserved	6030	6481	6057	5796	699.617	751.943	702.75	672.468	9.45248	9.5564	9.45892	9.39547	9.52528	9.40763	-0.117655	9.46645	-3.01926	0.0585913	0.369875	-4.04202	0.0134451	-0.2
Tb927_10_v5_28_08_2012	3545522	3546535	Tb927.10.14500	hypothetical protein, conserved	3649	3723	3288	2877	3598.62	3671.6	3242.6	2837.28	11.8136	11.8426	11.6634	11.4708	11.7952	11.5814	-0.213802	11.6883	-4.57631	0.0206418	0.325047	-2.80069	-2.6583	-1.56
Tb927_10_v5_28_08_2012	3547265	3549829	Tb927.10.14510	hypothetical protein, conserved	3379	3571	3294	3360	1317.35	1392.2	1284.21	1309.94	10.3645	10.4442	10.3278	10.3564	10.4165	10.3278	-0.088682	10.3722	-1.60216	0.209656	0.557431	-5.52426	-0.663991	-0.27
Tb927_10_v5_28_08_2012	3550740	3552140	Tb927.10.14520	hypothetical protein, conserved	1564	1586	1680	1523	1116.35	1132.05	1199.14	1087.08	10.1259	10.146	10.229	10.0876	10.1527	10.1439	-0.00880286	10.1483	-0.242117	0.824654	0.945392	-6.69861	-1.68587	-0.31
Tb927_10_v5_28_08_2012	3552891	3554036	Tb927.10.14530	proteasome regulatory non-ATPase subunit 8	2630	2634	2751	2525	2294.94	2298.43	2400.52	2203.32	11.1649	11.1671	11.2297	11.1061	11.1628	11.1775	0.0146686	11.1702	0.53616	0.629899	0.844577	-6.55572	0.45874	0.03
Tb927_10_v5_28_08_2012	3564030	3564572	Tb927.10.14540	hypothetical protein	110	87	102	116	202.578	160.221	187.845	213.628	7.66944	7.3329	7.56106	7.74569	7.51013	7.63904	0.128907	7.57459	0.724164	0.522508	0.778214	-6.41826	-0.243123	NA
Tb927_10_v5_28_08_2012	3565010	3566992	Tb927.10.14550	ATP-dependent DEAD/H RNA helicase, putative	331	381	394	382	166.919	192.133	198.689	192.637	7.39162	7.59345	7.64161	7.59721	7.50742	7.60431	0.0968942	7.55586	1.03381	0.378942	0.674144	-6.13572	0.136823	-0.46
Tb927_10_v5_28_08_2012	3568311	3570320	Tb927.10.14560	hypothetical protein, conserved	2281	2338	2172	2238	1134.83	1163.18	1080.6	1113.43	10.1495	10.1851	10.0789	10.1221	10.182	10.0858	-0.096129	10.1339	-1.93614	0.15053	0.49317	-5.15246	-0.490506	-0.23
Tb927_10_v5_28_08_2012	3570686	3572842	Tb927.10.14570	hypothetical protein, conserved	1499	1609	1460	1494	694.947	745.943	676.866	692.629	9.44283	9.54486	9.40486	9.43802	9.51431	9.40034	-0.113971	9.45733	-2.24538	0.112595	0.441944	-4.81648	-1.07908	-0.27
Tb927_10_v5_28_08_2012	3573174	3573674	Tb927.10.14580	60S ribosomal protein L17, putative	7776	8093	8560	7330	15521	16153.7	17085.8	14630.7	13.922	13.9797	14.0606	13.8368	13.9322	13.966	0.0337804	13.9491	1.11741	0.347046	0.647276	-6.05094	0.56142	0.29
Tb927_10_v5_28_08_2012	3574012	3574947	Tb927.10.14590	hypothetical protein, conserved	760	832	810	769	811.966	888.889	865.385	821.581	9.66705	9.79748	9.75886	9.68401	9.75367	9.70219	-0.0514789	9.72793	-1.06409	0.367072	0.663783	-6.10534	0.12713	0.02
Tb927_10_v5_28_08_2012	387760	390300	Tb927.10.1460	protein kinase, putative	1744	1758	1787	1779	686.344	691.854	703.266	700.118	9.42489	9.43641	9.45998	9.45351	9.45078	9.43513	-0.0156564	9.44295	-0.543217	0.625601	0.842525	-6.55114	-0.299346	-0.2
Tb927_10_v5_28_08_2012	3575185	3575985	Tb927.10.14600	40S ribosomal protein S2, putative	12041	12182	13108	11797	15032.5	15208.5	16364.5	14727.8	13.8759	13.8927	13.9984	13.8464	13.862	13.95	0.0879749	13.906	2.8309	0.0680441	0.386235	-4.22067	0.813032	NA
Tb927_10_v5_28_08_2012	3576468	3579779	Tb927.10.14610	leucine-rich repeat protein (LRRP), putative	2957	2982	2727	2731	892.814	900.362	823.37	824.577	9.80383	9.81596	9.68715	9.68926	9.82906	9.6695	-0.159555	9.74928	-4.69812	0.0192557	0.325047	-2.71936	-2.93285	-0.47
Tb927_10_v5_28_08_2012	3580775	3581932	Tb927.10.14620	hypothetical protein, conserved	1735	1886	1853	1643	1498.27	1628.67	1600.17	1418.83	10.55	10.6704	10.6449	10.4715	10.6139	10.5576	-0.0562365	10.5857	-0.87283	0.448429	0.726686	-6.28983	-0.723003	0.05
Tb927_10_v5_28_08_2012	3582443	3583129	Tb927.10.14630	fibrillarin, putative	1291	1184	1317	1317	1879.18	1723.44	1917.03	1917.03	10.8767	10.7519	10.9054	10.9054	10.8204	10.9111	0.0907326	10.8657	1.28953	0.289634	0.624683	-5.869	1.28013	NA
Tb927_10_v5_28_08_2012	3583560	3584222	Tb927.10.14640	hypothetical protein, conserved	384	356	387	354	579.186	536.953	583.71	533.937	9.18037	9.07134	9.19158	9.06322	9.14568	9.10799	-0.0376898	9.12684	-0.536316	0.629803	0.844577	-6.55562	Inf	0.04
Tb927_10_v5_28_08_2012	3584612	3584986	Tb927.10.14650	hypothetical protein, conserved	720	780	839	782	1920	2080	2237.33	2085.33	10.9076	11.0231	11.1282	11.0268	10.9684	11.0772	0.108748	11.0228	2.49109	0.0904798	0.413049	-4.55928	0.420555	-0.16
Tb927_10_v5_28_08_2012	3585270	3586445	Tb927.10.14660	hypothetical protein, conserved	1567	1531	1675	1515	1332.48	1301.87	1424.32	1288.27	10.381	10.3475	10.4771	10.3323	10.3757	10.3952	0.0194486	10.3854	0.445189	0.687033	0.875728	-6.61019	0.284487	-0.11
Tb927_10_v5_28_08_2012	3586547	3587080	Tb927.10.14670	hypothetical protein	687	576	641	558	1286.52	1078.65	1200.37	1044.94	10.3304	10.0764	10.2305	10.0306	10.2187	10.1146	-0.104155	10.1667	-0.811995	0.477573	0.747164	-6.34422	-0.0724098	NA
Tb927_10_v5_28_08_2012	3588011	3588934	Tb927.10.14680	ribosome biogenesis protein, putative	916	929	936	869	991.342	1005.41	1012.99	940.476	9.95469	9.975	9.98582	9.87878	9.98003	9.91495	-0.0650745	9.94749	-2.29217	0.107913	0.43362	-4.76676	2.87437	0.56
Tb927_10_v5_28_08_2012	3589288	3590259	Tb927.10.14690	syntaxin, putative	1014	1100	1040	1011	1043.21	1131.69	1069.96	1040.12	10.0282	10.1455	10.0647	10.0239	10.0995	10.0282	-0.0712891	10.0638	-1.45259	0.244412	0.587009	-5.69057	-0.390539	-0.09
Tb927_10_v5_28_08_2012	391151	391783	Tb927.10.1470	hypoxanthine-guanine phosphoribosyltransferase	1531	1388	1461	1286	2418.64	2192.73	2308.06	2031.6	11.2406	11.0992	11.1731	10.9891	11.1605	11.0835	-0.0769776	11.122	-1.0349	0.378511	0.674115	-6.13464	-0.41217	-0.38
Tb927_10_v5_28_08_2012	3590736	3591764	Tb927.10.14700	hypothetical protein, conserved	3817	3964	3664	3299	3709.43	3852.28	3560.74	3206.03	11.8574	11.9119	11.7984	11.647	11.8572	11.7508	-0.106393	11.804	-3.51865	0.0404819	0.344551	-3.59966	-0.857811	-0.37
Tb927_10_v5_28_08_2012	3592027	3592827	Tb927.10.14710	40S ribosomal protein S2, putative	7156	7747	8208	7843	8933.83	9671.66	10247.2	9791.51	13.1252	13.2397	13.3231	13.2575	13.1414	13.3424	0.201041	13.2419	2.88873	0.0649498	0.380208	-4.16513	0.857112	0.16
Tb927_10_v5_28_08_2012	3593175	3594350	Tb927.10.14720	peroxin 13	1282	1382	1400	1296	1090.14	1175.17	1190.48	1102.04	10.0916	10.1999	10.2185	10.1073	10.1607	10.1465	-0.014249	10.1536	-0.313391	0.774978	0.920198	-6.67311	-0.0527414	-0.15
Tb927_10_v5_28_08_2012	3594939	3596270	Tb927.10.14730	chaperone protein DNAj, putative	2653	2909	3002	2812	1991.74	2183.93	2253.75	2111.11	10.9605	11.0934	11.1388	11.0445	11.0283	11.0955	0.06719	11.0619	1.29513	0.287941	0.624683	-5.86295	#NAME?	-0.03
Tb927_10_v5_28_08_2012	3596820	3597977	Tb927.10.14740	hypothetical protein, conserved	2204	2403	2244	2198	1903.28	2075.13	1937.82	1898.1	10.895	11.0197	10.921	10.8911	10.9594	10.91	-0.0493327	10.9347	-0.980851	0.400605	0.689245	-6.18789	0.141012	NA
Tb927_10_v5_28_08_2012	3598487	3599401	Tb927.10.14750	fibrillarin, putative	2091	1984	2064	1972	2285.25	2168.31	2255.74	2155.19	11.1588	11.083	11.14	11.0743	11.1175	11.1115	-0.0060377	11.1145	-0.140394	0.897449	0.982412	-6.724	1.19292	0.23
Tb927_10_v5_28_08_2012	3599832	3600401	Tb927.10.14760	hypothetical protein, conserved	7448	7932	8030	6955	13066.7	13915.8	14087.7	12201.8	13.6737	13.7645	13.7823	13.5749	13.6854	13.7128	0.0273898	13.6991	0.663883	0.5553	0.80051	-6.46568	-1.62072	-0.43
Tb927_10_v5_28_08_2012	3601240	3603162	Tb927.10.14770	protein kinase, putative	2281	2308	2337	2108	1186.17	1200.21	1215.29	1096.2	10.2133	10.2303	10.2483	10.0996	10.2371	10.1588	-0.0783312	10.198	-2.04068	0.136203	0.473925	-5.03761	-0.540198	-0.44
Tb927_10_v5_28_08_2012	3604785	3605639	Tb927.10.14780	protein kinase, putative	2553	2579	2463	2453	2985.96	3016.37	2880.7	2869.01	11.5445	11.5591	11.4927	11.4868	11.5321	11.5081	-0.0239657	11.5201	-0.551879	0.620353	0.839552	-6.54546	-0.919653	-0.78
Tb927_10_v5_28_08_2012	3606397	3607545	Tb927.10.14790	aminopeptidase, putative	5898	5945	5681	5594	5133.16	5174.06	4944.3	4868.58	12.3259	12.3374	12.2718	12.2496	12.2787	12.3091	0.0303704	12.2939	0.465465	0.674028	0.869884	-6.5988	-0.413938	-0.15
Tb927_10_v5_28_08_2012	392896	393372	Tb927.10.1480	hypothetical protein	1234	1046	1374	1236	2587	2192.87	2880.5	2591.19	11.3376	11.0993	11.4926	11.34	11.2081	11.4382	0.23009	11.3232	2.22033	0.115203	0.446583	-4.84323	-0.104088	NA
Tb927_10_v5_28_08_2012	3609426	3610589	Tb927.10.14800	protein kinase, putative	873	915	823	753	750	786.082	707.045	646.907	9.55267	9.62037	9.4677	9.33964	9.60605	9.38313	-0.222915	9.49459	-5.21351	0.0145732	0.325047	-2.39656	1.94418	-0.15
Tb927_10_v5_28_08_2012	3611256	3611738	Tb927.10.14810	hypothetical protein, conserved	2241	2055	2132	1978	4639.75	4254.66	4414.08	4095.24	12.1801	12.0552	12.1082	12.0001	12.0692	12.1009	0.0316111	12.085	0.564494	0.612765	0.835377	-6.53705	0.189291	0.03
Tb927_10_v5_28_08_2012	3612394	3613317	Tb927.10.14820	mitochondrial carrier protein	2298	2524	2442	2216	2487.01	2731.6	2642.86	2398.27	11.2808	11.4161	11.3684	11.2284	11.3367	11.3123	-0.0244553	11.3245	-0.410332	0.709736	0.886457	-6.62874	1.22116	NA
Tb927_10_v5_28_08_2012	3613774	3614697	Tb927.10.14830	mitochondrial carrier protein	2568	2594	2499	2449	2779.22	2807.36	2704.55	2650.43	11.441	11.4555	11.4017	11.3726	11.4259	11.4126	-0.0132829	11.4193	-0.384537	0.726805	0.89589	-6.6416	1.04364	0.06
Tb927_10_v5_28_08_2012	3615154	3616077	Tb927.10.14840	mitochondrial carrier protein	2019	2077	2026	1764	2185.06	2247.84	2192.64	1909.09	11.0941	11.135	11.0991	10.8994	11.1115	10.9964	-0.115158	11.0539	-2.27555	0.109549	0.436366	-4.78439	1.47194	NA
Tb927_10_v5_28_08_2012	3624761	3626902	Tb927.10.14860	hypothetical protein, conserved	1840	1958	2217	2263	859.01	914.099	1035.01	1056.49	9.74821	9.83778	10.0168	10.0464	9.81264	10.0194	0.206757	9.91601	3.82491	0.0328426	0.33216	-3.35002	-0.0468188	0.39
Tb927_10_v5_28_08_2012	3627364	3629409	Tb927.10.14870	hypothetical protein, conserved	1731	1736	1791	1787	846.041	848.485	875.367	873.412	9.72629	9.73044	9.77539	9.77217	9.74901	9.75471	0.00569697	9.75186	0.16418	0.880266	0.975631	-6.71925	2.36719	0.37
Tb927_10_v5_28_08_2012	3629662	3632214	Tb927.10.14880	hypothetical protein, conserved	1510	1474	1393	1380	591.461	577.36	545.633	540.541	9.21058	9.17582	9.09443	9.08093	9.21405	9.07095	-0.143095	9.1425	-3.90451	0.0311677	0.33103	-3.2877	-0.234927	-0.13
Tb927_10_v5_28_08_2012	3633146	3635608	Tb927.10.14890	C-terminal motor kinesin, putative	30641	32001	30123	29934	12440.5	12992.7	12230.2	12153.5	13.6029	13.6655	13.5783	13.5692	13.595	13.605	0.0100391	13.6	0.162377	0.881566	0.976594	-6.71964	-2.58869	-0.93
Tb927_10_v5_28_08_2012	397209	400871	Tb927.10.1490	hypothetical protein, conserved	5971	6219	6600	6129	1630.08	1697.79	1801.8	1673.22	10.6716	10.7303	10.816	10.7093	10.7042	10.7615	0.0572932	10.7329	1.78949	0.173734	0.517193	-5.31516	-0.36923	-0.27
Tb927_10_v5_28_08_2012	3637576	3639297	Tb927.10.14900	hypothetical protein, conserved	681	647	825	807	395.47	375.726	479.094	468.641	8.63107	8.55737	8.90717	8.87541	8.61069	8.8773	0.266605	8.744	7.35566	0.00563782	0.325047	-1.35118	-1.49261	-0.12
Tb927_10_v5_28_08_2012	3642186	3643739	Tb927.10.14910	sarcoplasmic reticulum glycoprotein, putative	2349	2256	2505	2356	1511.58	1451.74	1611.97	1516.09	10.5628	10.5046	10.6555	10.5671	10.5395	10.6075	0.068017	10.5735	1.72607	0.185041	0.532351	-5.38589	0.77857	-0.1
Tb927_10_v5_28_08_2012	3644180	3647902	Tb927.10.14920	hypothetical protein, conserved	3238	3472	3517	3100	869.729	932.581	944.668	832.662	9.76608	9.86663	9.88519	9.70332	9.83621	9.77257	-0.0636437	9.80439	-1.00962	0.388695	0.682101	-6.15971	0.64204	-0.33
Tb927_10_v5_28_08_2012	3649025	3649882	Tb927.10.14930	zinc finger protein family member, putative	636	672	625	619	741.259	783.217	728.438	721.445	9.53578	9.61511	9.51064	9.49674	9.59597	9.48116	-0.114806	9.53857	-3.35507	0.045507	0.350251	-3.73963	-1.2643	-0.32
Tb927_10_v5_28_08_2012	3653529	3653894	Tb927.10.14940	hypothetical protein	129	126	116	162	352.459	344.262	316.94	442.623	8.4654	8.43155	8.31261	8.79319	8.46212	8.53488	0.0727596	8.4985	0.329133	0.764188	0.914899	-6.66665	0.551861	0.23
Tb927_10_v5_28_08_2012	3654477	3655775	Tb927.10.14950	RNA binding protein, putative	1624	1748	1766	1849	1250.19	1345.65	1359.51	1423.4	10.2891	10.3952	10.4099	10.4761	10.3535	10.4332	0.0796655	10.3934	1.04039	0.376335	0.672974	-6.12916	-0.151622	0.96
Tb927_10_v5_28_08_2012	3656425	3656964	Tb927.10.14960	hypothetical protein	786	699	781	732	1455.56	1294.44	1446.3	1355.56	10.5083	10.3392	10.4991	10.4057	10.4304	10.4437	0.0132261	10.4371	0.169504	0.876432	0.973724	-6.71809	0.938641	NA
Tb927_10_v5_28_08_2012	3658223	3658747	Tb927.10.14970	hypothetical protein	289	314	341	306	550.476	598.095	649.524	582.857	9.10715	9.22664	9.34546	9.18947	9.18756	9.24687	0.05931	9.21721	0.925181	0.424632	0.706178	-6.24123	0.812048	NA
Tb927_10_v5_28_08_2012	3658942	3660909	Tb927.10.14980	intraflagellar transport protein IFT52, putative	2966	3043	2944	2715	1507.11	1546.24	1495.93	1379.57	10.5585	10.5955	10.5478	10.4311	10.5823	10.4816	-0.100735	10.5319	-3.58127	0.0387474	0.342273	-3.54732	-1.03666	-0.47
Tb927_10_v5_28_08_2012	3663015	3665363	Tb927.10.14990	intraflagellar transport protein IFT80/CHE2, putative	4201	4245	4057	3937	1788.42	1807.15	1727.12	1676.03	10.8053	10.8203	10.755	10.7117	10.8116	10.7315	-0.080054	10.7715	-3.09721	0.0551668	0.361724	-3.96999	-0.789249	-0.28
Tb927_10_v5_28_08_2012	68603	69205	Tb927.10.150	hypothetical protein, conserved	314	393	417	420	520.73	651.741	691.542	696.517	9.02716	9.35037	9.43576	9.44609	9.20538	9.41951	0.214133	9.31245	1.68235	0.193329	0.541597	-5.43471	0.385301	-0.04
Tb927_10_v5_28_08_2012	401939	404260	Tb927.10.1500	methionyl-tRNA synthetase, putative	4242	4329	4316	4103	1826.87	1864.34	1858.74	1767.01	10.836	10.8652	10.8609	10.7879	10.8468	10.8258	-0.020969	10.8363	-0.905102	0.43362	0.713519	-6.26006	1.12821	0.13
Tb927_10_v5_28_08_2012	3666262	3667530	Tb927.10.15000	hypothetical protein, conserved	1853	1855	1762	1579	1460.2	1461.78	1388.49	1244.29	10.5129	10.5145	10.4403	10.2823	10.5212	10.3489	-0.172253	10.4351	-4.27635	0.0246565	0.326951	-3.00982	-0.361439	-0.17
Tb927_10_v5_28_08_2012	3668325	3669554	Tb927.10.15010	lipoic acid synthetase, mitochondrial precursor, putative	831	933	1037	1091	675.61	758.537	843.089	886.992	9.40218	9.56898	9.72125	9.7944	9.50617	9.73876	0.232596	9.62246	2.80769	0.0693377	0.388489	-4.24313	2.8876	0.43
Tb927_10_v5_28_08_2012	3670629	3673916	Tb927.10.15020	protein kinase, putative	973	1206	902	1000	295.925	366.788	274.331	304.136	8.21395	8.52273	8.10502	8.25331	8.39954	8.14835	-0.251194	8.27395	-1.7074	0.18853	0.537436	-5.40674	-0.149074	-0.17
Tb927_10_v5_28_08_2012	3676418	3677065	Tb927.10.15030	hypothetical protein	159	142	137	177	245.37	219.136	211.42	273.148	7.94468	7.78225	7.73077	8.09881	7.89407	7.88611	-0.0079562	7.89009	-0.0476154	0.965084	1	-6.7355	-0.549645	NA
Tb927_10_v5_28_08_2012	3677234	3678802	Tb927.10.15040	hypothetical protein, conserved	140	172	116	179	89.2288	109.624	73.9324	114.085	6.49552	6.78952	6.22752	6.84656	6.66771	6.50731	-0.160401	6.58751	-0.533489	0.63153	0.846062	-6.55744	0.951227	-0.06
Tb927_10_v5_28_08_2012	3679478	3680056	Tb927.10.15050	hypothetical protein	70	75	53	59	120.898	129.534	91.5371	101.9	6.92953	7.02828	6.53196	6.6851	7.03062	6.55979	-0.470829	6.7952	-4.63577	0.0199495	0.325047	-2.76074	-0.458788	NA
Tb927_10_v5_28_08_2012	3680645	3681004	Tb927.10.15060	hypothetical protein	75	59	55	54	208.333	163.889	152.778	150	7.70966	7.36535	7.2647	7.2384	7.54155	7.25383	-0.287721	7.39769	-1.75186	0.180344	0.525751	-5.35711	-0.248199	NA
Tb927_10_v5_28_08_2012	3681699	3682103	Tb927.10.15070	hypothetical protein, conserved	43	25	58	42	106.173	61.7284	143.21	103.704	6.7438	5.97105	7.17203	6.71017	6.36729	6.9076	0.540306	6.63745	1.43463	0.248997	0.59267	-5.71042	0.601683	0.19
Tb927_10_v5_28_08_2012	3682966	3687870	Tb927.10.15080	hypothetical protein, conserved	2481	2608	2599	2429	505.81	531.702	529.867	495.209	8.9853	9.05719	9.05221	8.9548	9.03662	8.98489	-0.0517352	9.01076	-1.42866	0.250541	0.594094	-5.717	0.565962	-0.01
Tb927_10_v5_28_08_2012	3688301	3688996	Tb927.10.15090	hypothetical protein, conserved	938	952	967	972	1347.7	1367.82	1389.37	1396.55	10.3974	10.4187	10.4413	10.4487	10.4159	10.4371	0.0211804	10.4265	0.472552	0.669518	0.867067	-6.59471	4.65878	-0.08
Tb927_10_v5_28_08_2012	406644	413624	Tb927.10.1510	NOT1	7486	8547	8323	8338	1072.34	1224.32	1192.24	1194.38	10.0679	10.2589	10.2207	10.2233	10.1787	10.208	0.0293291	10.1933	0.360809	0.742698	0.903428	-6.65276	0.0386844	-0.61
Tb927_10_v5_28_08_2012	3689494	3690186	Tb927.10.15100	hypothetical protein, conserved	1097	1049	1086	997	1582.97	1513.71	1567.1	1438.67	10.6293	10.5648	10.6148	10.4915	10.6036	10.5479	-0.0557196	10.5758	-1.26363	0.297604	0.624683	-5.89689	0.540589	0.27
Tb927_10_v5_28_08_2012	3690702	3691394	Tb927.10.15110	hypothetical protein, conserved	1300	1350	1359	1351	1875.9	1948.05	1961.04	1949.49	10.8741	10.9286	10.9381	10.9296	10.8991	10.9391	0.0400133	10.9191	1.00478	0.390677	0.684215	-6.16449	-2.1121	NA
Tb927_10_v5_28_08_2012	3691805	3692260	Tb927.10.15120	40S ribosomal protein S13, putative	8082	8031	8187	7197	17723.7	17611.8	17953.9	15782.9	14.1135	14.1043	14.1321	13.9462	14.0739	14.0718	-0.00205495	14.0729	-0.0657568	0.951803	1	-6.73414	1.04062	0.33
Tb927_10_v5_28_08_2012	3692791	3693558	Tb927.10.15130	synaptobrevin-type vesicle transport protein, putative	943	998	978	980	1227.86	1299.48	1273.44	1276.04	10.2631	10.3448	10.3156	10.3186	10.3151	10.3032	-0.0118615	10.3092	-0.246713	0.821413	0.944318	-6.69715	2.78806	0.32
Tb927_10_v5_28_08_2012	3694308	3694682	Tb927.10.15140	hypothetical protein, conserved	1482	1587	1516	1453	3952	4232	4042.67	3874.67	11.9487	12.0475	11.9814	11.9202	11.9635	11.9897	0.0261324	11.9766	0.490868	0.657949	0.860957	-6.58391	-0.203259	-0.16
Tb927_10_v5_28_08_2012	3695178	3695558	Tb927.10.15150	RNA polymerase III C11 subunit, putative	606	719	681	725	1590.55	1887.14	1787.4	1902.89	10.6362	10.8827	10.8045	10.8947	10.7605	10.8536	0.0931213	10.8071	0.79207	0.48747	0.754071	-6.3615	1.29926	0.35
Tb927_10_v5_28_08_2012	3696267	3698900	Tb927.10.15160	hypothetical protein, conserved	1707	1684	1789	1901	648.064	639.332	679.195	721.716	9.34222	9.32268	9.4098	9.49729	9.35258	9.43152	0.0789401	9.39205	1.24628	0.303069	0.624683	-5.91548	0.422011	0.02
Tb927_10_v5_28_08_2012	3699405	3701492	Tb927.10.15170	hypothetical protein, conserved	1729	1810	1928	1842	828.065	866.858	923.372	882.184	9.69534	9.76132	9.85233	9.78657	9.75031	9.79977	0.0494637	9.77504	1.77119	0.176913	0.521047	-5.33555	1.25051	0.25
Tb927_10_v5_28_08_2012	3702340	3703440	Tb927.10.15180	nucleosome assembly protein, putative	4068	4044	4264	4328	3694.82	3673.02	3872.84	3930.97	11.8517	11.8431	11.9195	11.941	11.8193	11.9803	0.160982	11.8998	2.35128	0.102334	0.427359	-4.70444	-0.0297104	0.08
Tb927_10_v5_28_08_2012	3704429	3706411	Tb927.10.15190	hypothetical protein, conserved	1282	1204	1215	1348	646.495	607.161	612.708	679.778	9.33873	9.24831	9.26141	9.41104	9.31576	9.31705	0.00128674	9.3164	0.0129329	0.990512	1	-6.73689	-0.977719	-0.07
Tb927_10_v5_28_08_2012	415021	415830	Tb927.10.1520	small GTPase, putative	834	887	1039	859	1029.63	1095.06	1282.72	1060.49	10.0093	10.0981	10.3261	10.0519	10.0682	10.1733	0.10506	10.1207	1.17908	0.325242	0.630674	-5.98675	-1.30702	-0.04
Tb927_10_v5_28_08_2012	3707143	3707862	Tb927.10.15200	hypothetical protein, conserved	643	662	710	642	893.056	919.444	986.111	891.667	9.80422	9.84619	9.94707	9.80198	9.84501	9.85591	0.010897	9.85046	0.257546	0.813793	0.939659	-6.69362	0.0588209	-0.16
Tb927_10_v5_28_08_2012	3708384	3709196	Tb927.10.15210	nuclear cap binding complex subunit CBP30	744	713	725	739	915.129	876.999	891.759	908.979	9.83941	9.77808	9.80213	9.82969	9.82615	9.79875	-0.0273979	9.81245	-0.487274	0.660209	0.86195	-6.58606	-0.364375	0.11
Tb927_10_v5_28_08_2012	3709793	3710377	Tb927.10.15220	hypothetical protein, conserved	588	696	784	683	1005.13	1189.74	1340.17	1167.52	9.9746	10.2176	10.3893	10.1905	10.1099	10.2754	0.165528	10.1926	1.54977	0.221161	0.567629	-5.58267	0.521321	-0.13
Tb927_10_v5_28_08_2012	3711120	3711932	Tb927.10.15230	hypothetical protein, conserved	864	824	961	722	1062.73	1013.53	1182.04	888.069	10.0549	9.9866	10.2083	9.79615	10.0353	9.98203	-0.0533164	10.0087	-0.357835	0.744703	0.903786	-6.65412	0.359216	-0.2
Tb927_10_v5_28_08_2012	3712594	3716238	Tb927.10.15240	hypothetical protein, conserved	3058	3275	3305	3368	838.957	898.491	906.722	924.005	9.71417	9.81297	9.82611	9.85332	9.78515	9.82103	0.0358804	9.80309	0.663316	0.555616	0.800782	-6.46611	-0.0933078	0.23
Tb927_10_v5_28_08_2012	3716678	3718135	Tb927.10.15250	paraflagellar rod component, putative	5390	5495	5139	4241	3696.84	3768.86	3524.69	2908.78	11.8525	11.8803	11.7837	11.5067	11.8385	11.6651	-0.173322	11.7518	-2.27422	0.109682	0.436471	-4.78581	-2.50868	NA
Tb927_10_v5_28_08_2012	3720023	3722278	Tb927.10.15260	leucine-rich repeat protein (LRRP), putative	1111	1142	1098	1130	492.465	506.206	486.702	500.887	8.9468	8.98643	8.92986	8.97122	8.9806	8.93549	-0.0451067	8.95804	-1.03656	0.377853	0.673703	-6.13299	-2.6572	-0.35
Tb927_10_v5_28_08_2012	3724538	3725725	Tb927.10.15270	methionine aminopeptidase, putative	1397	1461	1436	1460	1175.93	1229.8	1208.75	1228.96	10.2008	10.2654	10.2405	10.2644	10.2477	10.2409	-0.00679912	10.2443	-0.131555	0.903854	0.984746	-6.72558	-0.171534	NA
Tb927_10_v5_28_08_2012	3726748	3730341	Tb927.10.15280	hypothetical protein, conserved	2480	2496	2384	2196	690.039	694.491	663.328	611.018	9.43262	9.44189	9.37575	9.25743	9.45894	9.29536	-0.163587	9.37715	-4.30438	0.0242404	0.326951	-2.98972	-0.826009	-0.34
Tb927_10_v5_28_08_2012	3731385	3736322	Tb927.10.15290	hypothetical protein, conserved	2352	2454	2448	2365	476.306	496.962	495.747	478.939	8.89877	8.95989	8.95637	8.90671	8.94443	8.91574	-0.0286884	8.93009	-1.06496	0.366737	0.663783	-6.10447	0.829109	-0.04
Tb927_10_v5_28_08_2012	416353	418800	Tb927.10.1530	hypothetical protein, conserved	1201	1254	1292	1215	490.605	512.255	527.778	496.324	8.94135	9.00353	9.04652	8.95804	8.98684	8.98385	-0.00299051	8.98534	-0.0938007	0.931316	0.997265	-6.73119	1.51562	0.18
Tb927_10_v5_28_08_2012	3738314	3741778	Tb927.10.15300	protein kinase, putative	2759	2705	3126	2892	796.248	780.664	902.165	834.632	9.63889	9.6104	9.81884	9.70672	9.64456	9.74163	0.0970722	9.6931	2.53449	0.0871484	0.40923	-4.51489	-1.1542	-0.42
Tb927_10_v5_28_08_2012	3745784	3747139	Tb927.10.15310	hypothetical protein, conserved	83	92	97	105	61.2094	67.8466	71.5339	77.4336	5.95906	6.10531	6.18058	6.2934	6.05374	6.19932	0.145587	6.12653	1.75742	0.17935	0.524126	-5.35091	0.498217	-0.25
Tb927_10_v5_28_08_2012	3752647	3752961	Tb927.10.15320	hypothetical protein, conserved	958	890	949	764	3041.27	2825.4	3012.7	2425.4	11.5709	11.4647	11.5573	11.2446	11.5005	11.4197	-0.0808575	11.4601	-0.749369	0.509267	0.769398	-6.39759	-0.625067	-0.14
Tb927_10_v5_28_08_2012	3753481	3755298	Tb927.10.15330	hypothetical protein, conserved	2055	2267	2087	2099	1130.36	1246.97	1147.96	1154.57	10.1438	10.2854	10.1661	10.1744	10.2303	10.1561	-0.0742624	10.1932	-1.16642	0.329601	0.633545	-6.00002	-1.32539	-0.73
Tb927_10_v5_28_08_2012	3756896	3757285	Tb927.10.15340	hypothetical protein	264	204	261	205	676.923	523.077	669.231	525.641	9.40498	9.03363	9.38851	9.04068	9.23788	9.19836	-0.0395206	9.21812	-0.189555	0.862034	0.966114	-6.71338	-1.0889	NA
Tb927_10_v5_28_08_2012	3757935	3758354	Tb927.10.15350	histone H3 variant	737	760	756	685	1754.76	1809.52	1800	1630.95	10.7779	10.8222	10.8146	10.6724	10.7982	10.7433	-0.0549292	10.7708	-1.41333	0.254555	0.5974	-5.7339	-1.89911	-0.24
Tb927_10_v5_28_08_2012	3763602	3768912	Tb927.10.15360	hypothetical protein, conserved	4419	4578	4693	4703	832.047	861.985	883.638	885.521	9.70225	9.75319	9.78894	9.79201	9.74951	9.76997	0.0204672	9.75974	0.559921	0.615508	0.836994	-6.54012	0.845922	NA
Tb927_10_v5_28_08_2012	3770218	3771231	Tb927.10.15370	RNA-binding protein RPC40, putative	837	873	956	815	825.444	860.947	942.801	803.748	9.69077	9.75145	9.88234	9.65239	9.74172	9.74428	0.00255604	9.743	0.0345106	0.974687	1	-6.73621	1.26956	0.5
Tb927_10_v5_28_08_2012	3771950	3772990	Tb927.10.15380	U3 snoRNA-associated protein UTP11, putative	986	1006	1113	1001	947.166	966.378	1069.16	961.575	9.889	9.91794	10.0636	9.91076	9.92123	9.96884	0.0476103	9.94504	1.12538	0.344146	0.645263	-6.04271	1.1569	0.44
Tb927_10_v5_28_08_2012	3773873	3777160	Tb927.10.15390	kinesin, putative	1751	1961	1757	1825	532.543	596.411	534.367	555.049	9.05946	9.22258	9.06439	9.11907	9.16217	9.07264	-0.0895306	9.11741	-1.1736	0.327124	0.632089	-5.99251	-1.09912	-0.42
Tb927_10_v5_28_08_2012	422959	424653	Tb927.10.1540	zinc finger protein family member, putative	1090	1061	1039	1092	643.068	625.959	612.979	644.248	9.33107	9.29223	9.26205	9.33371	9.33311	9.27751	-0.0556001	9.30531	-0.901172	0.4354	0.714849	-6.26372	1.06287	-0.16
Tb927_10_v5_28_08_2012	3779645	3784693	Tb927.10.15400	kinesin, putative	3324	3538	3446	3490	658.348	700.733	682.511	691.226	9.3649	9.45478	9.41682	9.4351	9.43328	9.4043	-0.0289831	9.41879	-0.647542	0.564461	0.806855	-6.47801	1.55144	-0.07
Tb927_10_v5_28_08_2012	3786037	3787008	Tb927.10.15410	glycosomal malate dehydrogenase	649	726	866	772	667.695	746.914	890.947	794.239	9.38521	9.54673	9.80081	9.63524	9.4865	9.69574	0.20924	9.59112	2.80317	0.0695935	0.388648	-4.24752	3.18389	0.22
Tb927_10_v5_28_08_2012	3788615	3789787	Tb927.10.15420	hypothetical protein, conserved	813	763	919	829	693.095	650.469	783.461	706.735	9.43899	9.34755	9.61556	9.46707	9.41207	9.5207	0.108629	9.46638	1.56958	0.216729	0.565098	-5.5606	1.37106	0.76
Tb927_10_v5_28_08_2012	3790337	3792001	Tb927.10.15430	hypothetical protein, conserved	1399	1379	1436	1374	840.24	828.228	862.462	825.225	9.71637	9.69563	9.75399	9.69039	9.72466	9.70327	-0.0213836	9.71397	-0.683549	0.544429	0.792328	-6.45053	1.01899	0.02
Tb927_10_v5_28_08_2012	3792626	3793483	Tb927.10.15440	hypothetical protein, conserved	926	925	927	1053	1079.25	1078.09	1080.42	1227.27	10.0772	10.0756	10.0787	10.2624	10.0906	10.1612	0.0705945	10.1259	0.646776	0.564893	0.806855	-6.47859	-0.155199	-0.16
Tb927_10_v5_28_08_2012	3794598	3796046	Tb927.10.15450	hypothetical protein, conserved	677	685	630	677	467.219	472.74	434.783	467.219	8.87104	8.88795	8.76746	8.87104	8.89334	8.80096	-0.0923779	8.84715	-1.36542	0.267559	0.608105	-5.78649	0.696704	-0.05
Tb927_10_v5_28_08_2012	3797277	3798626	Tb927.10.15460	hypothetical protein, conserved	1597	1615	1555	1489	1182.96	1196.3	1151.85	1102.96	10.2094	10.2256	10.171	10.1085	10.2321	10.1233	-0.108762	10.1777	-4.73935	0.0188142	0.325047	-2.69229	-0.407221	-0.05
Tb927_10_v5_28_08_2012	3799111	3800556	Tb927.10.15470	hypothetical protein, conserved	1261	1377	1452	1536	872.061	952.282	1004.15	1062.24	9.76994	9.89676	9.97319	10.0543	9.85298	10.0004	0.14738	9.92666	1.86098	0.161936	0.50552	-5.23566	0.754694	0.13
Tb927_10_v5_28_08_2012	3800959	3802374	Tb927.10.15480	transporter, putative	2172	2247	2259	2270	1533.9	1586.86	1595.34	1603.11	10.5839	10.6329	10.6406	10.6476	10.6118	10.6401	0.0283773	10.6259	0.701284	0.534768	0.785697	-6.43661	-0.298001	0.08
Tb927_10_v5_28_08_2012	3803011	3804099	Tb927.10.15490	GDP-mannose 4,6 dehydratase, putative	1361	1335	1424	1455	1249.77	1225.9	1307.62	1336.09	10.2886	10.2608	10.3538	10.3849	10.2877	10.3571	0.0693909	10.3224	1.23491	0.306708	0.624683	-5.92763	0.94551	0.32
Tb927_10_v5_28_08_2012	426281	427729	Tb927.10.1550	proteasome regulatory non-ATP-ase subunit 5	2145	2145	2263	2050	1480.33	1480.33	1561.77	1414.77	10.5327	10.5327	10.6099	10.4674	10.5371	10.5324	-0.00474922	10.5347	-0.13836	0.898922	0.982802	-6.72438	-0.475524	-0.89
Tb927_10_v5_28_08_2012	3805073	3805786	Tb927.10.15500	SNARE protein, putative	816	771	776	780	1142.86	1079.83	1086.83	1092.44	10.1597	10.0779	10.0872	10.0947	10.1341	10.0789	-0.0552086	10.1065	-0.987273	0.397917	0.688893	-6.18163	1.29627	-0.15
Tb927_10_v5_28_08_2012	3806690	3807295	Tb927.10.15510	hypothetical protein, conserved	396	380	431	412	653.465	627.063	711.221	679.868	9.35417	9.29476	9.47618	9.41123	9.34562	9.42523	0.0796112	9.38543	1.90375	0.155325	0.498362	-5.18826	1.14256	0.21
Tb927_10_v5_28_08_2012	3807791	3809821	Tb927.10.15520	signal recognition particle protein, putative	2871	2931	3039	2745	1413.59	1443.13	1496.31	1351.55	10.4662	10.496	10.5482	10.4015	10.4879	10.4652	-0.0227153	10.4765	-0.621601	0.579237	0.817136	-6.49712	1.35829	0.19
Tb927_10_v5_28_08_2012	3810513	3812321	Tb927.10.15530	ABC transport system ATP-binding protein, putative	2367	2313	2490	2424	1308.46	1278.61	1376.45	1339.97	10.3548	10.3215	10.4278	10.3891	10.3517	10.3969	0.0452055	10.3743	1.20029	0.318068	0.625847	-5.96439	-0.175398	0.39
Tb927_10_v5_28_08_2012	3814068	3816575	Tb927.10.15540	predicted VPS53-like domain protein	2657	2895	2759	2579	1059.41	1154.31	1100.08	1028.31	10.0504	10.1741	10.1047	10.0075	10.1262	10.0416	-0.0846153	10.0839	-1.65575	0.19858	0.548632	-5.46442	0.236627	-0.23
Tb927_10_v5_28_08_2012	3817209	3820730	Tb927.10.15550	hypothetical protein, conserved	3265	3227	3518	3440	927.03	916.241	998.864	976.718	9.85803	9.84116	9.96559	9.93327	9.86612	9.93115	0.0650339	9.89864	2.1555	0.122299	0.455258	-4.91289	0.974441	0.04
Tb927_10_v5_28_08_2012	3820919	3821350	Tb927.10.15560	hypothetical protein, unlikely	397	361	398	338	918.981	835.648	921.296	782.407	9.84546	9.70848	9.84909	9.61362	9.79264	9.70822	-0.084422	9.75043	-0.832538	0.467552	0.741483	-6.32612	0.364173	NA
Tb927_10_v5_28_08_2012	3821563	3823254	Tb927.10.15570	transcription factor IIa, putative	1139	1152	1122	1008	673.168	680.851	663.121	595.745	9.39696	9.41331	9.3753	9.22097	9.42534	9.27645	-0.148885	9.3509	-2.91609	0.0635475	0.3788	-4.13906	0.27456	0.37
Tb927_10_v5_28_08_2012	3823866	3824258	Tb927.10.15580	dynein light chain, putative	494	533	541	544	1257	1356.23	1376.59	1384.22	10.2969	10.4065	10.4279	10.4359	10.3643	10.4213	0.057008	10.3928	1.00196	0.391834	0.685373	-6.16726	0.20714	0.05
Tb927_10_v5_28_08_2012	3824554	3825144	Tb927.10.15590	FKBP-type peptidyl-prolyl cis-trans isomerase, conserved	1471	1520	1575	1308	2489	2571.91	2664.97	2213.2	11.2819	11.3292	11.3804	11.1126	11.2943	11.2631	-0.0311789	11.2787	-0.369685	0.736732	0.900896	-6.64866	-0.732627	-0.38
Tb927_10_v5_28_08_2012	428589	431072	Tb927.10.1560	hypothetical protein, conserved	1986	1927	2027	1987	799.517	775.765	816.023	799.919	9.64479	9.60133	9.67423	9.64551	9.64359	9.63982	-0.00377053	9.64171	-0.0991238	0.927435	0.995634	-6.73051	0.29843	0.66
Tb927_10_v5_28_08_2012	3825719	3826720	Tb927.10.15600	FKBP-type peptidyl-prolyl cis-trans isomerase, conserved	470	486	601	570	469.062	485.03	599.8	568.862	8.87671	8.9249	9.23074	9.15447	8.91444	9.17335	0.258911	9.0439	9.85721	0.00245794	0.325047	-0.540784	-0.22143	0.26
Tb927_10_v5_28_08_2012	3828351	3830465	Tb927.10.15610	zinc finger protein, putative	742	937	762	905	350.827	443.026	360.284	427.896	8.45872	8.7945	8.49699	8.74448	8.63153	8.60671	-0.0248268	8.61912	-0.134049	0.902045	0.984216	-6.72515	-1.46697	0.11
Tb927_10_v5_28_08_2012	3831348	3831923	Tb927.10.15620	hypothetical protein	142	127	152	127	246.528	220.486	263.889	220.486	7.95145	7.79107	8.04924	7.79107	7.90528	7.89128	-0.0140004	7.89828	-0.124162	0.909218	0.987196	-6.72683	0.0252755	NA
Tb927_10_v5_28_08_2012	3832717	3833106	Tb927.10.15630	hypothetical protein, unlikely	162	170	168	179	415.385	435.897	430.769	458.974	8.70177	8.77115	8.75412	8.84541	8.74905	8.78521	0.036158	8.76713	0.572015	0.608272	0.832771	-6.53197	0.246891	NA
Tb927_10_v5_28_08_2012	3833524	3835638	Tb927.10.15640	hypothetical protein, conserved	1479	1542	1571	1484	699.291	729.078	742.79	701.655	9.45181	9.51191	9.53875	9.45667	9.50294	9.47599	-0.0269503	9.48946	-0.896494	0.437526	0.716235	-6.26806	1.01842	-0.05
Tb927_10_v5_28_08_2012	3836569	3838308	Tb927.10.15650	tRNA pseudouridine synthase A-like protein	880	893	1053	973	505.747	513.218	605.172	559.195	8.98512	9.00624	9.24358	9.12979	9.01064	9.16711	0.156467	9.08887	4.61516	0.020186	0.325047	-2.77453	0.963212	0.25
Tb927_10_v5_28_08_2012	3839256	3841595	Tb927.10.15660	hypothetical protein, conserved	1362	1432	1491	1540	582.051	611.966	637.179	658.12	9.18748	9.25966	9.31782	9.3644	9.24763	9.32104	0.0734145	9.28433	1.41699	0.253592	0.597005	-5.72987	-0.865006	-0.02
Tb927_10_v5_28_08_2012	3842996	3845050	Tb927.10.15670	hypothetical protein, conserved	1886	1922	2224	2145	917.762	935.28	1082.24	1043.8	9.84355	9.8708	10.0811	10.029	9.87522	10.0415	0.166263	9.95836	7.09204	0.00624522	0.325047	-1.45864	-1.5514	0.14
Tb927_10_v5_28_08_2012	3845949	3853148	Tb927.10.15680	hypothetical protein, conserved	4850	4989	5302	5023	673.611	692.917	736.389	697.639	9.39791	9.43862	9.52628	9.4484	9.43959	9.46615	0.026567	9.45287	1.01121	0.388049	0.681617	-6.15815	0.143241	-0.27
Tb927_10_v5_28_08_2012	3853606	3854313	Tb927.10.15690	anaphase promoting complex, subunit 10-like protein	537	499	544	563	758.475	704.802	768.362	795.198	9.56886	9.46312	9.58752	9.63698	9.53789	9.59138	0.0534882	9.56464	0.732457	0.518121	0.775722	-6.41152	-0.529687	-0.01
Tb927_10_v5_28_08_2012	432594	432950	Tb927.10.1570	ATPase subunit 9, putative	953	993	1117	1041	2669.47	2781.51	3128.85	2915.97	11.3829	11.4422	11.6119	11.5103	11.3937	11.5821	0.188392	11.4879	5.68675	0.0115091	0.325047	-2.12784	0.359216	0
Tb927_10_v5_28_08_2012	3854999	3865357	Tb927.10.15700	hypothetical protein, conserved	8270	8689	8916	8972	798.34	838.788	860.701	866.107	9.64266	9.71388	9.75104	9.76007	9.69833	9.73719	0.0388551	9.71776	0.967039	0.406445	0.693997	-6.20127	0.173097	0.19
Tb927_10_v5_28_08_2012	3866694	3867665	Tb927.10.15710	mitochondrial carrier protein	675	710	826	732	694.444	730.453	849.794	753.086	9.44179	9.51462	9.73267	9.55859	9.49851	9.62283	0.12432	9.56067	2.12218	0.126151	0.458982	-4.94891	0.921991	0.01
Tb927_10_v5_28_08_2012	3869048	3870265	Tb927.10.15720	proteasome regulatory non-ATP-ase subunit 9	2560	2683	2433	2381	2101.81	2202.79	1997.54	1954.84	11.0381	11.1058	10.9647	10.9336	11.0696	10.9562	-0.113486	11.0129	-3.14388	0.0532379	0.361176	-3.92741	-2.9911	-0.28
Tb927_10_v5_28_08_2012	3871247	3881629	Tb927.10.15730	hypothetical protein, conserved	6877	6993	7264	6881	662.333	673.505	699.605	662.718	9.37359	9.39768	9.45246	9.37443	9.40616	9.39347	-0.0126957	9.39981	-0.514707	0.643085	0.852785	-6.56933	-1.00981	-0.67
Tb927_10_v5_28_08_2012	3886795	3888348	Tb927.10.15740	hypothetical protein, conserved	914	974	978	1094	588.16	626.77	629.344	703.99	9.20251	9.29409	9.29999	9.46146	9.26977	9.35944	0.0896662	9.31461	0.965512	0.407095	0.694537	-6.20274	-0.218502	-0.01
Tb927_10_v5_28_08_2012	3889322	3894568	Tb927.10.15750	hypothetical protein, conserved	8602	9298	10314	9519	1639.41	1772.06	1965.69	1814.18	10.6798	10.792	10.9416	10.8259	10.7375	10.8839	0.146438	10.8107	3.12722	0.0539166	0.361176	-3.94257	-1.06948	-0.34
Tb927_10_v5_28_08_2012	3895573	3896520	Tb927.10.15760	hypothetical protein, conserved	7506	7708	7312	6185	7917.72	8130.8	7713.08	6524.26	12.9511	12.9894	12.9133	12.6718	12.9149	12.8536	-0.0613181	12.8843	-1.60874	0.208259	0.556285	-5.51691	-1.00095	-0.93
Tb927_10_v5_28_08_2012	3897950	3899344	Tb927.10.15770	hypothetical protein, conserved	832	845	911	841	596.416	605.735	653.047	602.867	9.22259	9.24492	9.35325	9.23809	9.25546	9.27268	0.0172263	9.26407	0.479662	0.665012	0.864007	-6.59056	0.909734	-0.17
Tb927_10_v5_28_08_2012	3899828	3902170	Tb927.10.15780	hypothetical protein, conserved	1745	1881	1961	1811	744.772	802.817	836.961	772.941	9.54259	9.65072	9.71074	9.59608	9.61824	9.63111	0.0128719	9.62467	0.262905	0.810034	0.937516	-6.69181	1.85232	0.03
Tb927_10_v5_28_08_2012	3902634	3903071	Tb927.10.15790	hypothetical protein, conserved	441	498	489	488	1006.85	1136.99	1116.44	1114.16	9.97706	10.1523	10.126	10.123	10.0809	10.1071	0.0262319	10.094	0.356279	0.745752	0.903867	-6.65482	3.37324	0.13
Tb927_10_v5_28_08_2012	433322	433666	Tb927.10.1580	hypothetical protein, conserved	335	314	301	283	971.014	910.145	872.464	820.29	9.92483	9.83154	9.7706	9.68175	9.89461	9.70571	-0.188898	9.80016	-3.51224	0.040665	0.344551	-3.60506	Inf	-0.02
Tb927_10_v5_28_08_2012	3903839	3905041	Tb927.10.15800	actin related protein 2, putative	790	679	888	733	656.692	564.422	738.155	609.31	9.36127	9.14318	9.52973	9.2534	9.27331	9.37059	0.0972785	9.32195	0.692215	0.539691	0.789589	-6.44376	0.454024	0.32
Tb927_10_v5_28_08_2012	3905467	3906090	Tb927.10.15810	hypothetical protein, conserved	425	439	476	429	681.09	703.526	762.821	687.5	9.41382	9.46051	9.57709	9.42731	9.459	9.47993	0.0209293	9.46947	0.453458	0.681711	0.873555	-6.6056	2.44438	0.5
Tb927_10_v5_28_08_2012	3906446	3907240	Tb927.10.15820	hypothetical protein, conserved	532	506	490	461	669.182	636.478	616.352	579.874	9.38841	9.31623	9.26995	9.18208	9.37245	9.20676	-0.165695	9.28961	-3.32468	0.0465267	0.352689	-3.76615	-0.218774	0.1
Tb927_10_v5_28_08_2012	3907748	3908548	Tb927.10.15830	hypothetical protein, conserved	1113	1189	1268	1116	1389.51	1484.39	1583.02	1393.26	10.4414	10.5366	10.6294	10.4453	10.4979	10.5357	0.0377676	10.5168	0.60449	0.58914	0.820978	-6.5094	1.06328	0.38
Tb927_10_v5_28_08_2012	3908775	3911369	Tb927.10.15840	hypothetical protein, conserved	1473	1618	1635	1552	567.63	623.507	630.058	598.073	9.15135	9.28657	9.30163	9.22659	9.23917	9.24228	0.00310629	9.24072	0.0587531	0.956928	1	-6.73472	0.850569	0.15
Tb927_10_v5_28_08_2012	3912283	3913470	Tb927.10.15850	peroxin 12	1246	1324	1425	1160	1048.82	1114.48	1199.49	976.431	10.0359	10.1234	10.2294	9.93285	10.0924	10.0628	-0.029561	10.0776	-0.287147	0.793118	0.930324	-6.68322	-0.607333	-0.26
Tb927_10_v5_28_08_2012	3914105	3914575	Tb927.10.15860	hypothetical protein, conserved	418	420	382	411	887.473	891.72	811.04	872.611	9.79518	9.80206	9.66541	9.77085	9.81973	9.70141	-0.118318	9.76057	-1.64154	0.20145	0.550566	-5.48029	-0.448139	0.08
Tb927_10_v5_28_08_2012	3914983	3915708	Tb927.10.15870	RNA binding protein, putative	597	653	753	693	822.314	899.449	1037.19	954.545	9.6853	9.8145	10.0199	9.90018	9.77108	9.94485	0.173771	9.85796	3.25125	0.0491147	0.355496	-3.83094	-1.13431	0.08
Tb927_10_v5_28_08_2012	3916088	3918526	Tb927.10.15880	protein kinase, putative	1030	959	1118	1045	422.304	393.194	458.385	428.454	8.72555	8.62276	8.84356	8.74636	8.6934	8.78498	0.0915822	8.73919	1.72321	0.185571	0.533241	-5.38908	-0.30731	0.05
Tb927_10_v5_28_08_2012	3919250	3920503	Tb927.10.15890	hypothetical protein, conserved	960	959	979	824	765.55	764.753	780.702	657.097	9.58224	9.58073	9.61047	9.36216	9.6021	9.46786	-0.134237	9.53498	-1.58809	0.212679	0.561663	-5.53996	-0.597299	-0.02
Tb927_10_v5_28_08_2012	434790	435119	Tb927.10.1590	ribosomal protein L36, putative	2979	3337	3504	2994	9027.27	10112.1	10618.2	9072.73	13.1402	13.3039	13.3744	13.1475	13.18	13.2895	0.109465	13.2348	1.69268	0.191334	0.540336	-5.42317	0.692149	0.5
Tb927_10_v5_28_08_2012	3920871	3921203	Tb927.10.15900	hypothetical protein, conserved	204	221	254	235	612.613	663.664	762.763	705.706	9.26118	9.37648	9.57698	9.46497	9.33801	9.4973	0.159286	9.41765	3.31062	0.0470085	0.352689	-3.77848	0.944178	0.6
Tb927_10_v5_28_08_2012	3922051	3923880	Tb927.10.15910	glycerol uptake protein, putative	3344	3185	3278	3092	1827.32	1740.44	1791.26	1689.62	10.8363	10.7661	10.8076	10.7233	10.8018	10.766	-0.0357643	10.7839	-0.879875	0.445158	0.723345	-6.28339	0.0375359	0.02
Tb927_10_v5_28_08_2012	3925233	3925751	Tb927.10.15920	hypothetical protein, conserved	715	696	818	672	1377.65	1341.04	1576.11	1294.8	10.429	10.3902	10.6231	10.3396	10.4178	10.4739	0.0561615	10.4458	0.595412	0.594444	0.824334	-6.51581	-0.318856	0.37
Tb927_10_v5_28_08_2012	3927048	3928505	Tb927.10.15930	hypothetical protein, conserved	745	649	777	715	510.974	445.13	532.922	490.398	8.99993	8.80132	9.06048	8.94075	8.91541	8.98187	0.0664694	8.94864	0.673894	0.549745	0.795996	-6.45801	2.59893	0.03
Tb927_10_v5_28_08_2012	3929467	3930567	Tb927.10.15940	cation transporter, putative	1100	1136	1192	1266	999.092	1031.79	1082.65	1149.86	9.96592	10.0123	10.0817	10.1685	10.0053	10.1132	0.107859	10.0592	1.57459	0.215625	0.565082	-5.55502	-0.410325	0.43
Tb927_10_v5_28_08_2012	3931134	3931922	Tb927.10.15950	TFIID-like protein, putative	597	582	629	585	756.654	737.643	797.212	741.445	9.5654	9.52873	9.64063	9.53614	9.56812	9.56902	0.000894634	9.56857	0.0218322	0.983984	1	-6.73668	3.18234	0.24
Tb927_10_v5_28_08_2012	3932498	3933190	Tb927.10.15960	hypothetical protein, conserved	1536	1539	1624	1451	2216.45	2220.78	2343.43	2093.8	11.1147	11.1175	11.195	11.0326	11.1136	11.1127	-0.000873654	11.1131	-0.0235542	0.982721	1	-6.73663	#NAME?	-0.51
Tb927_10_v5_28_08_2012	3933964	3935658	Tb927.10.15970	class 3 lipase, putative	697	837	816	838	411.209	493.805	481.416	494.395	8.68723	8.95072	8.91413	8.95244	8.82996	8.9172	0.0872411	8.87358	0.805358	0.480851	0.749427	-6.35	1.68433	-0.05
Tb927_10_v5_28_08_2012	3935836	3936228	Tb927.10.15980	hypothetical protein	180	177	206	167	458.015	450.382	524.173	424.936	8.8424	8.8182	9.03665	8.73449	8.84422	8.87054	0.0263284	8.85738	0.245163	0.822505	0.944383	-6.69765	-2.44814	-0.02
Tb927_10_v5_28_08_2012	3937722	3938228	Tb927.10.15990	expression site-associated gene 4 (ESAG4), pseudogene	485	482	490	540	956.607	950.69	966.469	1065.09	9.90329	9.89435	9.91807	10.0581	9.91626	9.9737	0.0574415	9.94498	0.623913	0.577908	0.815781	-6.49544	-0.416778	NA
Tb927_10_v5_28_08_2012	69390	70517	Tb927.10.160	RNA polymerase II	806	753	804	867	714.539	667.553	712.766	768.617	9.48289	9.3849	9.47931	9.588	9.45453	9.51311	0.0585797	9.48382	0.672361	0.550593	0.796627	-6.45919	0.250884	0.36
Tb927_10_v5_28_08_2012	435510	436583	Tb927.10.1600	hypothetical protein, conserved	475	494	518	534	442.272	459.963	482.309	497.207	8.79205	8.84851	8.9168	8.9606	8.83553	8.92235	0.086814	8.87894	1.91314	0.153917	0.496721	-5.17787	-2.85423	-0.27
Tb927_10_v5_28_08_2012	3938604	3942314	Tb927.10.16000	receptor-type adenylate cyclase GRESAG 4, putative	1941	1978	2455	2335	523.04	533.01	661.547	629.21	9.03353	9.06072	9.37188	9.29969	9.06398	9.31481	0.25083	9.18939	10.0996	0.00229287	0.325047	-0.478541	-1.3943	-0.01
Tb927_10_v5_28_08_2012	3945862	3946437	Tb927.10.16010	hypothetical protein	36	27	43	42	62.5	46.875	74.6528	72.9167	5.98868	5.5812	6.24132	6.20783	5.8195	6.19197	0.37247	6.00574	2.15309	0.122573	0.455523	-4.91549	-2.51228	-0.37
Tb927_10_v5_28_08_2012	3947790	3948731	Tb927.10.16020	hypothetical protein, conserved	760	692	776	677	806.794	734.607	823.779	718.684	9.65784	9.52279	9.68786	9.49122	9.612	9.56709	-0.044912	9.58954	-0.483662	0.662486	0.863274	-6.5882	-0.341115	0.29
Tb927_10_v5_28_08_2012	3949002	3950099	Tb927.10.16030	mitogen activated protein kinase 4, putative	581	664	645	614	529.144	604.736	587.432	559.199	9.05024	9.24255	9.20073	9.12979	9.16719	9.14582	-0.0213623	9.1565	-0.29213	0.789659	0.927692	-6.68136	2.98963	0.24
Tb927_10_v5_28_08_2012	3950298	3952163	Tb927.10.16040	oxidoreductase-protein, putative	1367	1307	1474	1519	732.583	700.429	789.925	814.041	9.51882	9.45415	9.6274	9.67073	9.50907	9.63286	0.12379	9.57097	2.11759	0.126693	0.459915	-4.95388	1.22396	-0.1
Tb927_10_v5_28_08_2012	3952420	3952959	Tb927.10.16050	hypothetical protein, conserved	694	641	629	672	1285.19	1187.04	1164.81	1244.44	10.3289	10.2144	10.1871	10.2824	10.2868	10.2225	-0.0643194	10.2546	-0.684018	0.544171	0.792192	-6.45017	0.367719	-0.47
Tb927_10_v5_28_08_2012	3953378	3953725	Tb927.10.16060	hypothetical protein, conserved	331	332	377	315	951.149	954.023	1083.33	905.172	9.89504	9.89939	10.0826	9.82364	9.9151	9.93859	0.0234886	9.92685	0.275182	0.801449	0.933466	-6.68755	0.773587	0.11
Tb927_10_v5_28_08_2012	3954052	3954807	Tb927.10.16070	eukaryotic translation initiation factor 4e, putative	530	547	522	416	701.058	723.545	690.476	550.265	9.45545	9.50093	9.43354	9.1066	9.49906	9.2485	-0.250562	9.37378	-2.13847	0.12425	0.456275	-4.93128	-1.6942	-0.94
Tb927_10_v5_28_08_2012	3955427	3955804	Tb927.10.16080	hypothetical protein, conserved	691	679	772	686	1828.04	1796.3	2042.33	1814.81	10.8369	10.8116	10.9967	10.8264	10.8223	10.9102	0.0878995	10.8663	1.86815	0.160806	0.50512	-5.22771	-0.0120668	0.16
Tb927_10_v5_28_08_2012	3956556	3958967	Tb927.10.16090	hypothetical protein, conserved	1569	1497	1561	1584	650.498	620.647	647.181	656.716	9.34762	9.27995	9.34025	9.36132	9.33647	9.33105	-0.00542698	9.33376	-0.0994538	0.927195	0.995634	-6.73047	0.359823	0.13
Tb927_10_v5_28_08_2012	437585	438028	Tb927.10.1610	hypothetical protein, conserved	811	787	962	959	1826.58	1772.52	2166.67	2159.91	10.8357	10.7924	11.0819	11.0774	10.8121	11.077	0.26488	10.9445	5.01327	0.0161931	0.325047	-2.51803	-1.37619	-0.11
Tb927_10_v5_28_08_2012	3959421	3960698	Tb927.10.16100	FK506-binding protein (FKBP)-type peptidyl-prolyl isomerase, putative	11836	12823	11709	10124	9261.35	10033.6	9161.97	7921.75	13.1772	13.2927	13.1616	12.9518	13.1974	13.1016	-0.0958264	13.1495	-2.33504	0.103831	0.43034	-4.72151	-3.84963	-0.38
Tb927_10_v5_28_08_2012	3963160	3964320	Tb927.10.16110	hypothetical protein, conserved	1314	1361	1549	1345	1131.78	1172.27	1334.19	1158.48	10.1457	10.1963	10.3828	10.1793	10.187	10.2666	0.0796178	10.2268	1.36787	0.266877	0.607155	-5.78381	-1.17372	-0.2
Tb927_10_v5_28_08_2012	3965348	3966691	Tb927.10.16120	inosine-5-monophosphate dehydrogenase	4937	5437	4636	4127	3673.36	4045.39	3449.4	3070.68	11.8433	11.9824	11.7525	11.5848	11.8754	11.6951	-0.180242	11.7853	-2.85337	0.0668201	0.383562	-4.19901	0.0643736	-0.4
Tb927_10_v5_28_08_2012	3968370	3968519	Tb927.10.16130	hypothetical protein, unlikely	295	314	318	268	1966.67	2093.33	2120	1786.67	10.9423	11.0323	11.0505	10.8039	10.989	10.9215	-0.067477	10.9552	-0.898822	0.436467	0.715549	-6.2659	0.359216	NA
Tb927_10_v5_28_08_2012	3968864	3969664	Tb927.10.16140	Adenylate/guanylate cyclase, putative	1310	1304	1382	1264	1635.46	1627.97	1725.34	1578.03	10.6764	10.6697	10.7535	10.6248	10.6773	10.6837	0.00637973	10.6805	0.180588	0.868464	0.970305	-6.71555	0.53306	-0.5
Tb927_10_v5_28_08_2012	3970140	3971873	Tb927.10.16150	ATP-dependent zinc metallopeptidase, putative	1580	1619	1802	1552	911.188	933.679	1039.22	895.04	9.83319	9.86833	10.0227	9.80742	9.8702	9.8985	0.0282977	9.88435	0.412583	0.708257	0.885805	-6.62759	0.618391	0.2
Tb927_10_v5_28_08_2012	3972198	3973100	Tb927.10.16160	protein kinase, putative	656	694	709	655	726.467	768.549	785.161	725.36	9.50674	9.58787	9.61868	9.50454	9.56858	9.54117	-0.0274112	9.55487	-0.642756	0.567165	0.808517	-6.48158	0.125455	0.11
Tb927_10_v5_28_08_2012	3973232	3974155	Tb927.10.16170	potassium voltage-gated channel, putative	799	863	924	830	864.719	933.983	1000	898.268	9.75775	9.8688	9.96723	9.81261	9.83428	9.87246	0.0381844	9.85337	0.676185	0.54848	0.795264	-6.45624	-2.66496	0.17
Tb927_10_v5_28_08_2012	3975648	3976478	Tb927.10.16180	hypothetical protein, conserved	606	610	672	696	729.242	734.055	808.664	837.545	9.51223	9.52171	9.66118	9.71174	9.53887	9.66796	0.129088	9.60342	2.57064	0.0844894	0.407466	-4.47817	-0.0181561	-0.15
Tb927_10_v5_28_08_2012	3977608	3981372	Tb927.10.16190	expression site-associated gene 4 (ESAG4) protein, putative	13039	13008	14509	13809	3463.21	3454.98	3853.65	3667.73	11.7583	11.7549	11.9124	11.8411	11.7292	11.9148	0.185635	11.822	6.58513	0.00768053	0.325047	-1.68018	-2.83001	0.41
Tb927_10_v5_28_08_2012	440187	441854	Tb927.10.1620	phosphoserine/threonine/tyrosine-binding protein, putative	1697	1778	1972	1964	1017.39	1065.95	1182.25	1177.46	9.99207	10.0593	10.2085	10.2027	10.0418	10.1917	0.149857	10.1168	3.56661	0.0391446	0.342273	-3.55951	0.148001	-0.03
Tb927_10_v5_28_08_2012	4008140	4009603	Tb927.10.16230	Variant Surface Glycoprotein, putative	217	266	190	175	148.224	181.694	129.781	119.536	7.22134	7.51329	7.03101	6.91331	7.37553	6.9428	-0.432739	7.15917	-3.42347	0.0433138	0.347798	-3.68053	NA	NA
Tb927_10_v5_28_08_2012	442671	444566	Tb927.10.1630	[no /product]	2582	2495	2575	2449	1361.81	1315.93	1358.12	1291.67	10.4124	10.363	10.4085	10.3361	10.3972	10.358	-0.039206	10.3776	-1.13526	0.340587	0.642911	-6.03249	-0.320151	-0.21
Tb927_10_v5_28_08_2012	445829	446212	Tb927.10.1640	hypothetical protein	263	275	295	244	684.896	716.146	768.229	635.417	9.42185	9.48612	9.58727	9.31383	9.47479	9.42812	-0.0466751	9.45145	-0.488222	0.659612	0.86195	-6.58549	0.974298	NA
Tb927_10_v5_28_08_2012	4087714	4088436	Tb927.10.16430	variant surface glycoprotein (VSG, pseudogene), putative	62	71	39	43	85.7538	98.2019	53.9419	59.4744	6.43886	6.6323	5.77984	5.91825	6.56294	5.83496	-0.727981	6.19895	-5.9015	0.0103976	0.325047	-2.0138	NA	NA
Tb927_10_v5_28_08_2012	446333	446851	Tb927.10.1650	hypothetical protein, conserved	315	317	331	312	606.936	610.79	637.765	601.156	9.24778	9.25689	9.31914	9.23399	9.27472	9.25246	-0.0222646	9.26359	-0.796323	0.485344	0.75287	-6.35783	0.593538	-0.36
Tb927_10_v5_28_08_2012	447045	447932	Tb927.10.1660	hypothetical protein, conserved	510	587	598	494	574.324	661.036	673.423	556.306	9.16823	9.37077	9.39751	9.12233	9.28936	9.24183	-0.0475316	9.2656	-0.400187	0.716422	0.89017	-6.63389	-0.530761	0.02
Tb927_10_v5_28_08_2012	448165	448542	Tb927.10.1670	hypothetical protein	32	43	64	39	84.6561	113.757	169.312	103.175	6.42048	6.84243	7.41204	6.70286	6.66907	7.04387	0.374798	6.85647	1.10954	0.349934	0.649532	-6.05904	-0.640784	-0.27
Tb927_10_v5_28_08_2012	453285	454451	Tb927.10.1680	histone deacetylase 1	559	593	519	540	479.006	508.141	444.73	462.725	8.90691	8.99192	8.80003	8.85713	8.96421	8.81075	-0.153468	8.88748	-2.80429	0.0695299	0.388517	-4.24643	-1.2267	-0.22
Tb927_10_v5_28_08_2012	454685	455623	Tb927.10.1690	nucleotide binding protein, putative	577	580	568	613	614.483	617.678	604.899	652.822	9.26558	9.27305	9.24293	9.35275	9.29272	9.27935	-0.0133775	9.28604	-0.185812	0.864717	0.967819	-6.71429	0.355615	0.38
Tb927_10_v5_28_08_2012	70843	72126	Tb927.10.170	pseudouridine synthase, Cbf5p	3633	3801	3806	3630	2829.44	2960.28	2964.17	2827.1	11.4668	11.532	11.5339	11.4656	11.4804	11.5224	0.0419722	11.5014	1.26707	0.296532	0.624683	-5.8932	0.275495	-0.12
Tb927_10_v5_28_08_2012	455734	457329	Tb927.10.1700	hypothetical protein, conserved	1178	1237	1270	1128	738.095	775.063	795.739	706.767	9.52962	9.60003	9.63796	9.46713	9.58604	9.53183	-0.0542085	9.55894	-0.922334	0.425896	0.70688	-6.24391	-0.835619	-0.17
Tb927_10_v5_28_08_2012	457807	459384	Tb927.10.1710	DNA polymerase eta, putative	1496	1532	1719	1583	948.035	970.849	1089.35	1003.17	9.89032	9.92459	10.0906	9.97179	9.92532	10.0163	0.0909411	9.97079	2.65724	0.0785158	0.398467	-4.39113	-0.377278	-0.07
Tb927_10_v5_28_08_2012	459574	461364	Tb927.10.1720	ATP-dependent DEAD/H RNA helicase, putative	1126	1071	1165	1212	628.699	597.99	650.475	676.717	9.29852	9.22639	9.34757	9.40454	9.2848	9.35657	0.0717636	9.32068	1.11692	0.347224	0.647483	-6.05144	1.89912	0.32
Tb927_10_v5_28_08_2012	461717	462790	Tb927.10.1730	hypothetical protein, conserved	906	953	871	899	843.575	887.337	810.987	837.058	9.72208	9.79496	9.66531	9.71091	9.77831	9.66966	-0.108643	9.72398	-2.11385	0.127137	0.460056	-4.95794	-0.179805	0.11
Tb927_10_v5_28_08_2012	463027	464175	Tb927.10.1740	hypothetical protein, conserved	759	817	824	756	660.574	711.053	717.145	657.963	9.36976	9.47584	9.48813	9.36405	9.4445	9.40744	-0.0370674	9.42597	-0.753549	0.507098	0.768508	-6.39412	0.281411	0.01
Tb927_10_v5_28_08_2012	464495	465223	Tb927.10.1750	hypothetical protein, conserved	698	865	853	676	957.476	1186.56	1170.1	927.298	9.9046	10.2138	10.1936	9.85844	10.075	10.0077	-0.0672801	10.0413	-0.409977	0.709968	0.886457	-6.62893	-1.22648	-0.44
Tb927_10_v5_28_08_2012	465937	466431	Tb927.10.1760	hypothetical protein	59	57	72	41	119.192	115.152	145.455	82.8283	6.9092	6.85986	7.19431	6.38937	6.93154	6.78372	-0.147818	6.85763	-0.503616	0.649973	0.855493	-6.57618	1.95974	-0.36
Tb927_10_v5_28_08_2012	467113	467907	Tb927.10.1770	hypothetical protein	895	892	1088	882	1125.79	1122.01	1368.55	1109.43	10.138	10.1332	10.4195	10.1169	10.1519	10.2492	0.0972169	10.2005	0.991319	0.396232	0.687917	-6.17768	0.835134	0.32
Tb927_10_v5_28_08_2012	468247	468468	Tb927.10.1780	hypothetical protein	247	186	248	224	1112.61	837.838	1117.12	1009.01	10.121	9.71225	10.1269	9.98015	9.9335	10.0359	0.102442	9.98472	0.560513	0.615153	0.836795	-6.53972	0.862915	-0.21
Tb927_10_v5_28_08_2012	474247	474624	Tb927.10.1790	hypothetical protein	27	33	41	25	71.4286	87.3016	108.466	66.1376	6.17849	6.46437	6.77433	6.06905	6.37125	6.40585	0.034599	6.38855	0.125802	0.908028	0.98696	-6.72656	2.74624	0.11
Tb927_10_v5_28_08_2012	72375	73292	Tb927.10.180	ATP synthase F1 subunit gamma protein, putative	1751	1756	2000	1959	1907.41	1912.85	2178.65	2133.99	10.8982	10.9023	11.0899	11.06	10.9015	11.0723	0.17086	10.9869	4.41155	0.0227314	0.326951	-2.91396	0.359216	0.49
Tb927_10_v5_28_08_2012	476009	477034	Tb927.10.1800	hypothetical protein, conserved	989	948	993	919	963.938	923.977	967.836	895.712	9.91429	9.85327	9.92011	9.8085	9.90283	9.84639	-0.0564379	9.87461	-1.26027	0.298654	0.624683	-5.90049	0.178254	0.3
Tb927_10_v5_28_08_2012	477290	477610	Tb927.10.1810	hypothetical protein, conserved	633	759	773	737	1971.96	2364.49	2408.1	2295.95	10.9461	11.2079	11.2343	11.1655	11.0748	11.2113	0.136449	11.1431	1.37951	0.263662	0.605247	-5.77106	-1.05169	-0.05
Tb927_10_v5_28_08_2012	477853	478647	Tb927.10.1820	hypothetical protein, conserved	419	468	486	412	527.044	588.679	611.321	518.239	9.04451	9.20379	9.25814	9.02025	9.14308	9.1225	-0.0205807	9.13279	-0.216063	0.843112	0.954903	-6.70636	Inf	-0.1
Tb927_10_v5_28_08_2012	480135	480827	Tb927.10.1830	syntaxin, putative	827	938	879	763	1193.36	1353.54	1268.4	1101.01	10.222	10.4036	10.3099	10.1059	10.3241	10.191	-0.133065	10.2575	-1.52447	0.226969	0.574257	-5.61083	1.36346	-0.17
Tb927_10_v5_28_08_2012	481005	482555	Tb927.10.1840	hypothetical protein, conserved	1198	1301	1228	1228	772.405	838.814	791.747	791.747	9.59508	9.71393	9.63072	9.63072	9.67431	9.61395	-0.0603597	9.64413	-1.22993	0.308317	0.624683	-5.93294	1.22462	-0.15
Tb927_10_v5_28_08_2012	482620	483921	Tb927.10.1850	hypothetical protein, conserved	1284	1333	1286	1253	986.175	1023.81	987.711	962.366	9.94716	10.0011	9.94941	9.91194	9.99051	9.9139	-0.07661	9.95221	-2.59232	0.082942	0.405284	-4.45625	0.564448	-0.33
Tb927_10_v5_28_08_2012	484268	485350	Tb927.10.1860	hypothetical protein, conserved	1011	1065	1030	905	933.518	983.38	951.062	835.642	9.86808	9.94307	9.89491	9.70847	9.9221	9.77986	-0.142242	9.85098	-2.35036	0.102417	0.427359	-4.7054	-0.486152	-0.28
Tb927_10_v5_28_08_2012	486998	487543	Tb927.10.1870	hypothetical protein, conserved	547	576	633	546	1001.83	1054.95	1159.34	1000	9.96986	10.0443	10.1803	9.96723	10.0227	10.0558	0.0331463	10.0393	0.483371	0.662669	0.86328	-6.58837	0.182653	0.1
Tb927_10_v5_28_08_2012	487921	488496	Tb927.10.1880	hypothetical protein, conserved	562	586	554	574	975.694	1017.36	961.806	996.528	9.93176	9.99203	9.9111	9.96221	9.97886	9.91767	-0.0611886	9.94826	-1.08094	0.360624	0.657273	-6.08827	1.16748	0.04
Tb927_10_v5_28_08_2012	489021	493805	Tb927.10.1890	calpain, putative	3820	3985	3929	3716	798.328	832.811	821.108	776.594	9.64264	9.70358	9.68318	9.60287	9.6922	9.6215	-0.0707066	9.65685	-2.44666	0.094055	0.417892	-4.60506	0.43872	-0.91
Tb927_10_v5_28_08_2012	73558	74310	Tb927.10.190	40S ribosomal protein S6, putative	9428	9927	10685	9523	12520.6	13183.3	14189.9	12646.7	13.6121	13.6865	13.7927	13.6266	13.612	13.7359	0.12392	13.674	4.09891	0.0275178	0.328786	-3.13975	1.25003	0.36
Tb927_10_v5_28_08_2012	494359	496779	Tb927.10.1900	DNA topoisomerase IA, putative	1253	1377	1166	1235	517.555	568.773	481.619	510.12	9.01835	9.15424	8.91474	8.99752	9.10399	8.94422	-0.159765	9.0241	-2.08446	0.130688	0.465514	-4.98985	1.16128	-0.02
Tb927_10_v5_28_08_2012	498499	503103	Tb927.10.1910	protein kinase, putative	2203	2351	2167	2259	478.393	510.532	470.575	490.554	8.90507	8.99868	8.88134	8.94121	8.96748	8.89649	-0.0709939	8.93198	-1.25778	0.299435	0.624683	-5.90317	-0.0309166	-0.21
Tb927_10_v5_28_08_2012	503954	504391	Tb927.10.1920	hypothetical protein	152	154	173	149	347.032	351.598	394.977	340.183	8.44308	8.46188	8.62927	8.4144	8.4675	8.5006	0.0330984	8.48405	0.474357	0.668372	0.866395	-6.59366	-0.125257	NA
Tb927_10_v5_28_08_2012	504445	506388	Tb927.10.1930	hypothetical protein, conserved	1259	1304	1393	1335	647.634	670.782	716.564	686.728	9.34126	9.39185	9.48696	9.4257	9.38682	9.43653	0.0497091	9.41168	2.01973	0.13894	0.479484	-5.06053	-0.879281	-0.03
Tb927_10_v5_28_08_2012	507302	508339	Tb927.10.1940	serine/threonine-protein kinase, putative	601	585	580	629	578.998	563.584	558.767	605.973	9.1799	9.14104	9.12868	9.24549	9.18214	9.16688	-0.015256	9.17451	-0.199913	0.854625	0.961751	-6.71074	-0.87287	0.2
Tb927_10_v5_28_08_2012	508699	510834	Tb927.10.1950	leucine-rich repeat protein (LRRP), putative	1253	1250	1231	1209	586.61	585.206	576.311	566.011	9.19872	9.19526	9.1732	9.14723	9.21763	9.14161	-0.07602	9.17962	-2.72073	0.074468	0.392919	-4.32817	0.673113	0.16
Tb927_10_v5_28_08_2012	511172	513418	Tb927.10.1960	hypothetical protein, conserved	1168	1246	1116	1125	519.804	554.517	496.662	500.668	9.0246	9.11769	8.95902	8.97059	9.089	8.95002	-0.13898	9.01951	-3.14498	0.0531933	0.361176	-3.9264	1.16398	0.38
Tb927_10_v5_28_08_2012	513794	518011	Tb927.10.1970	hypothetical protein, conserved	3458	3873	3412	3309	819.82	918.208	808.914	784.495	9.68092	9.84425	9.66163	9.61746	9.78439	9.61882	-0.165573	9.70161	-2.74402	0.0730487	0.391888	-4.30526	0.00364824	-0.49
Tb927_10_v5_28_08_2012	519240	521360	Tb927.10.1980	hypothetical protein, conserved	1882	1831	1759	1624	887.317	863.272	829.326	765.677	9.79493	9.75534	9.69753	9.58247	9.79528	9.61786	-0.177424	9.70657	-4.02215	0.0288891	0.330483	-3.19745	-0.523725	-0.4
Tb927_10_v5_28_08_2012	521750	524341	Tb927.10.1990	major vault protein, putative	4616	5352	5720	5457	1780.86	2064.81	2206.79	2105.32	10.7992	11.0125	11.1084	11.0405	10.9051	11.073	0.167838	10.989	1.96867	0.145888	0.487343	-5.1166	-2.09965	-0.18
Tb927_10_v5_28_08_2012	74522	75097	Tb927.10.200	vacuolar ATP synthase, putative	4719	4712	4880	3975	8192.71	8180.56	8472.22	6901.04	13.0003	12.9982	13.0487	12.7528	12.9578	12.9496	-0.00818134	12.9537	-0.154172	0.887486	0.978546	-6.72134	-1.3409	-0.57
Tb927_10_v5_28_08_2012	524725	526401	Tb927.10.2000	actin-like protein, putative	1817	1740	1806	1864	1083.48	1037.57	1076.92	1111.51	10.0828	10.0204	10.074	10.1196	10.067	10.0815	0.0144978	10.0742	0.237238	0.828099	0.947588	-6.70012	-0.562713	0.04
Tb927_10_v5_28_08_2012	526772	528187	Tb927.10.2010	hexokinase	20348	23647	15088	12895	14370.1	16699.9	10655.4	9106.64	13.8109	14.0276	13.3794	13.1529	13.8871	13.2945	-0.592611	13.5908	-6.86449	0.00684119	0.325047	-1.55556	-0.87986	-0.59
Tb927_10_v5_28_08_2012	529818	531233	Tb927.10.2020	hexokinase	18839	21350	14558	12357	13304.4	15077.7	10281.1	8726.69	13.6997	13.8802	13.3278	13.0914	13.7479	13.241	-0.506816	13.4944	-6.78726	0.00706056	0.325047	-1.58938	-0.447656	0.44
Tb927_10_v5_28_08_2012	531767	533608	Tb927.10.2030	hypothetical protein, conserved	1139	1219	1342	1316	618.35	661.781	728.556	714.441	9.27461	9.37239	9.51087	9.48269	9.3437	9.47506	0.131365	9.40938	3.59714	0.038323	0.342273	-3.53416	2.99863	0.04
Tb927_10_v5_28_08_2012	534252	536873	Tb927.10.2040	protein kinase, putative	1721	1870	1818	1844	656.369	713.196	693.364	703.28	9.36056	9.48018	9.43955	9.46001	9.44144	9.42799	-0.0134541	9.43472	-0.255061	0.815538	0.94021	-6.69444	-3.33871	0.01
Tb927_10_v5_28_08_2012	537989	539227	Tb927.10.2050	hypothetical protein, conserved	615	622	674	618	496.368	502.018	543.987	498.789	8.95817	8.97447	9.09008	8.96518	8.98065	9.01294	0.0322845	8.99679	0.839719	0.464092	0.738852	-6.31973	1.87458	0.17
Tb927_10_v5_28_08_2012	539658	542558	Tb927.10.2060	hypothetical protein, conserved	1293	1193	1206	1244	445.708	411.238	415.719	428.818	8.80319	8.68733	8.70293	8.74758	8.76093	8.71419	-0.0467397	8.73756	-0.651009	0.562507	0.80496	-6.47542	1.59548	0.35
Tb927_10_v5_28_08_2012	542894	543493	Tb927.10.2070	hypothetical protein, conserved	488	524	530	563	813.333	873.333	883.333	938.333	9.66948	9.77204	9.78845	9.87549	9.743	9.81377	0.07077	9.77838	0.946774	0.415157	0.69925	-6.22073	1.60989	0.37
Tb927_10_v5_28_08_2012	544144	544893	Tb927.10.2080	hypothetical protein, conserved	1643	1600	1807	1590	2190.67	2133.33	2409.33	2120	11.0978	11.0596	11.235	11.0505	11.0772	11.1534	0.0761815	11.1153	1.41124	0.255108	0.597951	-5.7362	0.142087	0.19
Tb927_10_v5_28_08_2012	545361	546407	Tb927.10.2090	elongation factor 1-alpha	56833	59338	58342	50837	54281.8	56674.3	55723	48554.9	15.7282	15.7904	15.766	15.5674	15.6893	15.7157	0.0263272	15.7025	0.839129	0.464375	0.738938	-6.32025	-0.688568	NA
Tb927_10_v5_28_08_2012	75527	76912	Tb927.10.210	GPI transamidase component GAA1	2903	2728	2621	2522	2094.52	1968.25	1891.05	1819.62	11.0331	10.9434	10.8857	10.8302	10.9821	10.8606	-0.12146	10.9213	-2.19463	0.117955	0.449789	-4.87077	-0.860569	-0.49
Tb927_10_v5_28_08_2012	547234	548583	Tb927.10.2100	elongation factor 1-alpha	65871	69257	66355	59215	48793.3	51301.5	49151.9	43863	15.5744	15.6467	15.585	15.4207	15.4948	15.5995	0.104704	15.5471	4.63231	0.019989	0.325047	-2.76305	-0.484184	NA
Tb927_10_v5_28_08_2012	549417	550766	Tb927.10.2110	elongation factor 1-alpha	66562	69252	66531	60290	49305.2	51297.8	49282.2	44659.3	15.5895	15.6466	15.5888	15.4467	15.4764	15.6379	0.161497	15.5572	3.09786	0.0551395	0.361724	-3.9694	-0.643056	-0.11
Tb927_10_v5_28_08_2012	551321	551905	Tb927.10.2120	U1 small nuclear ribonucleoprotein C, putative	276	242	275	231	471.795	413.675	470.085	394.872	8.88507	8.69584	8.87985	8.62889	8.80925	8.73995	-0.0693001	8.7746	-0.567905	0.610725	0.834127	-6.53475	-1.12728	0.1
Tb927_10_v5_28_08_2012	552066	554795	Tb927.10.2130	hypothetical protein, conserved	2091	1985	2086	1868	765.934	727.106	764.103	684.249	9.58296	9.50801	9.57951	9.42048	9.56654	9.47818	-0.0883641	9.52236	-1.38224	0.262914	0.604902	-5.76807	0.335996	-0.09
Tb927_10_v5_28_08_2012	555186	556625	Tb927.10.2140	mitochondrial processing peptidase alpha subunit (pseudogene), putative	1156	1088	1350	1298	802.778	755.556	937.5	901.389	9.65065	9.5633	9.87421	9.81761	9.62694	9.82664	0.199694	9.72679	3.8038	0.0333061	0.33252	-3.36672	1.61066	NA
Tb927_10_v5_28_08_2012	557250	557894	Tb927.10.2150	hypothetical protein, conserved	529	530	557	470	820.155	821.705	863.566	728.682	9.68151	9.68423	9.75583	9.51112	9.70378	9.61084	-0.092934	9.65731	-1.11493	0.347954	0.64797	-6.0535	-4.33871	0.08
Tb927_10_v5_28_08_2012	558737	559252	Tb927.10.2160	hypothetical protein, conserved	950	863	1022	962	1841.09	1672.48	1980.62	1864.34	10.8471	10.7086	10.9525	10.8652	10.7768	10.9083	0.131531	10.8426	1.95737	0.147481	0.488003	-5.12905	1.6332	0.17
Tb927_10_v5_28_08_2012	559890	560081	Tb927.10.2170	hypothetical protein	152	158	197	137	791.667	822.917	1026.04	713.542	9.63057	9.68635	10.0043	9.48087	9.67669	9.71948	0.0427886	9.69808	0.217781	0.841891	0.954478	-6.70588	Inf	0.09
Tb927_10_v5_28_08_2012	560290	561714	Tb927.10.2180	hypothetical protein, conserved	854	775	804	710	599.298	543.86	564.211	498.246	9.22954	9.08974	9.14264	8.96361	9.1798	9.03676	-0.143034	9.10828	-1.57155	0.216295	0.565098	-5.5584	1.12548	0.2
Tb927_10_v5_28_08_2012	562299	563183	Tb927.10.2190	hypothetical protein, conserved	3398	3363	3058	2818	3839.55	3800	3455.37	3184.18	11.9071	11.8922	11.755	11.6372	11.8725	11.7188	-0.153698	11.7957	-5.96538	0.0100946	0.325047	-1.98078	-2.08181	-1.18
Tb927_10_v5_28_08_2012	77130	77411	Tb927.10.220	60S ribosomal protein L37a, putative	2174	2234	2216	2142	7709.22	7921.99	7858.16	7595.74	12.9126	12.9518	12.9402	12.8912	12.8708	12.9632	0.0924296	12.917	1.82694	0.167433	0.509405	-5.27348	1.70425	0.45
Tb927_10_v5_28_08_2012	565746	566762	Tb927.10.2200	hypothetical protein, conserved	825	749	830	851	811.209	736.48	816.126	836.775	9.66571	9.52646	9.67441	9.71042	9.61767	9.67396	0.0562848	9.64581	0.690273	0.54075	0.789596	-6.44528	-0.0424406	0.22
Tb927_10_v5_28_08_2012	567824	569812	Tb927.10.2210	ubiquitin carboxyl-terminal hydrolase, putative	1015	950	1150	1147	510.307	477.627	578.18	576.672	8.99805	8.90276	9.17787	9.17411	8.96536	9.15636	0.191002	9.06086	3.3425	0.0459252	0.351633	-3.75058	1.24208	0.61
Tb927_10_v5_28_08_2012	571446	574754	Tb927.10.2220	piwi-like protein 1	1750	1972	2111	2134	528.861	595.95	637.957	644.908	9.04947	9.22147	9.31958	9.33518	9.15639	9.30531	0.148925	9.23085	2.09103	0.129884	0.463922	-4.98271	0.598927	0.19
Tb927_10_v5_28_08_2012	575971	577773	Tb927.10.2230	adrenodoxin reductase, putative	1074	1070	1168	1233	595.674	593.455	647.809	683.86	9.2208	9.21542	9.34165	9.41967	9.23865	9.36063	0.121983	9.29964	2.01963	0.138952	0.479484	-5.06063	0.350611	0.45
Tb927_10_v5_28_08_2012	578334	580100	Tb927.10.2240	hypothetical protein, conserved	5269	5317	4930	4350	2981.89	3009.05	2790.04	2461.8	11.5425	11.5556	11.4466	11.2661	11.5274	11.3726	-0.154832	11.45	-3.56996	0.0390533	0.342273	-3.55672	-0.342641	-0.5
Tb927_10_v5_28_08_2012	582081	582980	Tb927.10.2250	ubiquitin-conjugating enzyme variant Kua homologue, putative	858	879	908	831	953.333	976.667	1008.89	923.333	9.89835	9.9332	9.97998	9.85227	9.93392	9.89754	-0.0363783	9.91573	-1.05985	0.368711	0.665123	-6.10962	-1.81497	0.35
Tb927_10_v5_28_08_2012	584741	587095	Tb927.10.2260	hypothetical protein, conserved	1769	1810	1908	1811	751.168	768.577	810.191	769.002	9.55491	9.58792	9.6639	9.58872	9.59174	9.60457	0.0128307	9.59815	0.513278	0.64397	0.852785	-6.57022	-0.36673	-0.14
Tb927_10_v5_28_08_2012	587863	590664	Tb927.10.2270	vacuolar protein sorting-associated protein 35, putative	3674	3834	3525	3479	1311.21	1368.31	1258.03	1241.61	10.3578	10.4192	10.2981	10.2792	10.4009	10.2755	-0.12537	10.3382	-3.3851	0.0445269	0.347798	-3.71358	0.571897	-0.48
Tb927_10_v5_28_08_2012	592248	593771	Tb927.10.2280	hypothetical protein, conserved	1492	1454	1535	1322	979.003	954.068	1007.22	867.454	9.93664	9.89946	9.97759	9.76231	9.93444	9.85043	-0.0840125	9.89244	-1.18287	0.323949	0.62977	-5.98276	-4.69015	0
Tb927_10_v5_28_08_2012	594549	595799	Tb927.10.2290	chaperone protein DNAj, putative	1823	1847	2000	2017	1457.23	1476.42	1598.72	1612.31	10.51	10.5289	10.6436	10.6558	10.5252	10.6464	0.121189	10.5858	3.04285	0.0575269	0.368549	-4.0201	-0.0679485	-0.05
Tb927_10_v5_28_08_2012	77658	78398	Tb927.10.230	proteasome alpha 5 subunit, putative	2395	2520	2486	2292	3232.12	3400.81	3354.93	3093.12	11.6587	11.7321	11.7125	11.5953	11.6704	11.6824	0.0120004	11.6764	0.361023	0.742554	0.903386	-6.65267	0.0967026	-0.01
Tb927_10_v5_28_08_2012	597023	597601	Tb927.10.2300	hypothetical protein, conserved	720	768	848	746	1243.52	1326.42	1464.59	1288.43	10.2814	10.3744	10.5173	10.3325	10.3388	10.4136	0.0747546	10.3762	1.29148	0.289045	0.624683	-5.8669	0.0271214	0.23
Tb927_10_v5_28_08_2012	597951	599396	Tb927.10.2310	hypothetical protein, conserved	906	913	1072	1046	626.556	631.397	741.355	723.375	9.2936	9.30469	9.53597	9.50059	9.31983	9.49673	0.176902	9.40828	7.26877	0.005829	0.325047	-1.38604	1.43659	0.54
Tb927_10_v5_28_08_2012	599823	600968	Tb927.10.2320	hypothetical protein, conserved	934	861	899	826	815.009	751.309	784.468	720.768	9.67244	9.55518	9.61741	9.49539	9.63529	9.53541	-0.099884	9.58535	-1.38116	0.26321	0.604902	-5.76925	1.94418	0.02
Tb927_10_v5_28_08_2012	601411	602241	Tb927.10.2330	hypothetical protein, conserved	1107	1127	1169	1134	1332.13	1356.2	1406.74	1364.62	10.3806	10.4064	10.4592	10.4153	10.4048	10.43	0.0251766	10.4174	0.940481	0.417898	0.701486	-6.22673	-0.845944	0.22
Tb927_10_v5_28_08_2012	603573	603866	Tb927.10.2340	hypothetical protein, conserved	265	268	292	329	901.361	911.565	993.197	1119.05	9.81756	9.83378	9.95739	10.1293	9.84392	10.0278	0.18387	9.93585	1.78718	0.174132	0.517627	-5.31774	1.27639	0.02
Tb927_10_v5_28_08_2012	604925	605707	Tb927.10.2350	pyruvate dehydrogenase complex E3 binding protein, putative	964	938	1159	1154	1231.16	1197.96	1480.2	1473.82	10.267	10.2276	10.5326	10.5263	10.2608	10.5209	0.260096	10.3908	5.5558	0.0122645	0.325047	-2.19973	0.778443	1.07
Tb927_10_v5_28_08_2012	606123	606692	Tb927.10.2360	hypothetical protein	682	598	783	737	1196.49	1049.12	1373.68	1292.98	10.2258	10.0363	10.4249	10.3376	10.1447	10.3663	0.221644	10.2555	2.50703	0.0892384	0.411575	-4.54294	1.01588	0.76
Tb927_10_v5_28_08_2012	607374	608381	Tb927.10.2370	RNA-binding protein, putative	3148	3064	3177	2987	3123.02	3039.68	3151.79	2963.29	11.6092	11.5702	11.6224	11.5335	11.5732	11.6044	0.0312757	11.5888	1.01752	0.385485	0.678924	-6.15191	1.17702	0.39
Tb927_10_v5_28_08_2012	609418	612168	Tb927.10.2380	hypothetical protein, conserved	3370	3358	3363	3111	1225.01	1220.65	1222.46	1130.86	10.2598	10.2546	10.2568	10.1445	10.2712	10.1828	-0.0883672	10.227	-3.00035	0.0594619	0.369875	-4.05965	0.622885	-0.42
Tb927_10_v5_28_08_2012	613708	614847	Tb927.10.2390	protein kinase, putative	968	1027	1014	891	849.123	900.877	889.474	781.579	9.73153	9.81679	9.79843	9.61209	9.79445	9.68189	-0.112555	9.73817	-1.79773	0.172324	0.515309	-5.30598	-1.43244	-0.42
Tb927_10_v5_28_08_2012	78627	79727	Tb927.10.240	peroxin 14, putative	1456	1655	1654	1457	1322.43	1503.18	1502.27	1323.34	10.3701	10.5548	10.5539	10.3711	10.4744	10.4522	-0.0222365	10.4633	-0.268124	0.80638	0.936494	-6.69002	0.510355	-0.28
Tb927_10_v5_28_08_2012	619664	620086	Tb927.10.2400	hypothetical protein	549	518	538	517	1297.87	1224.59	1271.87	1222.22	10.343	10.2593	10.3139	10.2565	10.3174	10.2728	-0.044595	10.2951	-0.88514	0.442727	0.72085	-6.27855	0.594005	-0.28
Tb927_10_v5_28_08_2012	620835	622610	Tb927.10.2410	MSP-C, putative	3176	3562	4006	4101	1788.29	2005.63	2255.63	2309.12	10.8052	10.9706	11.14	11.1738	10.884	11.1617	0.27773	11.0229	3.37956	0.0447056	0.347798	-3.71837	-0.244536	0.19
Tb927_10_v5_28_08_2012	624378	624824	Tb927.10.2420	hypothetical protein	362	336	352	355	809.843	751.678	787.472	794.183	9.66328	9.55589	9.62292	9.63514	9.6295	9.61128	-0.0182196	9.62039	-0.27941	0.798501	0.932532	-6.68604	-4.60763	NA
Tb927_10_v5_28_08_2012	624993	628721	Tb927.10.2430	receptor-type adenylate cyclase GRESAG 4, putative	2090	2285	2308	2238	560.472	612.765	618.933	600.161	9.13307	9.26154	9.27597	9.23161	9.21734	9.23112	0.013782	9.22423	0.275662	0.801114	0.933466	-6.68738	0.514917	-0.22
Tb927_10_v5_28_08_2012	630862	631923	Tb927.10.2440	metacaspase MCA4	5246	5561	4375	4253	4939.74	5236.35	4119.59	4004.71	12.2705	12.3546	12.0086	11.9678	12.2595	12.034	-0.225544	12.1468	-4.60715	0.0202789	0.325047	-2.77991	-1.01108	-0.48
Tb927_10_v5_28_08_2012	635686	636054	Tb927.10.2450	hypothetical protein	86	114	70	82	233.062	308.943	189.702	222.222	7.87075	8.27586	7.57518	7.80234	8.08935	7.6728	-0.41655	7.88107	-2.06945	0.132548	0.467664	-5.0062	1.35922	0.05
Tb927_10_v5_28_08_2012	638193	640346	Tb927.10.2460	hypothetical protein, conserved	1350	1277	1406	1409	626.741	592.851	652.739	654.132	9.29403	9.21396	9.35257	9.35564	9.27558	9.33477	0.0591902	9.30518	1.06334	0.367362	0.664052	-6.1061	0.413893	-0.34
Tb927_10_v5_28_08_2012	640940	642592	Tb927.10.2470	hypothetical protein, conserved	3136	3006	2873	2845	1897.16	1818.51	1738.05	1721.11	10.8904	10.8293	10.7641	10.75	10.8624	10.7558	-0.106626	10.8091	-2.17773	0.119808	0.452476	-4.88894	-0.325405	-0.02
Tb927_10_v5_28_08_2012	643732	646590	Tb927.10.2480	hypothetical protein, conserved	1827	1894	1766	1767	639.035	662.469	617.698	618.048	9.32201	9.37389	9.27309	9.27391	9.36635	9.25116	-0.115187	9.30875	-3.68665	0.0360383	0.337521	-3.46076	0.368218	-0.01
Tb927_10_v5_28_08_2012	648370	650046	Tb927.10.2490	glucose-6-phosphate 1-dehydrogenase	2438	2565	2724	2394	1453.79	1529.52	1624.33	1427.55	10.5066	10.5798	10.6665	10.4803	10.5475	10.5735	0.0259496	10.5605	0.455356	0.680493	0.873102	-6.60454	0.153052	0.21
Tb927_10_v5_28_08_2012	79978	82149	Tb927.10.250	hypothetical protein, conserved	1259	1206	1344	1379	579.65	555.249	618.785	634.899	9.18153	9.11959	9.27562	9.31265	9.17276	9.27349	0.100738	9.22313	1.78565	0.174397	0.517892	-5.31944	2.03104	0.11
Tb927_10_v5_28_08_2012	651619	652683	Tb927.10.2500	hypothetical protein, conserved	717	738	807	703	673.239	692.958	757.746	660.094	9.39712	9.4387	9.56747	9.36871	9.43929	9.44773	0.00843834	9.44351	0.133047	0.902772	0.984433	-6.72532	2.18389	0.17
Tb927_10_v5_28_08_2012	653614	655191	Tb927.10.2510	hypothetical protein, conserved	1687	1711	1714	1658	1069.07	1084.28	1086.19	1050.7	10.0635	10.0839	10.0864	10.0385	10.088	10.0507	-0.0373107	10.0693	-1.57257	0.216068	0.565082	-5.55726	-0.53912	0.15
Tb927_10_v5_28_08_2012	655423	657621	Tb927.10.2520	hypothetical protein, conserved	1769	1860	1966	1881	804.457	845.839	894.043	855.389	9.65366	9.72594	9.80581	9.74212	9.7098	9.75441	0.0446075	9.7321	1.51151	0.230009	0.57618	-5.62524	1.23722	0.07
Tb927_10_v5_28_08_2012	658114	658782	Tb927.10.2530	adenylate kinase, putative	1420	1558	1706	1584	2122.57	2328.85	2550.07	2367.71	11.0523	11.186	11.3169	11.2099	11.1201	11.2751	0.155043	11.1976	2.97177	0.0608096	0.374851	-4.08644	-0.126211	-0.47
Tb927_10_v5_28_08_2012	660803	661492	Tb927.10.2540	adenylate kinase, putative	710	772	858	705	1028.99	1118.84	1243.48	1021.74	10.0084	10.1291	10.2813	9.99822	10.0838	10.1211	0.0372605	10.1024	0.375256	0.733	0.898474	-6.64605	-0.0138528	-0.62
Tb927_10_v5_28_08_2012	661767	662840	Tb927.10.2550	malate dehydrogenase-related	610	512	540	589	567.97	476.723	502.793	548.417	9.15221	8.90003	8.97669	9.10176	9.04376	9.02192	-0.0218383	9.03284	-0.159639	0.88354	0.977406	-6.72021	0.0339866	0.19
Tb927_10_v5_28_08_2012	663281	664237	Tb927.10.2560	mitochondrial malate dehydrogenase	1113	1131	1198	1240	1163.01	1181.82	1251.83	1295.72	10.1849	10.208	10.291	10.3406	10.2105	10.3015	0.0910268	10.256	1.53974	0.223442	0.570313	-5.59384	-0.064038	0.93
Tb927_10_v5_28_08_2012	664909	667902	Tb927.10.2570	lysosomal alpha-mannosidase precursor, putative	4420	4824	5068	5280	1476.29	1611.22	1692.72	1763.53	10.5287	10.6548	10.726	10.7851	10.5967	10.7565	0.15977	10.6766	2.10595	0.128079	0.461517	-4.9665	0.40682	-0.01
Tb927_10_v5_28_08_2012	668794	669678	Tb927.10.2580	hypothetical protein, conserved	987	884	864	936	1115.25	998.87	976.271	1057.63	10.1244	9.9656	9.93262	10.048	10.062	9.97608	-0.0858884	10.019	-0.77958	0.493764	0.758279	-6.37219	0.333764	0.16
Tb927_10_v5_28_08_2012	669962	672397	Tb927.10.2590	hypothetical protein, conserved	1209	1259	1147	1244	496.305	516.831	470.854	510.673	8.95799	9.01634	8.8822	8.99908	9.00128	8.92914	-0.0721469	8.96521	-0.972686	0.404047	0.691084	-6.19581	-2.44534	-0.15
Tb927_10_v5_28_08_2012	82453	82686	Tb927.10.260	hypothetical protein, conserved	516	488	441	550	2205.13	2085.47	1884.62	2350.43	11.1073	11.0268	10.8808	11.1993	11.0636	11.0498	-0.0137878	11.0567	-0.079319	0.941888	1	-6.73284	NA	-0.2
Tb927_10_v5_28_08_2012	672780	674534	Tb927.10.2600	hypothetical protein, conserved	1099	1117	1182	1217	626.211	636.467	673.504	693.447	9.29281	9.31621	9.39768	9.43972	9.32513	9.39816	0.07303	9.36164	1.70561	0.188869	0.538085	-5.40874	0.794928	-0.1
Tb927_10_v5_28_08_2012	675104	676558	Tb927.10.2610	hypothetical protein, conserved	2199	2055	2021	1948	1511.34	1412.37	1389	1338.83	10.5626	10.4649	10.4409	10.3878	10.521	10.4037	-0.117293	10.4623	-2.23506	0.113661	0.443978	-4.8275	NA	-0.56
Tb927_10_v5_28_08_2012	678065	678643	Tb927.10.2620	hypothetical protein, conserved	1363	1375	1459	1267	2354.06	2374.78	2519.86	2188.26	11.2015	11.2142	11.2997	11.0962	11.1973	11.2074	0.0100408	11.2024	0.176194	0.87162	0.971428	-6.71657	-1.33945	-0.22
Tb927_10_v5_28_08_2012	679858	680691	Tb927.10.2630	hypothetical protein, conserved	654	725	727	705	784.173	869.305	871.703	845.324	9.61687	9.76538	9.76935	9.72507	9.71107	9.72631	0.0152434	9.71869	0.268358	0.806216	0.936494	-6.68994	0.353514	0.28
Tb927_10_v5_28_08_2012	681379	683601	Tb927.10.2640	intraflagellar transport protein IFT81, putative	6055	6278	6095	5885	2723.8	2824.11	2741.79	2647.32	11.4119	11.4641	11.4214	11.3709	11.4167	11.4169	0.000156844	11.4168	0.00435556	0.996804	1	-6.73699	-1.22557	-0.41
Tb927_10_v5_28_08_2012	684475	688002	Tb927.10.2650	hypothetical protein, conserved	3372	3544	3455	3364	955.782	1004.54	979.308	953.515	9.90205	9.97375	9.93709	9.89862	9.95521	9.90018	-0.0550232	9.92769	-1.68366	0.193076	0.541597	-5.43325	0.23318	0.11
Tb927_10_v5_28_08_2012	689133	689699	Tb927.10.2660	hypothetical protein, conserved	701	714	820	769	1236.33	1259.26	1446.21	1356.26	10.273	10.2995	10.4991	10.4065	10.2989	10.4439	0.144972	10.3714	6.03926	0.0097584	0.325047	-1.94308	2.41242	0.16
Tb927_10_v5_28_08_2012	690642	691007	Tb927.10.2670	hypothetical protein, conserved	711	726	728	696	1942.62	1983.61	1989.07	1901.64	10.9245	10.9546	10.9586	10.8938	10.9358	10.9318	-0.00397941	10.9338	-0.168763	0.876965	0.973778	-6.71825	0.389698	0.08
Tb927_10_v5_28_08_2012	691459	693186	Tb927.10.2680	hypothetical protein, conserved	2300	2386	2656	2163	1331.02	1380.79	1537.04	1251.74	10.3794	10.4323	10.5869	10.2909	10.4184	10.4276	0.00921346	10.423	0.0972459	0.928804	0.995995	-6.73075	-0.462163	0.09
Tb927_10_v5_28_08_2012	693644	695656	Tb927.10.2690	hypothetical protein, conserved	1349	1389	1438	1375	670.144	690.015	714.357	683.06	9.39048	9.43257	9.48252	9.41798	9.4322	9.43179	-0.000409882	9.432	-0.017206	0.987377	1	-6.7368	-0.159637	0.39
Tb927_10_v5_28_08_2012	83385	83783	Tb927.10.270	60S ribosomal protein L32, putative	5009	4953	5112	4397	12553.9	12413.5	12812	11020.1	13.616	13.5997	13.6453	13.428	13.5661	13.5726	0.00654995	13.5694	0.170396	0.87579	0.973346	-6.71789	2.99863	0.45
Tb927_10_v5_28_08_2012	696024	698114	Tb927.10.2700	predicted WD40 repeat protein	1347	1372	1518	1513	644.189	656.145	725.968	723.577	9.33358	9.36007	9.50575	9.501	9.36587	9.48101	0.115146	9.42344	3.98913	0.0295063	0.330686	-3.22256	2.10532	0.06
Tb927_10_v5_28_08_2012	698291	698485	Tb927.10.2710	ferredoxin, putative	152	126	155	173	779.487	646.154	794.872	887.179	9.60823	9.33796	9.63639	9.79471	9.49034	9.69913	0.208788	9.59474	1.36149	0.268656	0.60893	-5.79079	-2.22575	-0.04
Tb927_10_v5_28_08_2012	699526	700731	Tb927.10.2720	hypothetical protein, conserved	899	1024	995	929	745.439	849.088	825.041	770.315	9.54388	9.73147	9.69007	9.59118	9.6581	9.61851	-0.0395891	9.63831	-0.54201	0.626334	0.842951	-6.55193	0.76866	0.36
Tb927_10_v5_28_08_2012	701197	702081	Tb927.10.2730	hypothetical protein, conserved	2551	2578	2499	2507	2882.49	2912.99	2823.73	2832.77	11.4936	11.5088	11.4639	11.4685	11.4824	11.4824	1.72456e-05	11.4824	0.000380494	0.999721	1	-6.737	0.53079	-0.04
Tb927_10_v5_28_08_2012	702227	702565	Tb927.10.2740	hypothetical protein, unlikely	1266	1267	1248	1311	3734.51	3737.46	3681.42	3867.26	11.8671	11.8682	11.8464	11.9175	11.8411	11.92	0.0789245	11.8806	0.845148	0.461491	0.737177	-6.31487	2.22309	NA
Tb927_10_v5_28_08_2012	704204	705589	Tb927.10.2750	deoxyhypusine synthase, putative	903	984	1001	1003	651.515	709.957	722.222	723.665	9.34987	9.47362	9.4983	9.50117	9.43343	9.47811	0.0446828	9.45577	0.890193	0.440406	0.718517	-6.27389	3.22864	0.09
Tb927_10_v5_28_08_2012	706151	708319	Tb927.10.2760	hypothetical protein, conserved	3212	3161	3362	3187	1480.87	1457.35	1550.02	1469.34	10.5332	10.5101	10.599	10.5219	10.5271	10.5545	0.0273596	10.5408	1.01259	0.387485	0.681089	-6.15678	-0.360734	0.43
Tb927_10_v5_28_08_2012	708691	709839	Tb927.10.2770	eukaryotic translation initiation factor 5, putative	2594	2739	2641	2590	2257.62	2383.81	2298.52	2254.13	11.1412	11.2197	11.1671	11.139	11.1717	11.158	-0.0136417	11.1649	-0.308909	0.778062	0.921406	-6.67489	0.616349	-0.17
Tb927_10_v5_28_08_2012	711057	715649	Tb927.10.2780	DNA-directed RNA polymerase iii largest subunit	2587	2655	2846	2773	563.248	578.054	619.639	603.745	9.14019	9.17755	9.27761	9.24018	9.17867	9.23784	0.0591654	9.20826	2.48909	0.0906373	0.413445	-4.56133	0.0173739	0.27
Tb927_10_v5_28_08_2012	716437	719643	Tb927.10.2790	hypothetical protein, conserved	2071	2029	2034	2112	645.775	632.679	634.238	658.559	9.33712	9.30761	9.31115	9.36536	9.34291	9.31885	-0.0240591	9.33088	-0.429277	0.697344	0.880138	-6.61883	-0.284347	0.1
Tb927_10_v5_28_08_2012	84036	84512	Tb927.10.280	cytochrome oxidase subunit VI	912	1009	1073	1036	1911.95	2115.3	2249.48	2171.91	10.9016	11.0473	11.136	11.0854	10.9803	11.1143	0.134042	11.0473	2.23078	0.114107	0.444218	-4.83207	2.7614	0.51
Tb927_10_v5_28_08_2012	720303	720785	Tb927.10.2800	hypothetical protein, conserved	573	576	574	528	1186.34	1192.55	1188.41	1093.17	10.2135	10.221	10.216	10.0956	10.2316	10.1398	-0.0917755	10.1857	-3.0217	0.0584798	0.369875	-4.03974	-0.311048	0.23
Tb927_10_v5_28_08_2012	721079	722095	Tb927.10.2810	hypothetical protein, conserved	1826	1907	1737	1787	1795.48	1875.12	1707.96	1757.13	10.811	10.8735	10.7389	10.7798	10.8397	10.7609	-0.0788258	10.8003	-1.39807	0.258623	0.601238	-5.75069	1.07059	-0.41
Tb927_10_v5_28_08_2012	723076	724566	Tb927.10.2820	hypothetical protein, conserved	583	675	617	638	391.013	452.716	413.816	427.901	8.61476	8.82565	8.69633	8.7445	8.73044	8.70969	-0.0207522	8.72006	-0.220894	0.839679	0.953441	-6.70499	3.87795	0.26
Tb927_10_v5_28_08_2012	725150	725560	Tb927.10.2830	hypothetical protein, conserved	374	335	396	388	909.976	815.085	963.504	944.039	9.83127	9.67258	9.91364	9.88423	9.77054	9.87966	0.109125	9.8251	1.36185	0.268556	0.60893	-5.7904	-0.517077	0.75
Tb927_10_v5_28_08_2012	726077	726418	Tb927.10.2840	ribosomal protein S25, putative	5051	5240	5194	5100	14769	15321.6	15187.1	14912.3	13.8504	13.9034	13.8907	13.8643	13.8503	13.9101	0.0597421	13.8802	0.966054	0.406864	0.694439	-6.20222	1.52748	0.39
Tb927_10_v5_28_08_2012	726983	728119	Tb927.10.2850	hypothetical protein	990	1101	1168	1022	870.712	968.338	1027.26	898.857	9.76771	9.92086	10.006	9.81355	9.86396	9.89373	0.0297628	9.87884	0.379206	0.73036	0.897467	-6.64417	2.99863	-0.25
Tb927_10_v5_28_08_2012	729287	731629	Tb927.10.2860	hypothetical protein, conserved	1531	1668	1550	1719	653.436	711.908	661.545	733.675	9.35411	9.47757	9.37187	9.52096	9.43629	9.42583	-0.0104562	9.43106	-0.111334	0.918543	0.991605	-6.72882	1.17555	0.11
Tb927_10_v5_28_08_2012	732774	735263	Tb927.10.2870	hypothetical protein, conserved	1401	1576	1574	1531	562.651	632.932	632.129	614.859	9.13866	9.30818	9.30635	9.26646	9.24207	9.26431	0.0222408	9.25319	0.349453	0.750368	0.907304	-6.65788	0.261233	0.3
Tb927_10_v5_28_08_2012	737081	745162	Tb927.10.2880	calcium channel protein, putative	9067	9100	9050	8220	1121.88	1125.96	1119.77	1017.07	10.133	10.1382	10.1303	9.99163	10.1531	10.0455	-0.107576	10.0993	-2.8585	0.0665446	0.383117	-4.19408	-1.74157	-0.52
Tb927_10_v5_28_08_2012	746309	747598	Tb927.10.2890	enolase	54404	56117	51515	46907	42173.6	43501.6	39934.1	36362	15.3641	15.4088	15.2854	15.1502	15.2357	15.3829	0.147149	15.3093	3.52126	0.0404077	0.344551	-3.59747	-2.21028	-0.36
Tb927_10_v5_28_08_2012	84898	85593	Tb927.10.290	proteasome alpha 2 subunit, putative	2246	2265	2265	2032	3227.01	3254.31	3254.31	2919.54	11.6564	11.6686	11.6686	11.512	11.6381	11.6099	-0.0282414	11.624	-0.904981	0.433675	0.713519	-6.26017	0.15649	-0.67
Tb927_10_v5_28_08_2012	748683	751283	Tb927.10.2900	importin beta-1 subunit, putative	3822	4171	4068	3997	1469.43	1603.61	1564.01	1536.72	10.522	10.648	10.612	10.5866	10.5906	10.5911	0.000484305	10.5909	0.00883141	0.993521	1	-6.73695	-0.242989	0.03
Tb927_10_v5_28_08_2012	753993	755129	Tb927.10.2910	splicing factor PTSR1 interacting protein	1028	1119	1062	1112	904.134	984.169	934.037	978.012	9.82199	9.94423	9.86888	9.93518	9.90142	9.88234	-0.0190833	9.89188	-0.260975	0.811387	0.938634	-6.69247	-0.503907	-0.12
Tb927_10_v5_28_08_2012	756519	759689	Tb927.10.2920	hypothetical protein, conserved	2031	2243	2314	2244	640.492	707.348	729.738	707.663	9.32529	9.46831	9.51321	9.46896	9.41678	9.46995	0.0531674	9.44337	0.981489	0.400337	0.689245	-6.18727	-1.45914	-0.23
Tb927_10_v5_28_08_2012	761087	763336	Tb927.10.2930	hypothetical protein, conserved	1666	1708	1886	1811	740.444	759.111	838.222	804.889	9.53419	9.57007	9.71291	9.65444	9.57244	9.66298	0.0905425	9.61771	3.9605	0.0300552	0.33103	-3.24447	0.627134	0.2
Tb927_10_v5_28_08_2012	765576	766640	Tb927.10.2940	hypothetical protein, conserved	1366	1328	1344	1396	1282.63	1246.95	1261.97	1310.8	10.326	10.2853	10.3026	10.3573	10.321	10.3167	-0.00428686	10.3189	-0.0658152	0.95176	1	-6.73413	0.0612981	-0.09
Tb927_10_v5_28_08_2012	766784	772387	Tb927.10.2950	hypothetical protein, conserved	4654	4506	4685	4403	830.478	804.069	836.01	785.689	9.69953	9.65297	9.7091	9.61965	9.69966	9.6434	-0.0562609	9.67153	-1.39866	0.258464	0.601238	-5.75004	-0.473488	-0.44
Tb927_10_v5_28_08_2012	772859	775165	Tb927.10.2960	GTP-binding protein, putative	2000	1976	2215	2262	866.927	856.524	960.121	980.494	9.76143	9.74403	9.90857	9.93884	9.7719	9.90506	0.133158	9.83848	2.70663	0.075344	0.394577	-4.34209	-1.79794	0.68
Tb927_10_v5_28_08_2012	776124	776471	Tb927.10.2970	hypothetical protein, conserved	350	415	431	376	1005.75	1192.53	1238.51	1080.46	9.97549	10.221	10.2755	10.0788	10.113	10.1612	0.0481611	10.1371	0.44384	0.687904	0.876184	-6.61094	-0.170355	0.51
Tb927_10_v5_28_08_2012	778268	779185	Tb927.10.2980	proteasome regulatory non-ATPase subunit 11	1530	1540	1645	1503	1666.67	1677.56	1791.94	1637.25	10.7036	10.713	10.8081	10.6779	10.7097	10.7429	0.0331989	10.7263	0.989016	0.39719	0.688483	-6.17993	0.568413	0.03
Tb927_10_v5_28_08_2012	779644	782658	Tb927.10.2990	hypothetical protein, conserved	5626	5804	6249	6139	1866	1925.04	2072.64	2036.15	10.8665	10.9114	11.0179	10.9923	10.8879	11.007	0.119158	10.9474	3.24061	0.0495046	0.355496	-3.8404	-0.00133947	-0.32
Tb927_10_v5_28_08_2012	20305	21675	Tb927.10.30	variant surface glycoprotein (VSG, pseudogene), putative	616	574	646	561	449.307	418.673	471.189	409.19	8.81477	8.71312	8.88322	8.68015	8.7791	8.76665	-0.0124546	8.77288	-0.143706	0.895051	0.981489	-6.72339	-1.88286	NA
Tb927_10_v5_28_08_2012	86045	86809	Tb927.10.300	hypothetical protein, conserved	882	932	821	717	1152.94	1218.3	1073.2	937.255	10.1724	10.2518	10.0691	9.87384	10.2281	9.95364	-0.274465	10.0909	-4.34945	0.0235904	0.326951	-2.95766	-0.394694	0.05
Tb927_10_v5_28_08_2012	783016	785373	Tb927.10.3000	hypothetical protein, conserved	4238	4273	4454	4197	1797.29	1812.13	1888.89	1779.9	10.8124	10.8243	10.8841	10.7984	10.8161	10.8441	0.0279877	10.8301	1.20316	0.317111	0.62524	-5.96136	0.444258	0
Tb927_10_v5_28_08_2012	786335	790006	Tb927.10.3010	hypothetical protein, conserved	6804	7250	8001	7522	1852.94	1974.4	2178.92	2048.47	10.8564	10.9479	11.0901	11.001	10.8952	11.0422	0.146924	10.9687	4.31606	0.0240697	0.326951	-2.98138	0.152085	-0.03
Tb927_10_v5_28_08_2012	790369	792690	Tb927.10.3020	hypothetical protein, conserved	3634	3815	3841	3679	1565.03	1642.98	1654.18	1584.41	10.6129	10.683	10.6928	10.6306	10.6519	10.6558	0.0039394	10.6539	0.125588	0.908183	0.986977	-6.72659	-0.47275	0.31
Tb927_10_v5_28_08_2012	794511	795428	Tb927.10.3030	proteasome regulatory non-ATPase subunit 11	1695	1534	1781	1591	1846.41	1671.02	1940.09	1733.12	10.8513	10.7074	10.9226	10.76	10.7785	10.8442	0.0656946	10.8114	0.848816	0.459741	0.735646	-6.31158	0.936546	NA
Tb927_10_v5_28_08_2012	795837	796244	Tb927.10.3040	hypothetical protein, conserved	614	590	585	583	1504.9	1446.08	1433.82	1428.92	10.5564	10.4989	10.4867	10.4817	10.5336	10.48	-0.0535467	10.5068	-1.06497	0.366732	0.663783	-6.10445	NA	0.22
Tb927_10_v5_28_08_2012	802509	803225	Tb927.10.3070	hypothetical protein, conserved	727	802	807	789	1013.95	1118.55	1125.52	1100.42	9.98719	10.1287	10.1377	10.1051	10.0738	10.1056	0.0317909	10.0897	0.553624	0.6193	0.838967	-6.5443	0.37565	-0.27
Tb927_10_v5_28_08_2012	806054	807238	Tb927.10.3080	methionine biosynthetic protein, putative	1179	1186	1347	1258	994.937	1000.84	1136.71	1061.6	9.95991	9.96844	10.1519	10.0534	9.97951	10.0878	0.108333	10.0337	4.36416	0.0233831	0.326951	-2.94725	-1.40995	-0.12
Tb927_10_v5_28_08_2012	807422	809923	Tb927.10.3090	hypothetical protein, conserved	2053	1996	1998	1882	820.544	797.762	798.561	752.198	9.68219	9.64162	9.64306	9.55689	9.68449	9.57919	-0.105307	9.63184	-2.70754	0.0752873	0.394577	-4.34119	1.05378	-0.18
Tb927_10_v5_28_08_2012	87477	89153	Tb927.10.310	pumillio/PUF RNA binding protein 3	2016	2271	2173	2384	1202.15	1354.2	1295.77	1421.59	10.2326	10.4043	10.3407	10.4743	10.3294	10.3983	0.0688202	10.3638	0.613007	0.584195	0.819279	-6.50332	-0.408979	0.01
Tb927_10_v5_28_08_2012	810345	812441	Tb927.10.3100	glycerol-3-phosphate acyltransferase, putative	1400	1403	1613	1425	667.62	669.051	769.194	679.542	9.38504	9.38813	9.58908	9.41054	9.40583	9.4791	0.0732753	9.44247	1.29726	0.287302	0.624271	-5.86065	0.716325	-0.07
Tb927_10_v5_28_08_2012	813169	814902	Tb927.10.3110	DNA primase large subunit, putative	931	964	982	860	536.909	555.94	566.321	495.963	9.07122	9.12138	9.14802	8.95699	9.11657	9.0351	-0.0814738	9.07584	-1.26319	0.297741	0.624683	-5.89736	0.544842	-0.17
Tb927_10_v5_28_08_2012	815505	816203	Tb927.10.3120	cytochrome c oxidase assembly protein, putative	623	713	704	667	891.273	1020.03	1007.15	954.22	9.80134	9.99581	9.9775	9.89969	9.91788	9.92123	0.00335096	9.91956	0.0454082	0.966701	1	-6.73563	2.77667	0.25
Tb927_10_v5_28_08_2012	816824	819178	Tb927.10.3130	hypothetical protein, conserved	2472	2294	2510	2265	1049.68	974.098	1065.82	961.783	10.0371	9.9294	10.0591	9.91107	9.99697	9.96701	-0.0299629	9.98199	-0.466912	0.673106	0.869767	-6.59797	-1.51666	-0.21
Tb927_10_v5_28_08_2012	819673	821565	Tb927.10.3140	leucine-rich repeat protein (LRRP), putative	1634	1583	1669	1676	863.18	836.239	881.669	885.367	9.75519	9.7095	9.78573	9.79176	9.75106	9.76827	0.0172028	9.75966	0.363047	0.741191	0.90281	-6.65174	2.67853	-0.15
Tb927_10_v5_28_08_2012	822204	822821	Tb927.10.3150	N-acetyltransferase, putative	545	553	573	547	881.877	894.822	927.184	885.113	9.78607	9.80707	9.85827	9.79135	9.81735	9.80435	-0.0129975	9.81085	-0.572388	0.60805	0.832584	-6.53171	Inf	-0.04
Tb927_10_v5_28_08_2012	823231	823623	Tb927.10.3160	hypothetical protein, conserved	679	751	723	630	1727.74	1910.94	1839.69	1603.05	10.7555	10.9008	10.846	10.6475	10.8247	10.7432	-0.0814989	10.7839	-1.03812	0.377231	0.672974	-6.13143	-3.24454	-0.83
Tb927_10_v5_28_08_2012	824089	826260	Tb927.10.3170	ABC transporter, putative	2282	2250	2365	2186	1050.64	1035.91	1088.86	1006.45	10.0384	10.0181	10.0899	9.97649	10.0416	10.019	-0.022668	10.0303	-0.646762	0.564901	0.806855	-6.4786	0.336233	-0.01
Tb927_10_v5_28_08_2012	826573	827919	Tb927.10.3180	hypothetical protein, conserved	499	505	417	462	370.453	374.907	309.577	342.984	8.53704	8.55423	8.27881	8.4262	8.56277	8.34033	-0.222444	8.45155	-2.60116	0.0823214	0.404625	-4.44734	2.10999	0.28
Tb927_10_v5_28_08_2012	828141	828710	Tb927.10.3190	hypothetical protein	240	243	267	222	421.053	426.316	468.421	389.474	8.72128	8.73916	8.87474	8.60908	8.74518	8.72969	-0.0154953	8.73743	-0.168498	0.877156	0.973778	-6.71831	0.0619872	-0.12
Tb927_10_v5_28_08_2012	91927	92322	Tb927.10.320	hypothetical protein, conserved	461	467	410	403	1164.14	1179.29	1035.35	1017.68	10.1863	10.2049	10.0173	9.99248	10.2101	9.99131	-0.218836	10.1007	-7.74282	0.00488017	0.325047	-1.20217	2.56781	-0.05
Tb927_10_v5_28_08_2012	829453	830196	Tb927.10.3200	U2 splicing auxiliary factor, putative	2700	2617	2444	2066	3629.03	3517.47	3284.95	2776.88	11.8258	11.7807	11.6821	11.4398	11.774	11.5763	-0.197736	11.6752	-2.88742	0.065018	0.380208	-4.16638	-0.0152983	-0.2
Tb927_10_v5_28_08_2012	831505	833190	Tb927.10.3210	delta-1-pyrroline-5-carboxylate dehydrogenase, putative	4197	4593	5407	5756	2489.32	2724.2	3207	3414	11.2821	11.4121	11.6475	11.7377	11.3341	11.7211	0.386913	11.5276	3.83434	0.0326381	0.331514	-3.34258	0.319253	0.62
Tb927_10_v5_28_08_2012	834565	835011	Tb927.10.3220	hypothetical protein, unlikely	234	259	239	224	523.49	579.418	534.676	501.119	9.03477	9.18095	9.06522	8.97188	9.12727	9.00037	-0.126902	9.06382	-2.19108	0.118341	0.450198	-4.87459	-0.875249	NA
Tb927_10_v5_28_08_2012	837649	838770	Tb927.10.3230	protein kinase, putative	1594	1663	1561	1504	1420.68	1482.17	1391.27	1340.46	10.4734	10.5345	10.4432	10.3896	10.513	10.4061	-0.106916	10.4596	-3.41954	0.0434359	0.347798	-3.6839	1.16779	0.01
Tb927_10_v5_28_08_2012	839419	839823	Tb927.10.3240	hypothetical protein	142	124	142	130	350.617	306.173	350.617	320.988	8.45786	8.26291	8.45786	8.33086	8.37315	8.37512	0.00196616	8.37414	0.0217276	0.984061	1	-6.73669	NA	NA
Tb927_10_v5_28_08_2012	839977	840900	Tb927.10.3250	hypothetical protein, conserved	617	610	656	698	667.749	660.173	709.957	755.411	9.38532	9.36888	9.47362	9.56303	9.39583	9.49787	0.102043	9.44685	1.58539	0.213263	0.562541	-5.54296	0.892204	0.4
Tb927_10_v5_28_08_2012	841483	843594	Tb927.10.3260	Long-chain-fatty-acid--CoA ligase 5 (EC 6.2.1.3) (Long-chain acyl-CoA synthetase 5) (LACS 5), putative	4004	4241	4023	3933	1895.83	2008.05	1904.83	1862.22	10.8894	10.9723	10.8962	10.8636	10.9311	10.8802	-0.050906	10.9057	-1.42909	0.250429	0.594036	-5.71653	0.0629611	-0.11
Tb927_10_v5_28_08_2012	846291	846755	Tb927.10.3270	hypothetical protein, conserved	206	214	229	206	443.011	460.215	492.473	443.011	8.79445	8.8493	8.94683	8.79445	8.83719	8.85517	0.0179786	8.84618	0.346938	0.752071	0.90827	-6.65899	-0.302144	0.56
Tb927_10_v5_28_08_2012	847444	847692	Tb927.10.3280	60S ribosomal proteins L38, putative	7131	7314	7026	7089	28638.6	29373.5	28216.9	28469.9	14.8057	14.8423	14.7843	14.7972	14.6982	14.9187	0.220574	14.8084	2.64935	0.079038	0.399175	-4.399	NA	0.22
Tb927_10_v5_28_08_2012	848128	848949	Tb927.10.3290	hypothetical protein, conserved	546	593	565	600	664.234	721.411	687.348	729.927	9.37772	9.49668	9.42699	9.51358	9.45907	9.44903	-0.010039	9.45405	-0.138841	0.898573	0.982667	-6.72429	0.267453	0.17
Tb927_10_v5_28_08_2012	92649	93956	Tb927.10.330	hypothetical protein, conserved	993	1071	1026	1062	759.174	818.807	784.404	811.927	9.57019	9.67914	9.61729	9.66698	9.64494	9.62445	-0.0204915	9.6347	-0.352156	0.748538	0.90577	-6.65667	-0.814664	-0.3
Tb927_10_v5_28_08_2012	849416	851041	Tb927.10.3300	hypothetical protein, conserved	589	568	665	601	362.239	349.323	408.979	369.619	8.50477	8.45254	8.67941	8.53379	8.48767	8.59115	0.103477	8.53941	2.12713	0.125569	0.458242	-4.94354	3.65923	0.44
Tb927_10_v5_28_08_2012	852096	854936	Tb927.10.3310	hypothetical protein, conserved	2052	2036	2007	1714	722.281	716.649	706.441	603.309	9.49841	9.48713	9.46647	9.23914	9.5157	9.33009	-0.185613	9.4229	-2.34509	0.102901	0.428151	-4.71094	-0.00372669	-0.32
Tb927_10_v5_28_08_2012	855747	857417	Tb927.10.3320	hypothetical protein, conserved	872	789	876	871	521.843	472.172	524.237	521.245	9.03023	8.88622	9.03682	9.02858	8.97428	9.0182	0.0439249	8.99624	0.569749	0.609623	0.833559	-6.5335	-0.336829	0.45
Tb927_10_v5_28_08_2012	857768	858817	Tb927.10.3330	hypothetical protein, conserved	992	927	986	943	944.762	882.857	939.048	898.095	9.88533	9.78767	9.87659	9.81233	9.85471	9.82464	-0.0300751	9.83967	-0.557615	0.616895	0.837351	-6.54165	0.997257	0.49
Tb927_10_v5_28_08_2012	859426	862101	Tb927.10.3340	protein kinase, putative	1106	1279	1184	1215	413.303	477.952	442.451	454.036	8.69454	8.90374	8.79263	8.82984	8.81141	8.79394	-0.0174723	8.80267	-0.195321	0.857907	0.963764	-6.71193	-1.86084	0.45
Tb927_10_v5_28_08_2012	864807	866444	Tb927.10.3350	hypothetical protein, conserved	2601	2683	2797	2826	1587.91	1637.97	1707.57	1725.27	10.6338	10.6786	10.7386	10.7534	10.6622	10.7467	0.0845674	10.7044	1.88295	0.158501	0.502628	-5.2113	-0.45754	-0.15
Tb927_10_v5_28_08_2012	868805	871627	Tb927.10.3360	PTP1-interacting protein, 39 kDa	2855	3033	3276	3307	1011.34	1074.39	1160.47	1171.45	9.98347	10.0706	10.1817	10.1953	10.0425	10.1754	0.132875	10.109	2.57791	0.0839664	0.406793	-4.47081	0.0592157	0.61
Tb927_10_v5_28_08_2012	873006	873350	Tb927.10.3370	60S acidic ribosomal protein P2, putative	3361	3354	3345	3252	9742.03	9721.74	9695.65	9426.09	13.2502	13.2471	13.2433	13.2026	13.2164	13.2672	0.050786	13.2418	1.09158	0.356609	0.653589	-6.07743	-1.64078	NA
Tb927_10_v5_28_08_2012	873629	873973	Tb927.10.3380	60S acidic ribosomal protein P2, putative	4440	4506	4589	4115	12869.6	13060.9	13301.4	11927.5	13.6518	13.6731	13.6994	13.5421	13.6206	13.6578	0.0371725	13.6392	1.61467	0.207009	0.555678	-5.51029	-1.18317	0.13
Tb927_10_v5_28_08_2012	874379	878197	Tb927.10.3390	predicted TLD domain protein	2235	2208	2200	2383	585.232	578.162	576.067	623.985	9.19533	9.17782	9.1726	9.28768	9.20885	9.20946	0.000616532	9.20916	0.00843602	0.993811	1	-6.73695	-0.601797	0.24
Tb927_10_v5_28_08_2012	94250	95137	Tb927.10.340	mitochondrial structure specific endonuclease I (SSE-1), putative	511	527	494	549	575.45	593.468	556.306	618.243	9.17105	9.21546	9.12233	9.27436	9.21549	9.1782	-0.0372938	9.19684	-0.44294	0.688485	0.876234	-6.61143	#NAME?	0.01
Tb927_10_v5_28_08_2012	880233	881594	Tb927.10.3400	hypothetical protein, conserved	100	148	77	109	73.4214	108.664	56.5345	80.0294	6.21765	6.77694	5.84636	6.34037	6.53362	6.06626	-0.467366	6.29994	-1.44955	0.245182	0.587965	-5.69394	-3.87311	-0.97
Tb927_10_v5_28_08_2012	882703	883026	Tb927.10.3410	hypothetical protein	22	30	21	23	67.9012	92.5926	64.8148	70.9877	6.10646	6.54832	6.04034	6.16968	6.35376	6.05754	-0.296221	6.20565	-1.5133	0.229586	0.57618	-5.62325	NA	-0.94
Tb927_10_v5_28_08_2012	888226	890079	Tb927.10.3430	hypothetical protein, conserved	1007	1105	1203	1087	543.15	596.009	648.867	586.3	9.08786	9.22161	9.344	9.19795	9.17496	9.25004	0.0750888	9.2125	1.16007	0.331813	0.635691	-6.00667	-0.149431	0.22
Tb927_10_v5_28_08_2012	891235	893661	Tb927.10.3470	hypothetical protein, conserved	1726	1965	1845	1763	711.166	809.642	760.198	726.411	9.47607	9.66292	9.57213	9.50663	9.59275	9.5157	-0.0770411	9.55423	-1.11529	0.34782	0.647969	-6.05312	-0.80774	-0.1
Tb927_10_v5_28_08_2012	894248	896314	Tb927.10.3480	hypothetical protein, conserved	1418	1448	1514	1655	686.018	700.532	732.463	800.677	9.4242	9.45437	9.51858	9.64688	9.46094	9.56356	0.102628	9.51225	1.3108	0.283259	0.620784	-5.84599	-0.35556	0.1
Tb927_10_v5_28_08_2012	897136	899019	Tb927.10.3490	kinetoplastid-specific dual specificity phosphatase, putative	1994	1919	2350	2220	1058.39	1018.58	1247.35	1178.34	10.049	9.99376	10.2858	10.2038	10.0361	10.2296	0.19348	10.1329	5.26913	0.0141613	0.325047	-2.36367	2.5307	0.72
Tb927_10_v5_28_08_2012	96402	97940	Tb927.10.350	protein kinase, putative	1019	927	965	963	662.118	602.339	627.031	625.731	9.37312	9.23683	9.29469	9.2917	9.32723	9.27251	-0.054726	9.29987	-0.743008	0.512582	0.772586	-6.40285	#NAME?	0
Tb927_10_v5_28_08_2012	899704	902340	Tb927.10.3500	RNA-binding protein, putative	2771	2845	2813	2610	1050.82	1078.88	1066.74	989.761	10.0387	10.0767	10.0603	9.95239	10.071	9.98769	-0.083336	10.0294	-2.78241	0.0707821	0.390552	-4.26771	1.20299	-0.04
Tb927_10_v5_28_08_2012	903295	908703	Tb927.10.3510	hypothetical protein, conserved	3077	2844	3023	3049	568.867	525.79	558.883	563.69	9.15448	9.04109	9.12898	9.14132	9.11354	9.11717	0.0036306	9.11535	0.052468	0.961529	1	-6.73518	0.699776	0.69
Tb927_10_v5_28_08_2012	909983	911182	Tb927.10.3520	protease regulatory ATPase subunit 4	1970	1997	2003	1885	1641.67	1664.17	1669.17	1570.83	10.6818	10.7015	10.7058	10.6182	10.6942	10.6561	-0.0381532	10.6752	-1.57245	0.216095	0.565082	-5.55739	-1.30114	-0.44
Tb927_10_v5_28_08_2012	912844	913992	Tb927.10.3530	hypothetical protein, conserved	667	673	709	744	580.505	585.727	617.058	647.52	9.18365	9.19654	9.2716	9.34101	9.2123	9.28599	0.0736907	9.24915	1.34675	0.272818	0.611755	-5.80689	1.50674	0.1
Tb927_10_v5_28_08_2012	915333	916013	Tb927.10.3540	hypothetical protein, conserved	933	1010	943	887	1370.04	1483.11	1384.73	1302.5	10.4211	10.5354	10.4364	10.3482	10.4865	10.3801	-0.106486	10.4333	-2.20965	0.116337	0.448207	-4.85467	0.265966	0.17
Tb927_10_v5_28_08_2012	918007	921177	Tb927.10.3550	DNA repair helicase, putative	1547	1541	1429	1639	487.859	485.967	450.646	516.872	8.93327	8.92768	8.81905	9.01645	8.94469	8.90629	-0.038397	8.92549	-0.368169	0.737749	0.901033	-6.64937	0.137115	0.22
Tb927_10_v5_28_08_2012	921972	923141	Tb927.10.3560	arginine N-methyltransferase, putative	1837	1753	1788	1771	1570.09	1498.29	1528.21	1513.68	10.6175	10.5501	10.5786	10.5648	10.5916	10.5628	-0.028834	10.5772	-0.599289	0.592175	0.822838	-6.51308	0.748271	0.16
Tb927_10_v5_28_08_2012	924539	927262	Tb927.10.3570	KREX2	2063	2117	2149	2011	757.342	777.166	788.913	738.253	9.56671	9.60393	9.62555	9.52992	9.60633	9.5595	-0.0468316	9.58291	-1.52782	0.226191	0.573356	-5.60711	0.126666	0.03
Tb927_10_v5_28_08_2012	927654	928628	Tb927.10.3580	hypothetical protein, conserved	1045	1099	1326	1104	1071.79	1127.18	1360	1132.31	10.0672	10.1398	10.4105	10.1463	10.1194	10.2599	0.140561	10.1897	1.64602	0.200541	0.550146	-5.47529	-0.0917036	0.35
Tb927_10_v5_28_08_2012	928905	930584	Tb927.10.3590	hypothetical protein, conserved	1178	1261	1317	1268	701.19	750.595	783.929	754.762	9.45572	9.55381	9.61642	9.56179	9.52541	9.56897	0.0435606	9.54719	1.16984	0.32842	0.632905	-5.99645	1.22568	0.06
Tb927_10_v5_28_08_2012	100266	101177	Tb927.10.360	hypothetical protein, conserved	881	867	815	716	966.009	950.658	893.64	785.088	9.91739	9.8943	9.80516	9.61855	9.92322	9.69005	-0.233165	9.80664	-3.8022	0.0333417	0.33252	-3.36799	-1.29372	-0.29
Tb927_10_v5_28_08_2012	931459	933078	Tb927.10.3600	hypothetical protein, conserved	551	603	647	550	340.123	372.222	399.383	339.506	8.41415	8.54389	8.64524	8.41154	8.49607	8.50348	0.00741461	8.49977	0.0791422	0.942017	1	-6.73286	-0.485734	-0.2
Tb927_10_v5_28_08_2012	935083	936579	Tb927.10.3610	hypothetical protein, conserved	760	682	679	707	507.682	455.578	453.574	472.278	8.99062	8.83472	8.82837	8.88654	8.92923	8.84491	-0.084313	8.88707	-0.961116	0.408973	0.694824	-6.20698	0.826347	0.61
Tb927_10_v5_28_08_2012	937199	938125	Tb927.10.3620	Laminin-like protein, putative	2432	2179	2507	2299	2623.52	2350.59	2704.42	2480.04	11.3578	11.1994	11.4016	11.2767	11.2671	11.3603	0.0931789	11.3137	1.28324	0.291548	0.624683	-5.87578	2.39127	-0.22
Tb927_10_v5_28_08_2012	940748	941398	Tb927.10.3630	hypothetical protein, conserved	345	331	380	362	529.954	508.449	583.717	556.068	9.05244	8.99279	9.1916	9.12171	9.04038	9.13673	0.0963565	9.08855	2.18032	0.119522	0.452451	-4.88615	3.06475	0.33
Tb927_10_v5_28_08_2012	943733	944587	Tb927.10.3640	hypothetical protein, conserved	1662	1675	1686	1286	1943.86	1959.06	1971.93	1504.09	10.9255	10.9367	10.9461	10.5556	10.9298	10.7478	-0.181945	10.8388	-1.33472	0.276266	0.61472	-5.82	-0.219455	-0.7
Tb927_10_v5_28_08_2012	946359	950057	Tb927.10.3650	NADH-dependent fumarate reductase, putative	2329	2398	2557	2580	629.63	648.283	691.268	697.486	9.30065	9.3427	9.43519	9.44809	9.34135	9.4199	0.0785476	9.38063	2.28848	0.108274	0.434264	-4.77068	-1.23311	0.13
Tb927_10_v5_28_08_2012	952856	954067	Tb927.10.3660	aspartate aminotransferase	4656	4976	4772	4273	3841.58	4105.61	3937.29	3525.58	11.9079	12.0037	11.9434	11.7841	11.928	11.8886	-0.0393795	11.9083	-0.83216	0.467734	0.741483	-6.32645	-1.54509	-0.08
Tb927_10_v5_28_08_2012	954962	956428	Tb927.10.3670	hypothetical protein, conserved	1351	1429	1354	1397	920.927	974.097	922.972	952.284	9.84851	9.9294	9.85171	9.89676	9.90589	9.85622	-0.0496716	9.88105	-0.870818	0.449367	0.726976	-6.29167	-1.54067	-0.41
Tb927_10_v5_28_08_2012	958508	959374	Tb927.10.3680	hypothetical protein, conserved	828	906	730	723	955.017	1044.98	841.984	833.91	9.90089	10.0306	9.71936	9.70548	9.98224	9.69202	-0.290221	9.83713	-5.52585	0.0124464	0.325047	-2.21643	0.35759	-0.11
Tb927_10_v5_28_08_2012	960015	961418	Tb927.10.3690	rRNA dimethyltransferase, putative	575	594	595	481	409.544	423.077	423.789	342.593	8.68139	8.72818	8.7306	8.42456	8.71999	8.56524	-0.154752	8.64262	-1.42114	0.252501	0.59501	-5.72529	-0.235453	0.08
Tb927_10_v5_28_08_2012	101719	102258	Tb927.10.370	calcineurin B subunit, putative	438	411	398	401	811.111	761.111	737.037	742.593	9.66553	9.57386	9.52755	9.53837	9.64	9.51371	-0.126299	9.57686	-2.10469	0.128231	0.461517	-4.96787	1.35922	0.06
Tb927_10_v5_28_08_2012	963344	964852	Tb927.10.3700	predicted CBS domain protein	528	632	412	486	349.901	418.82	273.028	322.068	8.45492	8.71363	8.09818	8.33569	8.59076	8.19276	-0.397999	8.39176	-2.47411	0.0918262	0.414817	-4.57674	3.49483	-0.1
Tb927_10_v5_28_08_2012	966089	966784	Tb927.10.3710	proteasome activator protein PA26	2849	2843	3000	2575	4093.39	4084.77	4310.34	3699.71	11.9994	11.9964	12.0739	11.8536	11.9611	12.0007	0.0396417	11.9809	0.822327	0.47251	0.744185	-6.33515	-0.966748	-0.14
Tb927_10_v5_28_08_2012	967393	968919	Tb927.10.3720	hypothetical protein, conserved	996	1092	1058	1084	652.259	715.128	692.862	709.889	9.35151	9.48407	9.4385	9.47348	9.43944	9.43474	-0.00469994	9.43709	-0.0783698	0.942581	1	-6.73294	0.721358	0.1
Tb927_10_v5_28_08_2012	969423	971441	Tb927.10.3730	hypothetical protein, conserved	1499	1481	1621	1555	742.447	733.531	802.873	770.183	9.53809	9.52068	9.65082	9.59093	9.55123	9.59964	0.0484108	9.57543	1.68035	0.19372	0.542011	-5.43695	0.345229	0.33
Tb927_10_v5_28_08_2012	971729	973171	Tb927.10.3740	hypothetical protein, conserved	545	489	499	520	377.685	338.877	345.807	360.36	8.56486	8.40887	8.43799	8.49729	8.50609	8.45611	-0.049974	8.4811	-0.579466	0.603844	0.829642	-6.52688	1.4835	0.38
Tb927_10_v5_28_08_2012	974898	976454	Tb927.10.3750	hypothetical protein, conserved	1246	1521	1273	1234	800.257	976.879	817.598	792.55	9.64612	9.93351	9.67701	9.63218	9.81019	9.63577	-0.17442	9.72298	-1.57786	0.214906	0.564141	-5.55136	-1.63567	-0.05
Tb927_10_v5_28_08_2012	976942	977793	Tb927.10.3760	vacuolar ATP synthase subunit d, putative	1605	1713	1678	1394	1883.8	2010.56	1969.48	1636.15	10.8802	10.9741	10.9443	10.677	10.9271	10.8101	-0.117003	10.8686	-1.3258	0.278851	0.616712	-5.8297	-0.791625	0
Tb927_10_v5_28_08_2012	978432	980534	Tb927.10.3770	predicted TPR repeat protein	1232	1261	1403	1414	585.83	599.62	667.142	672.373	9.1968	9.23031	9.38401	9.39526	9.23613	9.37141	0.135282	9.30377	3.99108	0.0294693	0.330686	-3.22107	-0.394948	0.62
Tb927_10_v5_28_08_2012	982038	985106	Tb927.10.3780	hypothetical protein, conserved	1919	1949	1842	1944	625.285	635.06	600.196	633.431	9.29068	9.31302	9.23169	9.30932	9.32312	9.24937	-0.0737543	9.28624	-1.27828	0.293068	0.624683	-5.88113	-0.601922	-0.25
Tb927_10_v5_28_08_2012	986130	997835	Tb927.10.3790	hypothetical protein, conserved	3917	4266	4091	4198	334.615	364.428	349.479	358.62	8.39066	8.51345	8.45318	8.49033	8.46992	8.46285	-0.00706717	8.46638	-0.0995201	0.927146	0.995634	-6.73046	0.307101	0.12
Tb927_10_v5_28_08_2012	102867	103895	Tb927.10.380	hypothetical protein, conserved	714	709	754	720	693.878	689.018	732.75	699.708	9.44061	9.43049	9.51915	9.45267	9.455	9.46456	0.00956062	9.45978	0.336504	0.75916	0.912463	-6.66352	0.625159	0.05
Tb927_10_v5_28_08_2012	998399	1001425	Tb927.10.3800	predicted RING finger protein	2251	2277	2224	2241	743.641	752.23	734.721	740.337	9.5404	9.55695	9.52301	9.53399	9.56944	9.50894	-0.0605	9.53919	-1.77574	0.176116	0.520126	-5.33048	-0.287802	-0.18
Tb927_10_v5_28_08_2012	1001904	1003691	Tb927.10.3810	hypothetical protein, conserved	1173	1172	1100	1202	656.04	655.481	615.213	672.26	9.35984	9.35861	9.26728	9.39502	9.37751	9.31171	-0.0657941	9.34461	-0.83972	0.464091	0.738852	-6.31973	0.367171	0.14
Tb927_10_v5_28_08_2012	1004298	1010741	Tb927.10.3820	hypothetical protein, conserved	4870	4921	4934	4789	755.742	763.656	765.673	743.172	9.56366	9.57867	9.58247	9.53949	9.59065	9.53993	-0.0507259	9.56529	-2.1309	0.125128	0.45715	-4.93946	-0.610587	-0.27
Tb927_10_v5_28_08_2012	1011127	1011621	Tb927.10.3830	hypothetical protein	3725	4071	4074	4040	7525.25	8224.24	8230.3	8161.62	12.8777	13.0058	13.0069	12.9948	12.8843	13.0393	0.155057	12.9618	1.75733	0.179366	0.524126	-5.35101	0.538357	NA
Tb927_10_v5_28_08_2012	1011684	1012223	Tb927.10.3840	60S ribosomal protein L18a, putative	8316	8531	9359	8236	15400	15798.1	17331.5	15251.9	13.9107	13.9476	14.0812	13.8968	13.9128	14.0114	0.0986038	13.9621	4.12469	0.0270763	0.326951	-3.12057	2.96009	0.34
Tb927_10_v5_28_08_2012	1012798	1014708	Tb927.10.3850	hypothetical protein, conserved	1111	1196	1241	1337	581.371	625.85	649.398	699.634	9.18579	9.29198	9.34518	9.45252	9.2616	9.37708	0.115481	9.31934	1.53287	0.225021	0.572415	-5.60148	0.646397	0.39
Tb927_10_v5_28_08_2012	1015754	1016416	Tb927.10.3860	SNF-7-like protein, putative	611	689	713	671	921.569	1039.22	1075.41	1012.07	9.84951	10.0227	10.072	9.98451	9.95325	10.0121	0.0588102	9.98265	0.871486	0.449056	0.726976	-6.29106	-0.967884	0.16
Tb927_10_v5_28_08_2012	1017930	1024385	Tb927.10.3870	hypothetical protein, conserved	2401	2528	2459	2438	371.902	391.574	380.886	377.633	8.54265	8.61682	8.577	8.56466	8.59955	8.54928	-0.0502794	8.57441	-1.21754	0.312355	0.624683	-5.94612	-0.311558	-0.42
Tb927_10_v5_28_08_2012	1024891	1027176	Tb927.10.3880	hypothetical protein, conserved	1920	1955	2120	2080	839.895	855.206	927.384	909.886	9.71578	9.74181	9.85858	9.83113	9.74975	9.82699	0.0772402	9.78837	2.74135	0.07321	0.392101	-4.30789	0.777878	0.44
Tb927_10_v5_28_08_2012	1028040	1030559	Tb927.10.3890	phosphatidylinositol-4-phosphate 5-kinase, putative	1456	1578	1680	1615	577.778	626.19	666.667	640.873	9.17687	9.29276	9.38298	9.32614	9.25726	9.3347	0.0774465	9.29598	1.7928	0.173166	0.516137	-5.31147	1.37334	0.13
Tb927_10_v5_28_08_2012	104432	104881	Tb927.10.390	hypothetical protein, conserved	1543	1585	1562	1470	3428.89	3522.22	3471.11	3266.67	11.7439	11.7827	11.7616	11.674	11.7393	11.7481	0.00884628	11.7437	0.30124	0.783353	0.924097	-6.67789	-1.22575	-0.5
Tb927_10_v5_28_08_2012	1032902	1035124	Tb927.10.3900	protein kinase, putative	1710	1761	1760	1760	769.231	792.173	791.723	791.723	9.58915	9.63149	9.63067	9.63067	9.63118	9.61358	-0.0175982	9.62238	-0.552822	0.619784	0.83927	-6.54484	-0.481668	-0.19
Tb927_10_v5_28_08_2012	1037103	1038542	Tb927.10.3910	hypothetical protein, conserved	1657	1672	1604	1692	1150.69	1161.11	1113.89	1175	10.1695	10.1825	10.1227	10.1997	10.1913	10.1488	-0.0424786	10.17	-0.627798	0.575681	0.813978	-6.49261	-0.41047	-0.13
Tb927_10_v5_28_08_2012	1041368	1042834	Tb927.10.3920	hypothetical protein, conserved	1597	1444	1568	1409	1088.62	984.322	1068.85	960.464	10.0896	9.94445	10.0632	9.90909	10.0331	9.9677	-0.065431	10.0004	-0.826433	0.470511	0.743308	-6.33153	#NAME?	-0.93
Tb927_10_v5_28_08_2012	1043092	1043862	Tb927.10.3930	40S ribosomal protein S3A, putative	13351	13924	14704	13461	17316.5	18059.7	19071.3	17459.1	14.0799	14.1406	14.2192	14.0918	14.0756	14.1918	0.116198	14.1337	4.54596	0.0210073	0.326951	-2.82127	0.614136	0.2
Tb927_10_v5_28_08_2012	1044173	1044943	Tb927.10.3940	40S ribosomal protein S3A, putative	11229	11652	11718	10986	14564.2	15112.8	15198.4	14249	13.8302	13.8836	13.8917	13.7987	13.8205	13.8763	0.0557894	13.8484	1.57439	0.215668	0.565082	-5.55523	0.830448	NA
Tb927_10_v5_28_08_2012	1045318	1046361	Tb927.10.3950	hypothetical protein, conserved	733	751	820	787	702.107	719.349	785.441	753.831	9.4576	9.49255	9.61919	9.56001	9.49675	9.56968	0.0729248	9.53321	3.10412	0.0548757	0.361176	-3.96366	-0.192387	0.16
Tb927_10_v5_28_08_2012	1048513	1048980	Tb927.10.3960	hypothetical protein, conserved	608	583	560	453	1299.15	1245.73	1196.58	967.949	10.3445	10.2839	10.2259	9.92028	10.3298	10.0544	-0.275454	10.1921	-2.59158	0.0829944	0.405284	-4.457	-1.43725	-0.36
Tb927_10_v5_28_08_2012	1050740	1052290	Tb927.10.3970	hypothetical protein, conserved	1002	1042	921	846	646.035	671.825	593.81	545.455	9.3377	9.39409	9.21629	9.09396	9.38667	9.13483	-0.251835	9.26075	-6.4444	0.00815535	0.325047	-1.74542	-0.522873	-0.04
Tb927_10_v5_28_08_2012	1054151	1054714	Tb927.10.3980	hypothetical protein	4195	3251	3910	3173	7437.94	5764.18	6932.62	5625.89	12.8609	12.4932	12.7594	12.4581	12.6127	12.6679	0.0552112	12.6403	0.330445	0.763292	0.914899	-6.6661	-1.45319	NA
Tb927_10_v5_28_08_2012	1056282	1057502	Tb927.10.3990	DHH1	13504	13751	14073	12714	11059.8	11262.1	11525.8	10412.8	13.4332	13.4593	13.4927	13.3462	13.3948	13.4645	0.0696429	13.4296	2.37229	0.100435	0.424459	-4.68242	-0.870825	-0.32
Tb927_10_v5_28_08_2012	23060	23503	Tb927.10.40	hypothetical protein	82	80	98	75	184.685	180.18	220.721	168.919	7.53671	7.50128	7.7926	7.4087	7.52399	7.58127	0.0572849	7.55263	0.395399	0.719589	0.891452	-6.63628	Inf	NA
Tb927_10_v5_28_08_2012	106605	107084	Tb927.10.400	hypothetical protein, conserved	384	402	341	323	800	837.5	710.417	672.917	9.64566	9.71167	9.47455	9.39643	9.69785	9.41651	-0.281345	9.55718	-9.47057	0.00275559	0.325047	-0.645168	1.35922	0.2
Tb927_10_v5_28_08_2012	1058112	1058945	Tb927.10.4000	methylglutaconyl-CoA hydratase, mitochondrial precursor, putative	951	938	949	933	1140.29	1124.7	1137.89	1118.71	10.1564	10.1366	10.1534	10.1289	10.1606	10.1248	-0.0357637	10.1427	-1.06243	0.367713	0.664413	-6.10702	1.96254	0.33
Tb927_10_v5_28_08_2012	1059453	1061501	Tb927.10.4010	hypothetical protein, conserved	1757	1734	1924	1896	857.491	846.266	938.995	925.329	9.74566	9.72667	9.87651	9.85538	9.75575	9.84595	0.090202	9.80085	2.5638	0.0849844	0.407466	-4.4851	0.0260144	0.18
Tb927_10_v5_28_08_2012	1061818	1062447	Tb927.10.4020	hypothetical protein, conserved	366	388	379	348	580.952	615.873	601.587	552.381	9.18476	9.26883	9.23503	9.11213	9.25208	9.15363	-0.0984485	9.20285	-2.23201	0.113978	0.444218	-4.83075	0.753091	0.23
Tb927_10_v5_28_08_2012	1062504	1063367	Tb927.10.4030	hypothetical protein	423	462	426	409	489.583	534.722	493.056	473.38	8.93835	9.06534	8.94853	8.8899	9.01725	8.90537	-0.111874	8.96131	-2.31189	0.106012	0.431651	-4.74591	1.09618	0.56
Tb927_10_v5_28_08_2012	1063800	1064846	Tb927.10.4040	3-keto-dihydrosphingosine reductase	1487	1553	1447	1423	1420.25	1483.29	1382.04	1359.12	10.4729	10.5356	10.4336	10.4095	10.5141	10.4123	-0.10181	10.4632	-2.64685	0.0792045	0.399175	-4.40151	0.242401	0.05
Tb927_10_v5_28_08_2012	1069123	1070796	Tb927.10.4050	serine palmitoyltransferase, putative	944	1090	1029	1048	563.919	651.135	614.695	626.045	9.1419	9.34903	9.26607	9.29243	9.26291	9.25813	-0.00477842	9.26052	-0.0570162	0.958199	1	-6.73485	2.99863	-0.55
Tb927_10_v5_28_08_2012	1071415	1072521	Tb927.10.4060	hypothetical protein, conserved	1956	1988	2058	1917	1766.94	1795.84	1859.08	1731.71	10.7879	10.8112	10.8611	10.7588	10.7972	10.8127	0.0154994	10.805	0.614864	0.583121	0.818959	-6.50199	0.222923	-0.05
Tb927_10_v5_28_08_2012	1073004	1073996	Tb927.10.4070	hypothetical protein, conserved	744	660	647	598	749.245	664.653	651.561	602.216	9.55122	9.37863	9.34997	9.23653	9.48318	9.27033	-0.212854	9.37675	-2.3553	0.101967	0.426834	-4.70023	-1.65578	0.19
Tb927_10_v5_28_08_2012	1074589	1078140	Tb927.10.4080	hypothetical protein, conserved	4174	4358	4515	4351	1175.11	1226.91	1271.11	1224.94	10.1998	10.262	10.313	10.2597	10.2457	10.2737	0.0280091	10.2597	0.900683	0.435621	0.715052	-6.26417	2.10357	0.53
Tb927_10_v5_28_08_2012	1078772	1079011	Tb927.10.4090	hypothetical protein, conserved	252	307	327	247	1050	1279.17	1362.5	1029.17	10.0375	10.3221	10.4131	10.0087	10.1907	10.1923	0.00166567	10.1915	0.00938282	0.993116	1	-6.73694	0.359823	0.37
Tb927_10_v5_28_08_2012	108290	109723	Tb927.10.410	hypothetical protein, conserved	1107	975	916	985	771.967	679.916	638.773	686.89	9.59426	9.41133	9.32142	9.42603	9.5222	9.3523	-0.169899	9.43725	-1.52348	0.227199	0.574257	-5.61193	0.00874327	-0.01
Tb927_10_v5_28_08_2012	1079673	1081748	Tb927.10.4100	hypothetical protein, conserved	1419	1428	1619	1429	683.526	687.861	779.865	688.343	9.41896	9.42807	9.60893	9.42908	9.44219	9.49876	0.0565718	9.47048	0.962809	0.408249	0.694824	-6.20535	1.90921	0.1
Tb927_10_v5_28_08_2012	1082179	1082496	Tb927.10.4110	60S ribosomal protein L30	4690	4828	5041	4381	14748.4	15182.4	15852.2	13776.7	13.8484	13.8902	13.9525	13.7501	13.8388	13.8693	0.0305536	13.854	1.16075	0.331574	0.635691	-6.00596	1.82922	NA
Tb927_10_v5_28_08_2012	1082807	1083124	Tb927.10.4120	60S ribosomal protein L30	6261	6466	6994	6188	19688.7	20333.3	21993.7	19459.1	14.2652	14.3116	14.4249	14.2482	14.2527	14.4022	0.149466	14.3274	6.10984	0.0094509	0.325047	-1.90755	1.20259	0.14
Tb927_10_v5_28_08_2012	1085308	1086105	Tb927.10.4130	NDUFA5/B13 subunit, putative	735	664	912	817	921.053	832.08	1142.86	1023.81	9.84871	9.70231	10.1597	10.0011	9.79116	10.0643	0.273172	9.92774	3.31581	0.04683	0.352689	-3.77393	1.36063	0.71
Tb927_10_v5_28_08_2012	1086753	1086974	Tb927.10.4140	hypothetical protein, conserved	621	630	708	554	2797.3	2837.84	3189.19	2495.5	11.4503	11.4711	11.6394	11.2857	11.4393	11.4801	0.0407843	11.4597	0.37391	0.7339	0.898897	-6.64668	0.206033	0.02
Tb927_10_v5_28_08_2012	1087320	1087709	Tb927.10.4150	hypothetical protein, unlikely	647	643	746	626	1658.97	1648.72	1912.82	1605.13	10.6969	10.688	10.9022	10.6494	10.6964	10.7744	0.0779536	10.7354	0.950086	0.413722	0.698393	-6.21757	1.39206	NA
Tb927_10_v5_28_08_2012	1088791	1089954	Tb927.10.4160	predicted zinc finger protein	1696	1629	1649	1623	1457.04	1399.48	1416.67	1394.33	10.5098	10.4517	10.4693	10.4464	10.4871	10.4529	-0.0342043	10.47	-0.77906	0.494027	0.758329	-6.37263	-0.518278	-0.23
Tb927_10_v5_28_08_2012	1090438	1098057	Tb927.10.4170	hypothetical protein, conserved	4866	5224	5119	4870	638.583	685.564	671.785	639.108	9.32099	9.42325	9.394	9.32217	9.39048	9.33779	-0.0526912	9.36413	-1.34872	0.272257	0.611442	-5.80474	0.0671474	-0.61
Tb927_10_v5_28_08_2012	1100157	1100900	Tb927.10.4180	TFIIF-stimulated CTD phosphatase, putative	3545	3700	3336	3304	4764.78	4973.12	4483.87	4440.86	12.2185	12.2802	12.1309	12.1169	12.1948	12.1844	-0.0103799	12.1896	-0.160502	0.882917	0.977082	-6.72003	0.944178	-0.62
Tb927_10_v5_28_08_2012	1104361	1104663	Tb927.10.4190	hypothetical protein	56	85	66	43	184.818	280.528	217.822	141.914	7.53775	8.13713	7.77361	7.15901	7.84471	7.4498	-0.39491	7.64726	-1.11219	0.348958	0.648686	-6.05631	NA	-0.36
Tb927_10_v5_28_08_2012	110936	113665	Tb927.10.420	hypothetical protein, conserved	1421	1460	1478	1408	520.513	534.799	541.392	515.751	9.02656	9.06555	9.08319	9.01333	9.06233	9.03461	-0.0277229	9.04847	-1.14269	0.337934	0.641129	-6.02478	-0.259391	0.03
Tb927_10_v5_28_08_2012	1105375	1107969	Tb927.10.4200	hypothetical protein, conserved	2371	2192	2027	1944	913.68	844.701	781.118	749.133	9.83712	9.724	9.61124	9.551	9.79762	9.56048	-0.237138	9.67905	-3.92759	0.0307028	0.33103	-3.26981	-0.439205	-0.33
Tb927_10_v5_28_08_2012	1108328	1109311	Tb927.10.4210	hypothetical protein, conserved	878	834	770	705	892.276	847.561	782.52	716.463	9.80296	9.72887	9.61383	9.48676	9.78556	9.52935	-0.256215	9.65745	-4.526	0.0212523	0.326951	-2.83487	0.243139	-0.1
Tb927_10_v5_28_08_2012	1109764	1110693	Tb927.10.4220	hypothetical protein, conserved	810	786	866	772	870.968	845.161	931.183	830.108	9.76813	9.72479	9.86447	9.69889	9.76619	9.75929	-0.0068939	9.76274	-0.121686	0.911017	0.98799	-6.72723	-0.225696	0.01
Tb927_10_v5_28_08_2012	1110970	1111833	Tb927.10.4230	hypothetical protein, conserved	876	1000	927	952	1013.89	1157.41	1072.92	1101.85	9.98711	10.1779	10.0687	10.107	10.0978	10.0721	-0.0256979	10.0849	-0.296484	0.786643	0.926172	-6.67972	0.275109	0.05
Tb927_10_v5_28_08_2012	1112059	1112421	Tb927.10.4240	hypothetical protein, conserved	720	756	810	746	1983.47	2082.64	2231.4	2055.1	10.9545	11.0249	11.1244	11.0057	10.9913	11.0654	0.0740545	11.0284	2.31109	0.106088	0.431651	-4.74675	-0.0291107	0.06
Tb927_10_v5_28_08_2012	1112688	1113248	Tb927.10.4250	ADP-ribosylation factor-like 2, arl2	465	483	564	492	828.877	860.963	1005.35	877.005	9.69675	9.75148	9.97491	9.77809	9.74499	9.85737	0.112379	9.80118	1.84546	0.164415	0.506844	-5.25289	Inf	-0.29
Tb927_10_v5_28_08_2012	1113513	1114925	Tb927.10.4260	hypothetical protein, conserved	4646	4611	4619	4412	3288.04	3263.27	3268.93	3122.43	11.6835	11.6725	11.675	11.6089	11.6529	11.6674	0.0145249	11.6602	0.451975	0.682664	0.873555	-6.60643	0.176759	-0.31
Tb927_10_v5_28_08_2012	1115425	1115976	Tb927.10.4270	coatomer zeta subunit, putative	715	643	697	591	1295.29	1164.86	1262.68	1070.65	10.3402	10.1872	10.3034	10.0656	10.2786	10.1693	-0.109298	10.224	-1.07218	0.363962	0.661005	-6.09716	-0.78916	-0.34
Tb927_10_v5_28_08_2012	1116381	1116986	Tb927.10.4280	hypothetical protein, conserved	371	368	472	458	612.211	607.261	778.878	755.776	9.26024	9.24855	9.6071	9.56372	9.27643	9.56405	0.287628	9.42024	10.4536	0.00207741	0.325047	-0.391827	1.08311	0.73
Tb927_10_v5_28_08_2012	1117602	1118429	Tb927.10.4290	hypothetical protein, conserved	953	1080	962	955	1150.97	1304.35	1161.84	1153.38	10.1699	10.3502	10.1834	10.1729	10.2737	10.1635	-0.110192	10.2186	-1.52152	0.227657	0.574664	-5.61411	-0.33265	-0.32
Tb927_10_v5_28_08_2012	114042	115163	Tb927.10.430	hypothetical protein, conserved	847	957	1141	1017	754.902	852.941	1016.93	906.417	9.56206	9.73799	9.99143	9.82562	9.67048	9.89159	0.221112	9.78104	2.82792	0.0682082	0.386916	-4.22354	0.0557224	0.56
Tb927_10_v5_28_08_2012	1118865	1120664	Tb927.10.4300	Trk system potassium uptake protein	1214	1320	1341	1185	674.444	733.333	745	658.333	9.39969	9.52029	9.54303	9.36486	9.48227	9.43494	-0.0473334	9.45861	-0.692466	0.539554	0.78952	-6.44356	1.17716	-0.26
Tb927_10_v5_28_08_2012	1121153	1122040	Tb927.10.4310	prohibitin 2, putative	1629	1653	1611	1575	1834.46	1861.49	1814.19	1773.65	10.8419	10.863	10.8259	10.7933	10.8492	10.8117	-0.0374371	10.8304	-1.30575	0.284758	0.62188	-5.85146	-0.529222	NA
Tb927_10_v5_28_08_2012	1122487	1124478	Tb927.10.4320	hypothetical protein, conserved	1657	1564	1686	1515	831.827	785.141	846.386	760.542	9.70187	9.61864	9.72687	9.57278	9.68232	9.62659	-0.0557344	9.65445	-0.834023	0.466834	0.741389	-6.3248	0.629495	-0.25
Tb927_10_v5_28_08_2012	1125374	1126480	Tb927.10.4330	2-oxoisovalerate dehydrogenase beta subunit, mitochondrial precursor, putative	641	672	621	630	579.042	607.046	560.976	569.106	9.18001	9.24804	9.13436	9.15509	9.23627	9.12761	-0.108657	9.18194	-2.6665	0.077909	0.397856	-4.38191	2.28358	NA
Tb927_10_v5_28_08_2012	1127814	1127990	Tb927.10.4340	hypothetical protein	29	36	31	19	163.842	203.39	175.141	107.345	7.36494	7.67518	7.46059	6.75948	7.52638	7.11505	-0.411325	7.32072	-1.32285	0.279712	0.617063	-5.83291	NA	NA
Tb927_10_v5_28_08_2012	1132642	1132980	Tb927.10.4360	hypothetical protein	48	53	59	65	141.593	156.342	174.041	191.74	7.15576	7.29776	7.45155	7.59052	7.22659	7.51331	0.286718	7.36995	4.13004	0.0269857	0.326951	-3.1166	0.039915	NA
Tb927_10_v5_28_08_2012	1133224	1134576	Tb927.10.4370	expression site-associated gene (ESAG) protein, putative	181	249	193	206	133.777	184.035	142.646	152.254	7.07443	7.53166	7.16637	7.25978	7.32494	7.1868	-0.13814	7.25587	-0.678216	0.54736	0.794356	-6.45467	0.778609	0.47
Tb927_10_v5_28_08_2012	1134811	1135551	Tb927.10.4380	hypothetical protein	251	210	250	240	338.731	283.401	337.382	323.887	8.40825	8.15178	8.40251	8.34379	8.29498	8.35801	0.0630324	8.3265	0.586159	0.599886	0.828201	-6.52226	0.673151	1.84
Tb927_10_v5_28_08_2012	1135953	1136672	Tb927.10.4390	hypothetical protein	192	174	209	205	266.667	241.667	290.278	284.722	8.06429	7.92283	8.18625	8.15847	8.03476	8.14081	0.106044	8.08778	1.83739	0.165723	0.507073	-5.26186	0.535481	1.36
Tb927_10_v5_28_08_2012	115475	115879	Tb927.10.440	hypothetical protein, conserved	269	260	269	244	664.198	641.975	664.198	602.469	9.37764	9.32862	9.37764	9.23714	9.37324	9.28566	-0.0875834	9.32945	-1.56643	0.217428	0.565098	-5.56411	-1.17348	0.24
Tb927_10_v5_28_08_2012	1137930	1138421	Tb927.10.4400	hypothetical protein, conserved	288	260	264	294	585.366	528.455	536.585	597.561	9.19566	9.04837	9.07035	9.22535	9.14026	9.12763	-0.0126334	9.13395	-0.112009	0.918052	0.991509	-6.72872	-2.50211	NA
Tb927_10_v5_28_08_2012	1139221	1139682	Tb927.10.4410	hypothetical protein	129	99	126	136	279.221	214.286	272.727	294.372	8.13042	7.75011	8.0966	8.20639	7.9673	8.11879	0.151485	8.04304	0.824285	0.471556	0.74387	-6.33342	1.11292	NA
Tb927_10_v5_28_08_2012	1140138	1140584	Tb927.10.4420	hypothetical protein	93	88	141	112	208.054	196.868	315.436	250.559	7.70773	7.62839	8.30577	7.97475	7.68572	8.10521	0.41949	7.89547	3.01262	0.0588951	0.369875	-4.0482	-0.981008	NA
Tb927_10_v5_28_08_2012	1141343	1143061	Tb927.10.4430	pumillo RNA binding protein PUF1	505	534	522	654	293.775	310.646	303.665	380.454	8.20347	8.28376	8.25108	8.57536	8.27514	8.39672	0.12158	8.33593	0.763639	0.501894	0.764887	-6.38568	-0.451966	NA
Tb927_10_v5_28_08_2012	1143913	1144776	Tb927.10.4440	predicted SAP domain protein	1111	1161	1168	1077	1285.88	1343.75	1351.85	1246.53	10.3297	10.3931	10.4018	10.2849	10.3745	10.3303	-0.0442092	10.3524	-1.41465	0.254208	0.597205	-5.73245	-0.00335422	-0.06
Tb927_10_v5_28_08_2012	1145242	1146015	Tb927.10.4450	stress-inducible protein STI1-like, putative	2580	2646	2536	1995	3333.33	3418.6	3276.49	2577.52	11.7032	11.7396	11.6784	11.3323	11.698	11.5235	-0.174492	11.6107	-1.70059	0.189821	0.538955	-5.41433	NA	NA
Tb927_10_v5_28_08_2012	1146333	1147235	Tb927.10.4460	leucine carboxyl methyltransferase, putative	898	899	814	937	994.463	995.57	901.44	1037.65	9.95922	9.96083	9.81769	10.0205	9.9756	9.90284	-0.072765	9.93922	-0.630928	0.573891	0.813088	-6.49032	-0.821852	-0.19
Tb927_10_v5_28_08_2012	1147705	1150860	Tb927.10.4470	hypothetical protein, conserved	3943	4085	4107	4395	1249.37	1294.36	1301.33	1392.59	10.2881	10.3391	10.3469	10.4446	10.3248	10.3859	0.0611348	10.3554	0.75923	0.504163	0.766701	-6.38937	-0.372681	NA
Tb927_10_v5_28_08_2012	1151097	1152938	Tb927.10.4480	DNA damage repair protein, putative	1576	1701	1595	1598	855.592	923.453	865.907	867.535	9.74246	9.85246	9.75973	9.76244	9.81809	9.74232	-0.0757773	9.7802	-1.51717	0.228675	0.575383	-5.61894	-0.835507	0.17
Tb927_10_v5_28_08_2012	1153298	1156270	Tb927.10.4490	hypothetical protein, conserved	2150	2068	2083	1934	723.175	695.594	700.639	650.521	9.5002	9.44417	9.45459	9.34767	9.49518	9.38068	-0.114498	9.43793	-2.46881	0.092251	0.415645	-4.58219	-0.0128961	NA
Tb927_10_v5_28_08_2012	116855	118612	Tb927.10.450	hypothetical protein, conserved	3662	3575	3633	3338	2083.05	2033.56	2066.55	1898.75	11.0252	10.9905	11.0137	10.8916	11.0068	10.9519	-0.0548283	10.9793	-1.57185	0.216228	0.565098	-5.55807	-0.934137	-0.42
Tb927_10_v5_28_08_2012	1156669	1157607	Tb927.10.4500	mRNA capping methyltransferase, putative	1486	1410	1401	1300	1582.53	1501.6	1492.01	1384.45	10.6289	10.5532	10.544	10.4361	10.5987	10.4814	-0.117338	10.5401	-2.61262	0.0815258	0.403377	-4.43581	-1.25772	-0.3
Tb927_10_v5_28_08_2012	1158100	1159176	Tb927.10.4510	hypothetical protein, conserved	1790	1706	1912	1852	1662.02	1584.03	1775.3	1719.59	10.6996	10.6303	10.7947	10.7487	10.6685	10.7693	0.100823	10.7189	2.29427	0.107709	0.433615	-4.76454	-0.313228	0.01
Tb927_10_v5_28_08_2012	1159602	1161038	Tb927.10.4520	fructose- 2,6- bisphosphatase-like protein	1265	1194	1280	1343	880.306	830.898	890.745	934.586	9.7835	9.70026	9.80049	9.86973	9.75998	9.81652	0.0565408	9.78825	0.740102	0.514103	0.773659	-6.40525	0.0736231	0
Tb927_10_v5_28_08_2012	1161373	1162236	Tb927.10.4530	hypothetical protein, conserved	457	474	506	397	528.935	548.611	585.648	459.491	9.04967	9.10227	9.19635	8.84703	9.09506	9.00279	-0.0922634	9.04892	-0.735534	0.5165	0.774991	-6.409	-1.49032	-0.15
Tb927_10_v5_28_08_2012	1162416	1162967	Tb927.10.4540	ARP2/3 complex subunit, putative	203	201	180	149	367.754	364.13	326.087	269.928	8.52651	8.51227	8.35353	8.08176	8.53927	8.18316	-0.356116	8.36122	-3.16777	0.0522834	0.361176	-3.90576	-1.0977	0.03
Tb927_10_v5_28_08_2012	1163210	1163680	Tb927.10.4550	hypothetical protein, conserved	464	405	459	384	985.138	859.873	974.522	815.287	9.94565	9.74966	9.93003	9.67293	9.86341	9.78059	-0.0828126	9.822	-0.67492	0.549178	0.79577	-6.45722	0.721129	0.06
Tb927_10_v5_28_08_2012	1164007	1166547	Tb927.10.4560	elongation factor 2	34044	35503	33887	30581	13397.9	13972.1	13336.1	12035	13.7098	13.7704	13.7032	13.5551	13.715	13.6643	-0.0506707	13.6897	-1.80925	0.170376	0.512292	-5.29316	0.922938	NA
Tb927_10_v5_28_08_2012	1167167	1169707	Tb927.10.4570	elongation factor 2	46139	47748	45611	41161	18157.8	18791	17950	16198.7	14.1484	14.1978	14.1318	13.9837	14.1186	14.1009	-0.017689	14.1097	-0.603713	0.589593	0.821346	-6.50995	0.868841	-0.28
Tb927_10_v5_28_08_2012	1170043	1171179	Tb927.10.4580	hypothetical protein, conserved	1153	1058	1212	1100	1014.07	930.519	1065.96	967.458	9.98737	9.86344	10.0593	9.91955	9.94265	9.97142	0.0287748	9.95703	0.414557	0.706961	0.8852	-6.62657	-1.65578	-0.15
Tb927_10_v5_28_08_2012	1171381	1172004	Tb927.10.4590	mitochondrial inner membrane signal peptidase, putative	455	457	457	490	729.167	732.372	732.372	785.256	9.51208	9.5184	9.5184	9.61886	9.53686	9.54864	0.0117807	9.54275	0.174283	0.872994	0.97236	-6.71701	0.129829	-0.08
Tb927_10_v5_28_08_2012	119555	121849	Tb927.10.460	NIMA-related protein kinase	1190	1295	1112	1079	518.519	564.27	484.532	470.153	9.02103	9.1428	8.92342	8.88005	9.09926	8.88735	-0.211912	8.9933	-4.49107	0.02169	0.326951	-2.85881	-1.7259	-0.09
Tb927_10_v5_28_08_2012	1173075	1174448	Tb927.10.4600	predicted SET domain protein	876	930	949	856	637.555	676.856	690.684	622.999	9.31867	9.40483	9.43397	9.2854	9.38092	9.33793	-0.0429934	9.35942	-0.817814	0.474716	0.745088	-6.33912	0.942349	-0.04
Tb927_10_v5_28_08_2012	1174838	1175617	Tb927.10.4610	dolicholphosphate-mannose synthase, putative	1169	1199	1221	1115	1498.72	1537.18	1565.38	1429.49	10.5505	10.587	10.6132	10.4823	10.5749	10.544	-0.0308788	10.5594	-0.98579	0.398536	0.688893	-6.18308	-0.334562	-0.38
Tb927_10_v5_28_08_2012	1175924	1176250	Tb927.10.4620	peptidyl-prolyl cis-trans isomerase, putative	813	789	904	816	2486.24	2412.84	2764.53	2495.41	11.2803	11.2371	11.4333	11.2856	11.2464	11.3772	0.130724	11.3118	3.25308	0.0490479	0.355496	-3.82931	0.739944	-0.28
Tb927_10_v5_28_08_2012	1176795	1177436	Tb927.10.4630	hypothetical protein, conserved	809	877	766	777	1260.12	1366.04	1193.15	1210.28	10.3005	10.4168	10.2218	10.2423	10.3706	10.2184	-0.1522	10.2945	-2.54888	0.0860781	0.408608	-4.50025	-0.418728	-0.01
Tb927_10_v5_28_08_2012	1177802	1179268	Tb927.10.4640	eukaryotic translation initiation factor 3 subunit L, putative	3865	3934	3939	3901	2634.63	2681.66	2685.07	2659.17	11.3639	11.3895	11.3913	11.3773	11.3562	11.4111	0.0548631	11.3836	1.41627	0.253779	0.597005	-5.73066	0.686804	-0.05
Tb927_10_v5_28_08_2012	1179451	1181745	Tb927.10.4650	hypothetical protein, conserved	1576	1539	1683	1498	686.71	670.588	733.333	652.723	9.42566	9.39143	9.52029	9.35254	9.42792	9.41854	-0.00937453	9.42323	-0.161197	0.882417	0.977082	-6.71989	-0.332046	0.07
Tb927_10_v5_28_08_2012	1182070	1182636	Tb927.10.4660	hypothetical protein, conserved	440	481	517	470	776.014	848.325	911.817	828.924	9.6018	9.73017	9.83418	9.69684	9.68574	9.7426	0.0568569	9.71417	0.988896	0.39724	0.688483	-6.18005	-0.309571	0.22
Tb927_10_v5_28_08_2012	1182982	1183896	Tb927.10.4670	hypothetical protein, conserved	1333	1234	1206	1060	1456.83	1348.63	1318.03	1158.47	10.5096	10.3984	10.3653	10.1792	10.46	10.2569	-0.203089	10.3584	-2.82433	0.0684073	0.386916	-4.22702	-0.020978	0.03
Tb927_10_v5_28_08_2012	1184156	1185052	Tb927.10.4680	NUDIX hydrolase, conserved	763	627	837	759	850.613	698.997	933.11	846.154	9.73405	9.4512	9.86745	9.72648	9.61416	9.7742	0.160032	9.69418	1.21076	0.31459	0.624683	-5.95331	0.299881	0.37
Tb927_10_v5_28_08_2012	1185611	1185949	Tb927.10.4690	dynein light chain, putative	862	835	803	719	2542.77	2463.13	2368.73	2120.94	11.3128	11.2669	11.2105	11.0512	11.2769	11.1323	-0.144593	11.2046	-3.4767	0.0416997	0.34508	-3.6351	-1.81044	-0.17
Tb927_10_v5_28_08_2012	123321	124898	Tb927.10.470	choline dehydrogenase, putative	741	763	835	875	469.582	483.523	529.151	554.499	8.8783	8.92042	9.05026	9.11764	8.91448	9.06635	0.151867	8.99042	2.84607	0.0672145	0.384457	-4.20603	2.00456	0.64
Tb927_10_v5_28_08_2012	1186357	1187061	Tb927.10.4700	dolicholphosphate-mannose synthase, putative	495	466	576	548	702.128	660.993	817.021	777.305	9.45764	9.37067	9.67599	9.60419	9.43343	9.61829	0.184863	9.52586	3.38145	0.0446445	0.347798	-3.71673	-1.69141	-0.02
Tb927_10_v5_28_08_2012	1187595	1188215	Tb927.10.4710	proteasome beta 2 subunit, putative	1553	1466	1690	1404	2500.81	2360.71	2721.42	2260.87	11.2888	11.2056	11.4107	11.1433	11.2374	11.2923	0.0548592	11.2649	0.603508	0.589712	0.821346	-6.5101	0.241384	-0.32
Tb927_10_v5_28_08_2012	1189298	1190380	Tb927.10.4720	hypothetical protein, conserved	804	828	802	880	742.382	764.543	740.536	812.558	9.53796	9.58034	9.53437	9.6681	9.57923	9.58317	0.00394451	9.5812	0.0488792	0.964158	1	-6.73542	2.37324	0.22
Tb927_10_v5_28_08_2012	1190731	1192164	Tb927.10.4730	ribonuclease HII, putative	775	806	803	781	540.446	562.064	559.972	544.63	9.08067	9.13716	9.13179	9.09178	9.12892	9.09243	-0.0364952	9.11067	-1.37269	0.265541	0.606186	-5.77854	-0.143725	-0.07
Tb927_10_v5_28_08_2012	1192644	1192835	Tb927.10.4740	nucleolar RNA-binding protein, putative	557	518	507	493	2901.04	2697.92	2640.62	2567.71	11.5029	11.3982	11.3672	11.3268	11.4302	11.3681	-0.0621073	11.3991	-1.08217	0.360156	0.657039	-6.08702	2.24701	0.08
Tb927_10_v5_28_08_2012	1195045	1196217	Tb927.10.4750	hypothetical protein, conserved	1413	1479	1574	1483	1204.6	1260.87	1341.86	1264.28	10.2355	10.3013	10.3911	10.3052	10.2823	10.3355	0.0531369	10.3089	1.76316	0.178329	0.522831	-5.34451	NA	0.23
Tb927_10_v5_28_08_2012	1196764	1197492	Tb927.10.4760	hypothetical protein, conserved	2031	2058	2093	1998	2786.01	2823.05	2871.06	2740.74	11.4445	11.4635	11.4879	11.4209	11.4314	11.4688	0.0374511	11.4501	1.41654	0.25371	0.597005	-5.73037	0.747485	0.24
Tb927_10_v5_28_08_2012	1197912	1199252	Tb927.10.4770	phosphatidylinositol-4-phosphate 5-kinase, putative	3216	3274	3416	3259	2398.21	2441.46	2547.35	2430.28	11.2283	11.2541	11.3153	11.2475	11.2289	11.2962	0.0673277	11.2626	2.61919	0.0810736	0.402553	-4.42921	-0.251697	-0.54
Tb927_10_v5_28_08_2012	1200608	1202284	Tb927.10.4780	GPI inositol deacylase precursor	2516	2574	2813	2598	1500.3	1534.88	1677.4	1549.19	10.552	10.5849	10.7129	10.5982	10.575	10.6507	0.0757397	10.6128	2.50365	0.0895	0.411821	-4.5464	-1.9413	-0.2
Tb927_10_v5_28_08_2012	1202550	1202960	Tb927.10.4790	hypothetical protein, conserved	614	643	690	690	1493.92	1564.48	1678.83	1678.83	10.5458	10.6124	10.7141	10.7141	10.5837	10.7114	0.127773	10.6475	2.98985	0.0599529	0.371337	-4.06948	1.99445	-0.03
Tb927_10_v5_28_08_2012	126384	127685	Tb927.10.480	hypothetical protein, conserved	171	230	155	211	131.336	176.651	119.048	162.058	7.04807	7.4729	6.90746	7.34924	7.28495	7.0945	-0.190453	7.18972	-0.667715	0.553169	0.798563	-6.46275	-1.04537	0.16
Tb927_10_v5_28_08_2012	1204986	1206731	Tb927.10.4800	hypothetical protein, conserved	1330	1242	1306	1325	761.741	711.34	747.995	758.877	9.57505	9.47642	9.54881	9.56962	9.54717	9.53723	-0.00994132	9.5422	-0.156015	0.886155	0.978202	-6.72096	-0.966448	0.1
Tb927_10_v5_28_08_2012	1207439	1207852	Tb927.10.4810	hypothetical protein, conserved	462	447	462	446	1115.94	1079.71	1115.94	1077.29	10.1253	10.0778	10.1253	10.0745	10.1182	10.0859	-0.0322373	10.102	-0.852089	0.458185	0.73452	-6.30864	0.694556	0.02
Tb927_10_v5_28_08_2012	1208202	1209227	Tb927.10.4820	hypothetical protein, conserved	961	979	1016	949	936.647	954.191	990.253	924.951	9.8729	9.89965	9.95311	9.85479	9.90383	9.88662	-0.0172042	9.89522	-0.64397	0.566478	0.807813	-6.48068	0.266707	-0.05
Tb927_10_v5_28_08_2012	1209502	1210107	Tb927.10.4830	hypothetical protein, conserved	1037	1141	992	863	1711.22	1882.84	1636.96	1424.09	10.7417	10.8795	10.6777	10.4768	10.808	10.5745	-0.23348	10.6913	-3.15346	0.0528526	0.361176	-3.91872	0.149984	-0.09
Tb927_10_v5_28_08_2012	1210937	1211479	Tb927.10.4840	transcription factor IIa, putative	986	1039	1095	1031	1815.84	1913.44	2016.57	1898.71	10.8272	10.9027	10.9784	10.8916	10.8607	10.9367	0.0759561	10.8987	2.28003	0.109105	0.435609	-4.77963	1.35955	-0.03
Tb927_10_v5_28_08_2012	1211836	1213254	Tb927.10.4850	hypothetical protein, conserved	1995	2192	2151	2154	1405.92	1544.75	1515.86	1517.97	10.4583	10.5941	10.5669	10.5689	10.5345	10.5587	0.0242281	10.5466	0.388334	0.724278	0.894191	-6.63976	0.0961815	0.56
Tb927_10_v5_28_08_2012	1213720	1214898	Tb927.10.4860	hypothetical protein, conserved	608	596	596	649	515.691	505.513	505.513	550.466	9.01316	8.98446	8.98446	9.10713	9.01442	9.03024	0.0158213	9.02233	0.213325	0.845061	0.956326	-6.70713	0.0238785	-0.2
Tb927_10_v5_28_08_2012	1215995	1217302	Tb927.10.4870	tRNA-dihydrouridine synthase 2, putative	919	957	945	928	702.599	731.651	722.477	709.48	9.45861	9.51698	9.4988	9.47265	9.51001	9.4646	-0.0454083	9.4873	-1.63372	0.20305	0.552464	-5.48902	-0.308203	-0.16
Tb927_10_v5_28_08_2012	1217860	1218534	Tb927.10.4880	hypothetical protein, conserved	649	612	760	707	961.481	906.667	1125.93	1047.41	9.91061	9.82602	10.1382	10.034	9.88582	10.0697	0.183916	9.97777	3.52944	0.040176	0.344551	-3.59059	1.28648	0.21
Tb927_10_v5_28_08_2012	1219534	1220439	Tb927.10.4890	hypothetical protein, conserved	1663	1605	1750	1678	1835.54	1771.52	1931.57	1852.1	10.8428	10.7916	10.9163	10.8557	10.815	10.887	0.0720005	10.851	2.00387	0.141055	0.481449	-5.07792	-0.0330716	-0.13
Tb927_10_v5_28_08_2012	128201	128620	Tb927.10.490	hypothetical protein	50	69	53	73	119.048	164.286	126.19	173.81	6.90746	7.36882	6.99085	7.44964	7.15316	7.17729	0.024137	7.16522	0.087851	0.935657	0.99948	-6.7319	-0.52396	NA
Tb927_10_v5_28_08_2012	1221145	1222644	Tb927.10.4900	TPR-repeat-containing chaperone protein DNAJ, putative	3754	3716	3799	3605	2502.67	2477.33	2532.67	2403.33	11.2898	11.2752	11.307	11.2314	11.2708	11.2834	0.0125487	11.2771	0.480899	0.66423	0.863803	-6.58983	1.54059	-0.19
Tb927_10_v5_28_08_2012	1223487	1225601	Tb927.10.4910	mitochondrial carrier protein	1565	1612	1654	1578	739.953	762.175	782.033	746.099	9.53324	9.57587	9.61293	9.54516	9.57488	9.55952	-0.0153585	9.5672	-0.627755	0.575706	0.813978	-6.49264	0.908803	0.48
Tb927_10_v5_28_08_2012	1226058	1227398	Tb927.10.4920	hypothetical protein, conserved	1011	980	1111	1033	753.915	730.798	828.486	770.321	9.56017	9.5153	9.69607	9.59119	9.55898	9.62177	0.0627902	9.59037	1.46952	0.240173	0.582626	-5.67183	0.00174957	-0.02
Tb927_10_v5_28_08_2012	1227600	1228481	Tb927.10.4930	protein phosphatase 2C, putative	637	565	561	630	722.222	640.59	636.054	714.286	9.4983	9.32551	9.31527	9.48238	9.4321	9.37662	-0.0554761	9.40436	-0.442412	0.688826	0.876234	-6.61172	0.354208	-0.1
Tb927_10_v5_28_08_2012	1228866	1230179	Tb927.10.4940	Nuclear Dbf2-related kinase	3785	3668	3431	3321	2880.52	2791.48	2611.11	2527.4	11.4926	11.4473	11.351	11.304	11.4533	11.3429	-0.110412	11.3981	-2.94923	0.0618993	0.376064	-4.10767	0.29794	-0.15
Tb927_10_v5_28_08_2012	1230434	1230829	Tb927.10.4950	small nuclear ribonucleoprotein, putative	721	670	779	740	1820.71	1691.92	1967.17	1868.69	10.8311	10.7253	10.9426	10.8686	10.7767	10.9052	0.12851	10.8409	2.44573	0.0941315	0.417892	-4.60602	-0.225747	0.01
Tb927_10_v5_28_08_2012	1231470	1231709	Tb927.10.4960	hypothetical protein	46	43	62	54	191.667	179.167	258.333	225	7.58996	7.49319	8.01866	7.82018	7.54699	7.88636	0.339366	7.71667	4.29777	0.0243376	0.326951	-2.99445	-3.35929	-0.16
Tb927_10_v5_28_08_2012	1236491	1237102	Tb927.10.4970	hypothetical protein, conserved	486	397	472	416	794.118	648.693	771.242	679.739	9.63502	9.34361	9.59291	9.41096	9.50713	9.48162	-0.0255061	9.49437	-0.177953	0.870357	0.971267	-6.71616	-1.45521	0.34
Tb927_10_v5_28_08_2012	1237310	1238218	Tb927.10.4980	ubiquitin-like protein DSK2, putative	3113	3098	3414	3034	3424.64	3408.14	3755.78	3337.73	11.7422	11.7352	11.8753	11.7051	11.7122	11.8311	0.118899	11.7717	4.05111	0.0283616	0.330483	-3.17558	-0.401458	-0.19
Tb927_10_v5_28_08_2012	1238533	1239468	Tb927.10.4990	cell division related protein kinase 2, putative	1123	1129	1048	940	1199.79	1206.2	1119.66	1004.27	10.2298	10.2374	10.1301	9.97337	10.2474	10.0338	-0.213604	10.1406	-4.7467	0.0187369	0.325047	-2.68749	Inf	-0.27
Tb927_10_v5_28_08_2012	129221	129580	Tb927.10.500	hypothetical protein	115	82	65	66	319.444	227.778	180.556	183.333	8.32393	7.8378	7.50427	7.52617	8.11396	7.51342	-0.600536	7.81369	-3.07008	0.0563293	0.365071	-3.99494	-1.58507	NA
Tb927_10_v5_28_08_2012	1239920	1240657	Tb927.10.5000	hypothetical protein, conserved	1331	1326	1393	1164	1803.52	1796.75	1887.53	1577.24	10.8174	10.812	10.8831	10.6241	10.8128	10.7507	-0.0620579	10.7817	-0.731013	0.518882	0.775768	-6.41269	2.99863	-0.2
Tb927_10_v5_28_08_2012	1240921	1243161	Tb927.10.5010	Mitochondrial elongation factor G, putative	3451	3543	3409	3531	1539.94	1580.99	1521.2	1575.64	10.5896	10.6275	10.5719	10.6226	10.6116	10.5864	-0.025191	10.599	-0.431235	0.69607	0.879298	-6.61778	0.751663	0.05
Tb927_10_v5_28_08_2012	1245422	1246009	Tb927.10.5020	hypothetical protein, conserved	720	701	806	762	1224.49	1192.18	1370.75	1295.92	10.2591	10.2206	10.4218	10.3409	10.2536	10.3666	0.113033	10.3101	3.46721	0.0419817	0.34508	-3.64317	1.59364	-0.11
Tb927_10_v5_28_08_2012	1246866	1247321	Tb927.10.5030	ubiquitin/ribosomal protein S27a, putative	7403	7625	7884	7136	16234.6	16721.5	17289.5	15649.1	13.9869	14.0295	14.0777	13.9339	13.988	14.028	0.0399532	14.008	1.33723	0.275542	0.614446	-5.81727	1.16426	0.04
Tb927_10_v5_28_08_2012	1247618	1248490	Tb927.10.5040	chaperone protein DNAj, putative	1038	1037	1159	1057	1189	1187.86	1327.61	1210.77	10.2168	10.2154	10.3757	10.2429	10.2298	10.2954	0.0655715	10.2626	2.00293	0.141181	0.481449	-5.07895	NA	0.01
Tb927_10_v5_28_08_2012	1249171	1249398	Tb927.10.5050	hypothetical protein, conserved	416	455	537	556	1824.56	1995.61	2355.26	2438.6	10.8341	10.9633	11.2023	11.2524	10.8918	11.2341	0.342309	11.063	4.14453	0.0267426	0.326951	-3.10588	1.85839	0.29
Tb927_10_v5_28_08_2012	1249872	1250438	Tb927.10.5060	hypothetical protein, conserved	713	663	676	646	1257.5	1169.31	1192.24	1139.33	10.2975	10.1927	10.2207	10.1552	10.2595	10.1721	-0.0873835	10.2158	-1.53249	0.22511	0.572415	-5.60191	0.583647	0.17
Tb927_10_v5_28_08_2012	1250898	1251878	Tb927.10.5070	ribonuclease H, putative	1183	1146	1219	1076	1205.91	1168.2	1242.61	1096.84	10.2371	10.1913	10.2803	10.1005	10.2277	10.1736	-0.0540836	10.2007	-0.98	0.400962	0.689245	-6.18872	-0.387957	-0.1
Tb927_10_v5_28_08_2012	1252551	1253783	Tb927.10.5080	GPI transamidase component Tta2	2378	2329	2228	2122	1928.63	1888.89	1806.97	1721.01	10.9141	10.8841	10.8202	10.7499	10.9014	10.7856	-0.115795	10.8435	-3.46845	0.0419449	0.34508	-3.64212	-0.0670979	-0.73
Tb927_10_v5_28_08_2012	1254440	1254997	Tb927.10.5090	hypothetical protein, conserved	492	586	497	587	881.72	1050.18	890.681	1051.97	9.78581	10.0378	9.80038	10.0403	9.93064	9.90478	-0.025866	9.91771	-0.161321	0.882327	0.977082	-6.71986	-0.242642	0.46
Tb927_10_v5_28_08_2012	132214	133218	Tb927.10.510	hypothetical protein, conserved	720	773	825	761	716.418	769.154	820.896	757.214	9.48667	9.589	9.68281	9.56646	9.55993	9.60253	0.0426027	9.58123	0.912541	0.43027	0.711213	-6.25311	0.867566	0.51
Tb927_10_v5_28_08_2012	1257107	1257529	Tb927.10.5100	hypothetical protein	330	339	323	349	780.142	801.418	763.593	825.059	9.60944	9.64821	9.57855	9.6901	9.64969	9.61449	-0.0351925	9.63209	-0.470046	0.67111	0.868432	-6.59616	1.78106	NA
Tb927_10_v5_28_08_2012	1257678	1258334	Tb927.10.5110	KREPA4	564	567	556	620	858.447	863.014	846.271	943.683	9.74727	9.75491	9.72668	9.88369	9.77126	9.7876	0.0163387	9.77943	0.173429	0.873609	0.972597	-6.7172	0.618368	0.34
Tb927_10_v5_28_08_2012	1258825	1259319	Tb927.10.5120	KREPA6	636	656	745	683	1284.85	1325.25	1505.05	1379.8	10.3285	10.3731	10.5566	10.4313	10.3636	10.487	0.123407	10.4253	4.04978	0.0283855	0.330483	-3.17658	-0.374513	-0.1
Tb927_10_v5_28_08_2012	1259784	1260611	Tb927.10.5130	hypothetical protein, conserved	806	865	889	740	973.43	1044.69	1073.67	893.72	9.92841	10.0302	10.0697	9.80529	9.99461	9.91886	-0.0757547	9.95673	-0.820733	0.473288	0.744185	-6.33655	1.30263	0.4
Tb927_10_v5_28_08_2012	1261399	1262727	Tb927.10.5140	protein kinase, putative	872	972	1021	865	656.132	731.377	768.247	650.865	9.36004	9.51644	9.5873	9.34843	9.45965	9.44709	-0.0125544	9.45337	-0.130746	0.904441	0.984959	-6.72572	-1.33528	-0.66
Tb927_10_v5_28_08_2012	1266283	1267827	Tb927.10.5150	zinc finger protein family member, putative	104	108	85	99	67.3139	69.9029	55.0162	64.0777	6.09411	6.14777	5.80777	6.02409	6.14542	5.91006	-0.235356	6.02774	-1.7393	0.182615	0.528745	-5.37113	-1.95788	-0.76
Tb927_10_v5_28_08_2012	1269582	1270040	Tb927.10.5160	hypothetical protein	32	13	41	26	69.7168	28.3224	89.3246	56.6449	6.14398	4.87393	6.49705	5.84912	5.59585	6.1451	0.549249	5.87048	1.02441	0.382706	0.677501	-6.14508	0.0635565	NA
Tb927_10_v5_28_08_2012	1275250	1278531	Tb927.10.5170	hypothetical protein, conserved	2253	2522	2481	2486	686.472	768.434	755.941	757.465	9.42516	9.58765	9.56404	9.56694	9.52667	9.54281	0.0161426	9.53474	0.24899	0.819809	0.943324	-6.69642	0.334258	-0.15
Tb927_10_v5_28_08_2012	1279428	1282349	Tb927.10.5180	TPR-repeat-containing chaperone protein DNAJ, putative	2007	2122	2083	1915	686.858	726.215	712.868	655.373	9.42597	9.50624	9.47951	9.35837	9.48672	9.40056	-0.0861675	9.44364	-2.00476	0.140936	0.481449	-5.07694	-0.916267	0.18
Tb927_10_v5_28_08_2012	1284085	1285032	Tb927.10.5190	hypothetical protein	688	679	695	761	725.738	716.245	733.122	802.743	9.50529	9.48632	9.51988	9.65059	9.51797	9.56603	0.0480597	9.542	0.594122	0.5952	0.824674	-6.51671	0.770419	0.73
Tb927_10_v5_28_08_2012	134180	135370	Tb927.10.520	hypothetical protein, conserved	3101	3042	3546	3429	2603.69	2554.16	2977.33	2879.09	11.3469	11.3192	11.5403	11.4919	11.3213	11.541	0.219732	11.4312	7.22248	0.00593437	0.325047	-1.40483	1.34958	0.33
Tb927_10_v5_28_08_2012	1287816	1289111	Tb927.10.5200	hypothetical protein, conserved	855	844	819	858	659.722	651.235	631.944	662.037	9.3679	9.34925	9.30594	9.37295	9.379	9.32069	-0.058309	9.34984	-0.999239	0.392953	0.68599	-6.16993	-0.973923	0.01
Tb927_10_v5_28_08_2012	1290964	1292466	Tb927.10.5210	TFIIH basal transcription factor subunit	860	765	904	912	572.189	508.982	601.464	606.786	9.16287	8.9943	9.23473	9.24742	9.09761	9.21891	0.121302	9.15826	1.35519	0.270428	0.610388	-5.79768	-0.35623	0.14
Tb927_10_v5_28_08_2012	1292952	1294295	Tb927.10.5220	hypothetical protein, conserved	1070	1013	1184	1289	796.131	753.72	880.952	959.077	9.63867	9.5598	9.78456	9.90701	9.61907	9.82766	0.208587	9.72336	2.25526	0.111587	0.439912	-4.80596	1.41536	0.46
Tb927_10_v5_28_08_2012	1295187	1295999	Tb927.10.5230	ADP-ribosylation factor, putative	1383	1625	1410	1415	1701.11	1998.77	1734.32	1740.47	10.7331	10.9656	10.761	10.7661	10.8447	10.7656	-0.0791563	10.8051	-0.833411	0.46713	0.741483	-6.32534	1.47704	0.52
Tb927_10_v5_28_08_2012	1297252	1302360	Tb927.10.5240	predicted nucleotide-binding protein	4232	4422	4556	4531	828.342	865.531	891.76	886.866	9.69582	9.75911	9.80213	9.7942	9.74887	9.77845	0.029587	9.76366	0.843814	0.462129	0.737304	-6.31607	0.114531	-0.19
Tb927_10_v5_28_08_2012	1305467	1307434	Tb927.10.5250	zinc finger protein family member, putative	292	497	280	373	148.374	252.541	142.276	189.533	7.22279	7.98607	7.16266	7.57389	7.62568	7.32109	-0.304589	7.47339	-0.790727	0.488144	0.754071	-6.36265	0.757317	-0.29
Tb927_10_v5_28_08_2012	1313983	1317390	Tb927.10.5260	hypothetical protein, conserved	1864	2091	2017	1938	546.948	613.556	591.843	568.662	9.0979	9.2634	9.21151	9.15396	9.20131	9.16393	-0.0373742	9.18262	-0.578018	0.604703	0.830351	-6.52787	1.49008	-0.21
Tb927_10_v5_28_08_2012	1318574	1319710	Tb927.10.5270	mitogen-activated protein kinase kinase 5, putative	801	783	828	971	704.485	688.654	728.232	854.002	9.46247	9.42973	9.51023	9.73978	9.46638	9.60628	0.139907	9.53633	1.13849	0.339432	0.641731	-6.02914	0.777254	0.5
Tb927_10_v5_28_08_2012	1320468	1323110	Tb927.10.5280	pre-mRNA splicing factor ATP-dependent RNA helicase, putative	2375	2350	2530	2482	898.6	889.141	957.246	939.084	9.81314	9.79789	9.90425	9.87665	9.82434	9.87244	0.0480971	9.84839	1.48755	0.23575	0.579373	-5.65184	0.603725	0.12
Tb927_10_v5_28_08_2012	1323559	1324344	Tb927.10.5290	HIRA-interacting protein 5, putative	588	635	618	647	748.092	807.888	786.26	823.155	9.549	9.6598	9.6207	9.68677	9.62534	9.63741	0.012061	9.63137	0.184227	0.865854	0.968419	-6.71468	0.189211	0.09
Tb927_10_v5_28_08_2012	136380	138446	Tb927.10.530	hypothetical protein, conserved	1585	1999	1580	1631	766.812	967.102	764.393	789.066	9.58461	9.91902	9.58006	9.62583	9.77243	9.58154	-0.190892	9.67699	-1.41312	0.25461	0.5974	-5.73413	0.0115613	-0.16
Tb927_10_v5_28_08_2012	1324711	1325457	Tb927.10.5300	eukaryotic translation initiation factor 6 (eIF-6), putative	1483	1426	1586	1484	1985.27	1908.97	2123.16	1986.61	10.9558	10.8993	11.0527	10.9568	10.9262	11.0028	0.076574	10.9645	1.8748	0.159764	0.504304	-5.22033	0.90543	0.42
Tb927_10_v5_28_08_2012	1326114	1328303	Tb927.10.5310	protein kinase, putative	1064	1302	1101	1161	485.845	594.521	502.74	530.137	8.92732	9.21801	8.97653	9.05294	9.08993	9.00022	-0.0897109	9.04508	-0.716332	0.526679	0.780702	-6.42459	0.159112	0.09
Tb927_10_v5_28_08_2012	1330386	1332176	Tb927.10.5320	RNA editing endoribonuclease	1298	1347	1394	1330	724.735	752.094	778.336	742.602	9.5033	9.55669	9.6061	9.53839	9.55121	9.55178	0.000570882	9.5515	0.0223243	0.983623	1	-6.73667	0.0852723	0.2
Tb927_10_v5_28_08_2012	1333039	1333500	Tb927.10.5330	40S ribosomal protein S18, putative	4551	4656	4942	4441	9850.65	10077.9	10697	9612.55	13.2661	13.2991	13.385	13.2309	13.2471	13.3574	0.110321	13.3022	3.28534	0.047891	0.354892	-3.80074	0.530732	NA
Tb927_10_v5_28_08_2012	1333758	1334219	Tb927.10.5340	40S ribosomal protein S18, putative	6692	7350	7589	6630	14484.8	15909.1	16426.4	14350.6	13.8224	13.9577	14.0038	13.8089	13.8621	13.9301	0.0680091	13.8961	1.23686	0.306082	0.624683	-5.92555	0.494388	0.12
Tb927_10_v5_28_08_2012	1334522	1346950	Tb927.10.5350	dynein heavy chain, putative	7766	8402	8202	7679	624.829	676	659.908	617.829	9.28962	9.40301	9.36831	9.2734	9.36662	9.29861	-0.0680108	9.33261	-1.49774	0.233288	0.577144	-5.64053	-0.590972	-0.92
Tb927_10_v5_28_08_2012	1348345	1348863	Tb927.10.5360	40S ribosomal protein S10, putative	4224	4264	4659	4246	8138.73	8215.8	8976.88	8181.12	12.9908	13.0044	13.1322	12.9983	12.9553	13.1053	0.150017	13.0303	4.65626	0.0197179	0.325047	-2.74708	0.856136	-0.46
Tb927_10_v5_28_08_2012	1349780	1350298	Tb927.10.5370	40S ribosomal protein S10, putative	6035	6449	6719	6029	11628.1	12425.8	12946.1	11616.6	13.5055	13.6012	13.6603	13.504	13.5123	13.6227	0.110341	13.5675	3.20848	0.0507066	0.35857	-3.86911	0.874437	NA
Tb927_10_v5_28_08_2012	1350736	1354464	Tb927.10.5380	intraflagellar transport protein IFT122, putative	5090	5203	5197	5241	1364.98	1395.28	1393.67	1405.47	10.4157	10.4474	10.4457	10.4579	10.4391	10.4443	0.00518137	10.4417	0.112062	0.918014	0.991509	-6.72871	-0.0466074	-0.29
Tb927_10_v5_28_08_2012	1355342	1359442	Tb927.10.5390	hypothetical protein, conserved	5545	5745	6368	6568	1352.11	1400.88	1552.79	1601.56	10.4021	10.4531	10.6016	10.6462	10.436	10.6148	0.1788	10.5254	3.11385	0.0544691	0.361176	-3.95476	-0.654836	0.22
Tb927_10_v5_28_08_2012	140816	142126	Tb927.10.540	ATP-dependent DEAD/H RNA helicase, putative	6262	6821	6298	6037	4776.51	5202.9	4803.97	4604.88	12.222	12.3454	12.2303	12.1693	12.224	12.2492	0.0252266	12.2366	0.434091	0.694215	0.878609	-6.61624	-0.422519	-0.58
Tb927_10_v5_28_08_2012	1359987	1361711	Tb927.10.5400	hypothetical protein, conserved	3862	3964	3667	3341	2238.84	2297.97	2125.8	1936.81	11.1292	11.1668	11.0545	10.9202	11.1458	10.9855	-0.1603	11.0657	-5.34176	0.0136462	0.325047	-2.32126	-0.836993	-0.57
Tb927_10_v5_28_08_2012	1362181	1362453	Tb927.10.5410	hypothetical protein	219	231	230	201	802.198	846.154	842.491	736.264	9.64961	9.72648	9.72023	9.52604	9.70813	9.60064	-0.107492	9.65438	-1.63167	0.203472	0.552837	-5.49131	-1.47881	NA
Tb927_10_v5_28_08_2012	1362574	1366659	Tb927.10.5420	hypothetical protein, conserved	1496	1502	1546	1733	366.128	367.597	378.365	424.131	8.52014	8.5259	8.56744	8.73176	8.54308	8.63137	0.0882947	8.58723	0.927496	0.423607	0.705308	-6.23904	0.616318	0.47
Tb927_10_v5_28_08_2012	1367462	1368307	Tb927.10.5430	hypothetical protein, conserved	982	1003	1021	1010	1160.76	1185.58	1206.86	1193.85	10.1821	10.2126	10.2382	10.2226	10.2117	10.2175	0.00582039	10.2146	0.172409	0.874342	0.972919	-6.71744	0.00517357	-0.11
Tb927_10_v5_28_08_2012	1368732	1370348	Tb927.10.5440	RNA editing endoribonuclease	865	918	994	939	534.941	567.718	614.719	580.705	9.06593	9.15157	9.26613	9.18414	9.12977	9.20535	0.0755864	9.16756	2.07656	0.131664	0.467242	-4.99846	-0.297061	0.23
Tb927_10_v5_28_08_2012	1370851	1373724	Tb927.10.5450	nucleoplasmin-like protein (NLP)	3192	3140	3260	3024	1110.65	1092.55	1134.31	1052.19	10.1185	10.0948	10.1489	10.0406	10.1228	10.078	-0.0447945	10.1004	-1.386	0.261887	0.604471	-5.76394	0.27906	0.18
Tb927_10_v5_28_08_2012	1374618	1374995	Tb927.10.5460	60S ribosomal protein L24, putative	2879	2886	3164	2890	7616.4	7634.92	8370.37	7645.5	12.8951	12.8986	13.0312	12.9006	12.8396	13.0117	0.172138	12.9256	5.58024	0.0121186	0.325047	-2.18617	0.773731	NA
Tb927_10_v5_28_08_2012	1375346	1376758	Tb927.10.5470	hypothetical protein, conserved	1127	1235	1109	1141	797.594	874.027	784.855	807.502	9.64132	9.77318	9.61812	9.65911	9.72841	9.62086	-0.107545	9.67463	-1.7194	0.186279	0.534005	-5.39334	0.0299247	0.21
Tb927_10_v5_28_08_2012	1377506	1377883	Tb927.10.5480	60S ribosomal protein L24, putative	5281	5394	5928	4867	13970.9	14269.8	15682.5	12875.7	13.7702	13.8008	13.937	13.6525	13.7564	13.8142	0.057798	13.7853	1.09111	0.356784	0.653589	-6.07791	0.688444	0.27
Tb927_10_v5_28_08_2012	1378325	1379596	Tb927.10.5490	predicted HORMA domain protein	1220	1231	1266	1184	959.119	967.767	995.283	930.818	9.90707	9.92001	9.96041	9.8639	9.93066	9.89359	-0.0370735	9.91213	-1.41275	0.254709	0.5974	-5.73454	0.148423	0.18
[truncated: 7,134 more rows]

## Sheet: 73 downregulated
Gene	Description	Group	log FC	Absolute FC	AveExpr	t	P.Value	adj.P.Val	B	logFC Capewell et al 2013 SL vs ST	logFC Jensen et al 2009 SL vs ST
[truncated: 73 more rows]

## Sheet: 95 upregulated
Gene	Description	Group	log FC	Absolute FC	AveExpr	t	P.Value	adj.P.Val	B	logFC Capewell et al 2013 SL vs ST	logFC Jensen et al 2009 SL vs ST
[truncated: 95 more rows]

[truncated: 1 more sheets: Legend]
